# Supplementary material for: A network-based approach for predicting key enzymes explaining metabolite abundance alterations in a disease phenotype
Source: BMC Syst Biol. 2013 Jul 19;7:62. doi: 10.1186/1752-0509-7-62 (PMC3733687; doi:10.1186/1752-0509-7-62)
Supplement: Additional file 2 — Manually curated carbon arcs from Recon1. [file 1752-0509-7-62-S2.xlsx]

## Sheet: Legend
Legend
Input	Input metabolite for the arc. Same abbreviations as in Recon1 (Duarte et al. 2007).
Output	Output metabolite for the arc. Same abbreviations as in Recon1 (Duarte et al. 2007).
React	Enzyme catalyzing the reaction involving such arc. Same abbreviations as in Recon1 (Duarte et al. 2007).
Carbon Arc	Equal to 1 if there is carbon arc between the input and toutput metabolites in the reaction, 0 otherwise.

## Sheet: Carbon Arcs
Input	Output	React	Carbon Arc
dcmp[l]	dcyt[l]	NTD3l	1								TRUE
dcmp[l]	pi[l]	NTD3l	0							TRUE	TRUE
h2o[l]	dcyt[l]	NTD3l	0							TRUE	TRUE
h2o[l]	pi[l]	NTD3l	0							TRUE	TRUE
orn[e]	orn	ORNtiDF	1							FALSE	FALSE
paps	h	TSTSTERONESULT	0							FALSE	TRUE
paps	pap	TSTSTERONESULT	1							TRUE	TRUE
paps	tststerones	TSTSTERONESULT	0							TRUE	TRUE
tststerone	h	TSTSTERONESULT	0							TRUE	TRUE
tststerone	pap	TSTSTERONESULT	0							TRUE	TRUE
tststerone	tststerones	TSTSTERONESULT	1							TRUE	TRUE
atp[m]	adp[m]	UMPKm	1							FALSE	FALSE
atp[m]	udp[m]	UMPKm	0							TRUE	FALSE
ump[m]	adp[m]	UMPKm	0							TRUE	FALSE
ump[m]	udp[m]	UMPKm	1							TRUE	FALSE
atp	h	PHYQt	0							FALSE	TRUE
atp	adp	PHYQt	1							TRUE	TRUE
atp	phyQ	PHYQt	0							TRUE	TRUE
atp	pi	PHYQt	0							TRUE	TRUE
h2o	h	PHYQt	0							TRUE	TRUE
h2o	adp	PHYQt	0							TRUE	TRUE
h2o	phyQ	PHYQt	0							TRUE	TRUE
h2o	pi	PHYQt	0							TRUE	TRUE
phyQ[e]	h	PHYQt	0							TRUE	TRUE
phyQ[e]	adp	PHYQt	0							TRUE	TRUE
phyQ[e]	phyQ	PHYQt	1							TRUE	TRUE
phyQ[e]	pi	PHYQt	0							TRUE	TRUE
ptdca[e]	ptdca	PTDCAt	1							FALSE	FALSE
crn	coa	TETPENT6CPT1	0							FALSE	TRUE
crn	tetpent6crn	TETPENT6CPT1	1							TRUE	TRUE
tetpent6coa	coa	TETPENT6CPT1	1							TRUE	TRUE
tetpent6coa	tetpent6crn	TETPENT6CPT1	1							TRUE	TRUE
i[e]	i	NAIt	0							FALSE	FALSE
i[e]	na1	NAIt	0							TRUE	FALSE
na1[e]	i	NAIt	0							TRUE	FALSE
na1[e]	na1	NAIt	0							TRUE	FALSE
h2o[e]	h[e]	NDP8ex	0							FALSE	TRUE
h2o[e]	pi[e]	NDP8ex	0							TRUE	TRUE
h2o[e]	udp[e]	NDP8ex	0							TRUE	TRUE
utp[e]	h[e]	NDP8ex	0							TRUE	TRUE
utp[e]	pi[e]	NDP8ex	0							TRUE	TRUE
utp[e]	udp[e]	NDP8ex	1							TRUE	TRUE
strdnccrn	strdnccrn[m]	STRDNCCRNt	1							FALSE	FALSE
h2o	acgam	ENGASE	0							FALSE	TRUE
h2o	s2l2n2m2mn	ENGASE	0							TRUE	TRUE
s2l2n2m2m	acgam	ENGASE	1							TRUE	TRUE
s2l2n2m2m	s2l2n2m2mn	ENGASE	1							TRUE	TRUE
dheas[r]	dhea[r]	STS1r	1							FALSE	FALSE
dheas[r]	h[r]	STS1r	0							TRUE	FALSE
dheas[r]	so4[r]	STS1r	0							TRUE	FALSE
h2o[r]	dhea[r]	STS1r	0							TRUE	FALSE
h2o[r]	h[r]	STS1r	0							TRUE	FALSE
h2o[r]	so4[r]	STS1r	0							TRUE	FALSE
h2o[l]	acgam[l]	GLCNACASE1ly	0							FALSE	TRUE
h2o[l]	hs_deg4[l]	GLCNACASE1ly	0							TRUE	TRUE
hs_deg3[l]	acgam[l]	GLCNACASE1ly	1							TRUE	TRUE
hs_deg3[l]	hs_deg4[l]	GLCNACASE1ly	1							TRUE	TRUE
h	aps	SADT	0							FALSE	FALSE
h	ppi	SADT	0							TRUE	FALSE
atp	aps	SADT	1							TRUE	FALSE
atp	ppi	SADT	0							TRUE	FALSE
so4	aps	SADT	0							TRUE	FALSE
so4	ppi	SADT	0							TRUE	FALSE
tagat-D[e]	tagat-D	TAGAT-Dt	1							FALSE	TRUE
h2o	h	AASAD3	0							FALSE	FALSE
h2o	L2aadp	AASAD3	0							TRUE	FALSE
h2o	nadh	AASAD3	0							TRUE	FALSE
L2aadp6sa	h	AASAD3	0							TRUE	FALSE
L2aadp6sa	L2aadp	AASAD3	1							TRUE	FALSE
L2aadp6sa	nadh	AASAD3	0							TRUE	FALSE
nad	h	AASAD3	0							TRUE	FALSE
nad	L2aadp	AASAD3	0							TRUE	FALSE
nad	nadh	AASAD3	1							TRUE	FALSE
mal-L[m]	h[m]	MDHm	0							FALSE	TRUE
mal-L[m]	nadh[m]	MDHm	0							TRUE	TRUE
mal-L[m]	oaa[m]	MDHm	1							TRUE	TRUE
nad[m]	h[m]	MDHm	0							TRUE	TRUE
nad[m]	nadh[m]	MDHm	1							TRUE	TRUE
nad[m]	oaa[m]	MDHm	0							TRUE	TRUE
h[m]	co2[m]	PSDm_hs	0							FALSE	FALSE
h[m]	pe_hs[m]	PSDm_hs	0							TRUE	FALSE
ps_hs[m]	co2[m]	PSDm_hs	1							TRUE	FALSE
ps_hs[m]	pe_hs[m]	PSDm_hs	1							TRUE	FALSE
h	h2o	FAH1	0							FALSE	TRUE
h	nadp	FAH1	0							TRUE	TRUE
h	whddca	FAH1	0							TRUE	TRUE
ddca	h2o	FAH1	0							TRUE	TRUE
ddca	nadp	FAH1	0							TRUE	TRUE
ddca	whddca	FAH1	1							TRUE	TRUE
nadph	h2o	FAH1	0							TRUE	TRUE
nadph	nadp	FAH1	1							TRUE	TRUE
nadph	whddca	FAH1	0							TRUE	TRUE
o2	h2o	FAH1	0							TRUE	TRUE
o2	nadp	FAH1	0							TRUE	TRUE
o2	whddca	FAH1	0							TRUE	TRUE
atp	ppi	FACOAL200	0							FALSE	FALSE
atp	amp	FACOAL200	1							TRUE	FALSE
atp	arachcoa	FACOAL200	0							TRUE	FALSE
coa	ppi	FACOAL200	0							TRUE	FALSE
coa	amp	FACOAL200	0							TRUE	FALSE
coa	arachcoa	FACOAL200	1							TRUE	FALSE
arach	ppi	FACOAL200	0							TRUE	FALSE
arach	amp	FACOAL200	0							TRUE	FALSE
arach	arachcoa	FACOAL200	1							TRUE	FALSE
h[r]	dsmsterol[r]	DHCR71r	0							FALSE	TRUE
h[r]	nadp[r]	DHCR71r	0							TRUE	TRUE
ddsmsterol[r]	dsmsterol[r]	DHCR71r	1							TRUE	TRUE
ddsmsterol[r]	nadp[r]	DHCR71r	0							TRUE	TRUE
nadph[r]	dsmsterol[r]	DHCR71r	0							TRUE	TRUE
nadph[r]	nadp[r]	DHCR71r	1							TRUE	TRUE
gq1b_hs	gq1b_hs[e]	GQ1Bte	1							FALSE	FALSE
oaa[m]	h[m]	CSm	0							FALSE	TRUE
oaa[m]	cit[m]	CSm	1							TRUE	TRUE
oaa[m]	coa[m]	CSm	0							TRUE	TRUE
accoa[m]	h[m]	CSm	0							TRUE	TRUE
accoa[m]	cit[m]	CSm	1							TRUE	TRUE
accoa[m]	coa[m]	CSm	1							TRUE	TRUE
h2o[m]	h[m]	CSm	0							TRUE	TRUE
h2o[m]	cit[m]	CSm	0							TRUE	TRUE
h2o[m]	coa[m]	CSm	0							TRUE	TRUE
hdca[e]	hdca	HDCAtr	1							FALSE	FALSE
taxol[e]	taxol	TAXOLte	1							FALSE	TRUE
h2o[l]	h[l]	S6TASE26ly	0							FALSE	FALSE
h2o[l]	ksii_core4_deg4[l]	S6TASE26ly	0							TRUE	FALSE
h2o[l]	so4[l]	S6TASE26ly	0							TRUE	FALSE
ksii_core4_deg3[l]	h[l]	S6TASE26ly	0							TRUE	FALSE
ksii_core4_deg3[l]	ksii_core4_deg4[l]	S6TASE26ly	1							TRUE	FALSE
ksii_core4_deg3[l]	so4[l]	S6TASE26ly	0							TRUE	FALSE
h	h2o	FAEL183	0							FALSE	TRUE
h	coa	FAEL183	0							TRUE	TRUE
h	nadp	FAEL183	0							TRUE	TRUE
h	co2	FAEL183	0							TRUE	TRUE
h	dlnlcgcoa	FAEL183	0							TRUE	TRUE
nadph	h2o	FAEL183	0							TRUE	TRUE
nadph	coa	FAEL183	0							TRUE	TRUE
nadph	nadp	FAEL183	1							TRUE	TRUE
nadph	co2	FAEL183	0							TRUE	TRUE
nadph	dlnlcgcoa	FAEL183	0							TRUE	TRUE
o2	h2o	FAEL183	0							TRUE	TRUE
o2	coa	FAEL183	0							TRUE	TRUE
o2	nadp	FAEL183	0							TRUE	TRUE
o2	co2	FAEL183	0							TRUE	TRUE
o2	dlnlcgcoa	FAEL183	0							TRUE	TRUE
lnlncgcoa	h2o	FAEL183	0							TRUE	TRUE
lnlncgcoa	coa	FAEL183	0							TRUE	TRUE
lnlncgcoa	nadp	FAEL183	0							TRUE	TRUE
lnlncgcoa	co2	FAEL183	0							TRUE	TRUE
lnlncgcoa	dlnlcgcoa	FAEL183	1							TRUE	TRUE
malcoa	h2o	FAEL183	0							TRUE	TRUE
malcoa	coa	FAEL183	1							TRUE	TRUE
malcoa	nadp	FAEL183	0							TRUE	TRUE
malcoa	co2	FAEL183	1							TRUE	TRUE
malcoa	dlnlcgcoa	FAEL183	0							TRUE	TRUE
citmcoa-L[m]	accoa[m]	CITMCOALm	1							FALSE	FALSE
citmcoa-L[m]	pyr[m]	CITMCOALm	1							TRUE	FALSE
h2o	h	3MOX4HOXPGALDOX(NADP)	0							FALSE	TRUE
h2o	nadph	3MOX4HOXPGALDOX(NADP)	0							TRUE	TRUE
h2o	3mox4hoxm	3MOX4HOXPGALDOX(NADP)	0							TRUE	TRUE
nadp	h	3MOX4HOXPGALDOX(NADP)	0							TRUE	TRUE
nadp	nadph	3MOX4HOXPGALDOX(NADP)	1							TRUE	TRUE
nadp	3mox4hoxm	3MOX4HOXPGALDOX(NADP)	0							TRUE	TRUE
3m4hpga	h	3MOX4HOXPGALDOX(NADP)	0							TRUE	TRUE
3m4hpga	nadph	3MOX4HOXPGALDOX(NADP)	0							TRUE	TRUE
3m4hpga	3mox4hoxm	3MOX4HOXPGALDOX(NADP)	1							TRUE	TRUE
malt[e]	malt	MALTt1r	1							FALSE	FALSE
accoa	coa	CHAT	1							FALSE	TRUE
accoa	ach	CHAT	1							TRUE	TRUE
chol	coa	CHAT	0							TRUE	TRUE
chol	ach	CHAT	1							TRUE	TRUE
dolmanp_U[r]	h[r]	DOLPMT1_Uer	0							FALSE	FALSE
dolmanp_U[r]	dolp_U[r]	DOLPMT1_Uer	1							TRUE	FALSE
dolmanp_U[r]	m5mpdol_U[r]	DOLPMT1_Uer	1							TRUE	FALSE
m4mpdol_U[r]	h[r]	DOLPMT1_Uer	0							TRUE	FALSE
m4mpdol_U[r]	dolp_U[r]	DOLPMT1_Uer	0							TRUE	FALSE
m4mpdol_U[r]	m5mpdol_U[r]	DOLPMT1_Uer	1							TRUE	FALSE
h2o	h	SMPD4	0							FALSE	TRUE
h2o	cholp	SMPD4	0							TRUE	TRUE
h2o	sphings	SMPD4	0							TRUE	TRUE
spc_hs	h	SMPD4	0							TRUE	TRUE
spc_hs	cholp	SMPD4	1							TRUE	TRUE
spc_hs	sphings	SMPD4	1							TRUE	TRUE
ade[e]	ade	ADEt	1							FALSE	FALSE
gt2_hs[g]	gt1c_hs[g]	B3GALT44g	1							FALSE	TRUE
gt2_hs[g]	h[g]	B3GALT44g	0							TRUE	TRUE
gt2_hs[g]	udp[g]	B3GALT44g	0							TRUE	TRUE
udpgal[g]	gt1c_hs[g]	B3GALT44g	1							TRUE	TRUE
udpgal[g]	h[g]	B3GALT44g	0							TRUE	TRUE
udpgal[g]	udp[g]	B3GALT44g	1							TRUE	TRUE
nad[m]	h[m]	LCADim	0							FALSE	FALSE
nad[m]	nadh[m]	LCADim	1							TRUE	FALSE
nad[m]	lac-L[m]	LCADim	0							TRUE	FALSE
h2o[m]	h[m]	LCADim	0							TRUE	FALSE
h2o[m]	nadh[m]	LCADim	0							TRUE	FALSE
h2o[m]	lac-L[m]	LCADim	0							TRUE	FALSE
lald-L[m]	h[m]	LCADim	0							TRUE	FALSE
lald-L[m]	nadh[m]	LCADim	0							TRUE	FALSE
lald-L[m]	lac-L[m]	LCADim	1							TRUE	FALSE
h2o[r]	h[r]	EGMESTr	0							FALSE	TRUE
h2o[r]	ecgon[r]	EGMESTr	0							TRUE	TRUE
h2o[r]	meoh[r]	EGMESTr	0							TRUE	TRUE
egme[r]	h[r]	EGMESTr	0							TRUE	TRUE
egme[r]	ecgon[r]	EGMESTr	1							TRUE	TRUE
egme[r]	meoh[r]	EGMESTr	1							TRUE	TRUE
na1[e]	na1	SERCYSNaEx	0							FALSE	FALSE
na1[e]	cys-L[e]	SERCYSNaEx	0							TRUE	FALSE
na1[e]	ser-L	SERCYSNaEx	0							TRUE	FALSE
cys-L	na1	SERCYSNaEx	0							TRUE	FALSE
cys-L	cys-L[e]	SERCYSNaEx	1							TRUE	FALSE
cys-L	ser-L	SERCYSNaEx	0							TRUE	FALSE
ser-L[e]	na1	SERCYSNaEx	0							TRUE	FALSE
ser-L[e]	cys-L[e]	SERCYSNaEx	0							TRUE	FALSE
ser-L[e]	ser-L	SERCYSNaEx	1							TRUE	FALSE
atp	adp	NDPK1	1							FALSE	TRUE
atp	gtp	NDPK1	0							TRUE	TRUE
gdp	adp	NDPK1	0							TRUE	TRUE
gdp	gtp	NDPK1	1							TRUE	TRUE
cdpchol	h	CEPTC	0							FALSE	FALSE
cdpchol	cmp	CEPTC	1							TRUE	FALSE
cdpchol	pchol_hs	CEPTC	1							TRUE	FALSE
dag_hs	h	CEPTC	0							TRUE	FALSE
dag_hs	cmp	CEPTC	0							TRUE	FALSE
dag_hs	pchol_hs	CEPTC	1							TRUE	FALSE
h2o[e]	malt[e]	GAMYe	0							FALSE	TRUE
h2o[e]	Tyr-ggn[e]	GAMYe	0							TRUE	TRUE
glygn5[e]	malt[e]	GAMYe	1							TRUE	TRUE
glygn5[e]	Tyr-ggn[e]	GAMYe	1							TRUE	TRUE
retn	retn[n]	RAtn	1							FALSE	FALSE
fucfucgalacglc13galacglcgal14acglcgalgluside_hs[g]	h[g]	FUT911g	0							FALSE	TRUE
fucfucgalacglc13galacglcgal14acglcgalgluside_hs[g]	fucfucfucgalacglc13galacglcgal14acglcgalgluside_hs[g]	FUT911g	1							TRUE	TRUE
fucfucgalacglc13galacglcgal14acglcgalgluside_hs[g]	gdp[g]	FUT911g	0							TRUE	TRUE
gdpfuc[g]	h[g]	FUT911g	0							TRUE	TRUE
gdpfuc[g]	fucfucfucgalacglc13galacglcgal14acglcgalgluside_hs[g]	FUT911g	1							TRUE	TRUE
gdpfuc[g]	gdp[g]	FUT911g	1							TRUE	TRUE
g2m8masn[r]	g2m8masn[g]	G2M8MASNterg	1							FALSE	FALSE
cyan	cyan[m]	CYANtm	1							FALSE	TRUE
acnacngal14acglcgalgluside_hs[g]	acnacngal14acglcgalgluside_hs	ACNACNGAL14ACGLCGALGLUSIDEtg	1							FALSE	FALSE
h	nadp	MTHFR3	0							FALSE	TRUE
h	5mthf	MTHFR3	0							TRUE	TRUE
nadph	nadp	MTHFR3	1							TRUE	TRUE
nadph	5mthf	MTHFR3	0							TRUE	TRUE
mlthf	nadp	MTHFR3	0							TRUE	TRUE
mlthf	5mthf	MTHFR3	1							TRUE	TRUE
na1[e]	na1	GCHOLAt2	0							FALSE	FALSE
na1[e]	gchola	GCHOLAt2	0							TRUE	FALSE
gchola[e]	na1	GCHOLAt2	0							TRUE	FALSE
gchola[e]	gchola	GCHOLAt2	1							TRUE	FALSE
o2	34dhphe	TYRDOPO	0							FALSE	TRUE
tyr-L	34dhphe	TYRDOPO	1							TRUE	TRUE
dhcholestancoa[r]	h2o[r]	AMACR2r	0							FALSE	FALSE
dhcholestancoa[r]	dhcholoylcoa[r]	AMACR2r	1							TRUE	FALSE
o2[r]	h2o[r]	AMACR2r	0							TRUE	FALSE
o2[r]	dhcholoylcoa[r]	AMACR2r	0							TRUE	FALSE
atp	h	BTNt3i	0							FALSE	TRUE
atp	adp	BTNt3i	1							TRUE	TRUE
atp	pi	BTNt3i	0							TRUE	TRUE
atp	na1	BTNt3i	0							TRUE	TRUE
atp	btn	BTNt3i	0							TRUE	TRUE
h2o	h	BTNt3i	0							TRUE	TRUE
h2o	adp	BTNt3i	0							TRUE	TRUE
h2o	pi	BTNt3i	0							TRUE	TRUE
h2o	na1	BTNt3i	0							TRUE	TRUE
h2o	btn	BTNt3i	0							TRUE	TRUE
na1[e]	h	BTNt3i	0							TRUE	TRUE
na1[e]	adp	BTNt3i	0							TRUE	TRUE
na1[e]	pi	BTNt3i	0							TRUE	TRUE
na1[e]	na1	BTNt3i	0							TRUE	TRUE
na1[e]	btn	BTNt3i	0							TRUE	TRUE
btn[e]	h	BTNt3i	0							TRUE	TRUE
btn[e]	adp	BTNt3i	0							TRUE	TRUE
btn[e]	pi	BTNt3i	0							TRUE	TRUE
btn[e]	na1	BTNt3i	0							TRUE	TRUE
btn[e]	btn	BTNt3i	1							TRUE	TRUE
h2o	ac	AGDC	0							FALSE	FALSE
h2o	gam6p	AGDC	0							TRUE	FALSE
acgam6p	ac	AGDC	1							TRUE	FALSE
acgam6p	gam6p	AGDC	1							TRUE	FALSE
h2o[l]	h[l]	S6TASE12ly	0							FALSE	TRUE
h2o[l]	so4[l]	S6TASE12ly	0							TRUE	TRUE
h2o[l]	ksi_deg10[l]	S6TASE12ly	0							TRUE	TRUE
ksi_deg9[l]	h[l]	S6TASE12ly	0							TRUE	TRUE
ksi_deg9[l]	so4[l]	S6TASE12ly	0							TRUE	TRUE
ksi_deg9[l]	ksi_deg10[l]	S6TASE12ly	1							TRUE	TRUE
atp	h	TRIOK	0							FALSE	FALSE
atp	adp	TRIOK	1							TRUE	FALSE
atp	g3p	TRIOK	0							TRUE	FALSE
glyald	h	TRIOK	0							TRUE	FALSE
glyald	adp	TRIOK	0							TRUE	FALSE
glyald	g3p	TRIOK	1							TRUE	FALSE
atp[m]	adp[m]	PCm	1							FALSE	TRUE
atp[m]	h[m]	PCm	0							TRUE	TRUE
atp[m]	oaa[m]	PCm	0							TRUE	TRUE
atp[m]	pi[m]	PCm	0							TRUE	TRUE
pyr[m]	adp[m]	PCm	0							TRUE	TRUE
pyr[m]	h[m]	PCm	0							TRUE	TRUE
pyr[m]	oaa[m]	PCm	1							TRUE	TRUE
pyr[m]	pi[m]	PCm	0							TRUE	TRUE
hco3[m]	adp[m]	PCm	0							TRUE	TRUE
hco3[m]	h[m]	PCm	0							TRUE	TRUE
hco3[m]	oaa[m]	PCm	1							TRUE	TRUE
hco3[m]	pi[m]	PCm	0							TRUE	TRUE
coa	Rtotalcoa	ARTCOAL1	1							FALSE	FALSE
Rtotal	Rtotalcoa	ARTCOAL1	1							TRUE	FALSE
h[r]	nadp[r]	C3STKR2r	0							FALSE	TRUE
h[r]	zymst[r]	C3STKR2r	0							TRUE	TRUE
nadph[r]	nadp[r]	C3STKR2r	1							TRUE	TRUE
nadph[r]	zymst[r]	C3STKR2r	0							TRUE	TRUE
zym_int2[r]	nadp[r]	C3STKR2r	0							TRUE	TRUE
zym_int2[r]	zymst[r]	C3STKR2r	1							TRUE	TRUE
h2o[l]	h[l]	S6TASE18ly	0							FALSE	FALSE
h2o[l]	so4[l]	S6TASE18ly	0							TRUE	FALSE
h2o[l]	ksi_deg28[l]	S6TASE18ly	0							TRUE	FALSE
ksi_deg27[l]	h[l]	S6TASE18ly	0							TRUE	FALSE
ksi_deg27[l]	so4[l]	S6TASE18ly	0							TRUE	FALSE
ksi_deg27[l]	ksi_deg28[l]	S6TASE18ly	1							TRUE	FALSE
h[g]	h	Kt3g	0							FALSE	TRUE
h[g]	k[g]	Kt3g	0							TRUE	TRUE
k	h	Kt3g	0							TRUE	TRUE
k	k[g]	Kt3g	0							TRUE	TRUE
udpgal[g]	h[g]	G14T20g	0							FALSE	FALSE
udpgal[g]	udp[g]	G14T20g	1							TRUE	FALSE
udpgal[g]	ksii_core4_pre7[g]	G14T20g	1							TRUE	FALSE
ksii_core4_pre6[g]	h[g]	G14T20g	0							TRUE	FALSE
ksii_core4_pre6[g]	udp[g]	G14T20g	0							TRUE	FALSE
ksii_core4_pre6[g]	ksii_core4_pre7[g]	G14T20g	1							TRUE	FALSE
2425dhvitd2[m]	2425dhvitd2	24,25DHVITD2tm	1							FALSE	TRUE
Lcyst	3spyr	LCYSTAT	1							FALSE	FALSE
Lcyst	glu-L	LCYSTAT	0							TRUE	FALSE
akg	3spyr	LCYSTAT	0							TRUE	FALSE
akg	glu-L	LCYSTAT	1							TRUE	FALSE
atp[n]	adp[n]	CYTK1n	1							FALSE	TRUE
atp[n]	cdp[n]	CYTK1n	0							TRUE	TRUE
cmp[n]	adp[n]	CYTK1n	0							TRUE	TRUE
cmp[n]	cdp[n]	CYTK1n	1							TRUE	TRUE
crn[x]	coa[x]	CSNAT3x	0							FALSE	FALSE
crn[x]	pcrn[x]	CSNAT3x	1							TRUE	FALSE
ppcoa[x]	coa[x]	CSNAT3x	1							TRUE	FALSE
ppcoa[x]	pcrn[x]	CSNAT3x	1							TRUE	FALSE
h[m]	h2o[m]	24,25VITD3Hm	0							FALSE	TRUE
h[m]	2425dhvitd3[m]	24,25VITD3Hm	0							TRUE	TRUE
h[m]	nadp[m]	24,25VITD3Hm	0							TRUE	TRUE
25hvitd3[m]	h2o[m]	24,25VITD3Hm	0							TRUE	TRUE
25hvitd3[m]	2425dhvitd3[m]	24,25VITD3Hm	1							TRUE	TRUE
25hvitd3[m]	nadp[m]	24,25VITD3Hm	0							TRUE	TRUE
nadph[m]	h2o[m]	24,25VITD3Hm	0							TRUE	TRUE
nadph[m]	2425dhvitd3[m]	24,25VITD3Hm	0							TRUE	TRUE
nadph[m]	nadp[m]	24,25VITD3Hm	1							TRUE	TRUE
o2[m]	h2o[m]	24,25VITD3Hm	0							TRUE	TRUE
o2[m]	2425dhvitd3[m]	24,25VITD3Hm	0							TRUE	TRUE
o2[m]	nadp[m]	24,25VITD3Hm	0							TRUE	TRUE
h	ppi	CPCTDTX	0							FALSE	FALSE
h	cmpntm2amep	CPCTDTX	0							TRUE	FALSE
ctp	ppi	CPCTDTX	0							TRUE	FALSE
ctp	cmpntm2amep	CPCTDTX	1							TRUE	FALSE
ntm2amep	ppi	CPCTDTX	0							TRUE	FALSE
ntm2amep	cmpntm2amep	CPCTDTX	1							TRUE	FALSE
h2o[l]	acgam[l]	NACHEX12ly	0							FALSE	TRUE
h2o[l]	ksi_deg14[l]	NACHEX12ly	0							TRUE	TRUE
ksi_deg13[l]	acgam[l]	NACHEX12ly	1							TRUE	TRUE
ksi_deg13[l]	ksi_deg14[l]	NACHEX12ly	1							TRUE	TRUE
eaflatoxin[e]	eaflatoxin	EAFLATOXINte	1							FALSE	FALSE
h2o[l]	h[l]	S4TASE5ly	0							FALSE	TRUE
h2o[l]	so4[l]	S4TASE5ly	0							TRUE	TRUE
h2o[l]	cs_e_deg5[l]	S4TASE5ly	0							TRUE	TRUE
cs_e_deg4[l]	h[l]	S4TASE5ly	0							TRUE	TRUE
cs_e_deg4[l]	so4[l]	S4TASE5ly	0							TRUE	TRUE
cs_e_deg4[l]	cs_e_deg5[l]	S4TASE5ly	1							TRUE	TRUE
vitd3	vitd3[m]	VITD3tm3	1							FALSE	FALSE
h[r]	nadp[r]	HSD3A2r	0							FALSE	TRUE
h[r]	andrstrn[r]	HSD3A2r	0							TRUE	TRUE
nadph[r]	nadp[r]	HSD3A2r	1							TRUE	TRUE
nadph[r]	andrstrn[r]	HSD3A2r	0							TRUE	TRUE
andrstandn[r]	nadp[r]	HSD3A2r	0							TRUE	TRUE
andrstandn[r]	andrstrn[r]	HSD3A2r	1							TRUE	TRUE
akg[m]	glu-L[m]	ORNTArm	1							FALSE	FALSE
akg[m]	glu5sa[m]	ORNTArm	0							TRUE	FALSE
orn[m]	glu-L[m]	ORNTArm	0							TRUE	FALSE
orn[m]	glu5sa[m]	ORNTArm	1							TRUE	FALSE
T_antigen[g]	h[g]	CORE2GTg	0							FALSE	TRUE
T_antigen[g]	udp[g]	CORE2GTg	0							TRUE	TRUE
T_antigen[g]	core2[g]	CORE2GTg	1							TRUE	TRUE
uacgam[g]	h[g]	CORE2GTg	0							TRUE	TRUE
uacgam[g]	udp[g]	CORE2GTg	1							TRUE	TRUE
uacgam[g]	core2[g]	CORE2GTg	1							TRUE	TRUE
thyox-L[e]	thyox-L	THYOXt2	1							FALSE	FALSE
estriol[r]	estriolglc[r]	UGT1A8r	1							FALSE	TRUE
estriol[r]	udp[r]	UGT1A8r	0							TRUE	TRUE
udpglcur[r]	estriolglc[r]	UGT1A8r	1							TRUE	TRUE
udpglcur[r]	udp[r]	UGT1A8r	1							TRUE	TRUE
ala-D[e]	ala-D	ALADGLYexR	1							FALSE	FALSE
ala-D[e]	gly[e]	ALADGLYexR	0							TRUE	FALSE
gly	ala-D	ALADGLYexR	0							TRUE	FALSE
gly	gly[e]	ALADGLYexR	1							TRUE	FALSE
thymd[e]	thymd	THYMDt1	1							FALSE	TRUE
dag_hs	coa	DGAT	0							FALSE	FALSE
dag_hs	tag_hs	DGAT	1							TRUE	FALSE
Rtotal3coa	coa	DGAT	1							TRUE	FALSE
Rtotal3coa	tag_hs	DGAT	1							TRUE	FALSE
ala-L[x]	gly[x]	AGTix	0							FALSE	TRUE
ala-L[x]	pyr[x]	AGTix	1							TRUE	TRUE
glx[x]	gly[x]	AGTix	1							TRUE	TRUE
glx[x]	pyr[x]	AGTix	0							TRUE	TRUE
h2o	pi	PPAP	0							FALSE	FALSE
h2o	dag_hs	PPAP	0							TRUE	FALSE
pa_hs	pi	PPAP	0							TRUE	FALSE
pa_hs	dag_hs	PPAP	1							TRUE	FALSE
atp[r]	amp[r]	VLCSr	1							FALSE	TRUE
atp[r]	cholcoar[r]	VLCSr	0							TRUE	TRUE
atp[r]	ppi[r]	VLCSr	0							TRUE	TRUE
coa[r]	amp[r]	VLCSr	0							TRUE	TRUE
coa[r]	cholcoar[r]	VLCSr	1							TRUE	TRUE
coa[r]	ppi[r]	VLCSr	0							TRUE	TRUE
thcholstoic[r]	amp[r]	VLCSr	0							TRUE	TRUE
thcholstoic[r]	cholcoar[r]	VLCSr	1							TRUE	TRUE
thcholstoic[r]	ppi[r]	VLCSr	0							TRUE	TRUE
nad[m]	h[m]	GLACOm	0							FALSE	FALSE
nad[m]	nadh[m]	GLACOm	1							TRUE	FALSE
nad[m]	glcr[m]	GLACOm	0							TRUE	FALSE
h2o[m]	h[m]	GLACOm	0							TRUE	FALSE
h2o[m]	nadh[m]	GLACOm	0							TRUE	FALSE
h2o[m]	glcr[m]	GLACOm	0							TRUE	FALSE
glac[m]	h[m]	GLACOm	0							TRUE	FALSE
glac[m]	nadh[m]	GLACOm	0							TRUE	FALSE
glac[m]	glcr[m]	GLACOm	1							TRUE	FALSE
minohp	minohp[n]	MINOHPtn	1							FALSE	TRUE
gchola[e]	gchola	GCHOLAt	1							FALSE	FALSE
gchola[e]	hco3[e]	GCHOLAt	0							TRUE	FALSE
hco3	gchola	GCHOLAt	0							TRUE	FALSE
hco3	hco3[e]	GCHOLAt	1							TRUE	FALSE
ppi	orot	ORPT	0							FALSE	TRUE
ppi	prpp	ORPT	0							TRUE	TRUE
orot5p	orot	ORPT	1							TRUE	TRUE
orot5p	prpp	ORPT	1							TRUE	TRUE
6htststerone	6htststerone[r]	6HTSTSTERONEtr	1							FALSE	FALSE
atp[m]	adp[m]	FPGS8m	1							FALSE	TRUE
atp[m]	h[m]	FPGS8m	0							TRUE	TRUE
atp[m]	pi[m]	FPGS8m	0							TRUE	TRUE
atp[m]	10fthf6glu[m]	FPGS8m	0							TRUE	TRUE
glu-L[m]	adp[m]	FPGS8m	0							TRUE	TRUE
glu-L[m]	h[m]	FPGS8m	0							TRUE	TRUE
glu-L[m]	pi[m]	FPGS8m	0							TRUE	TRUE
glu-L[m]	10fthf6glu[m]	FPGS8m	1							TRUE	TRUE
10fthf5glu[m]	adp[m]	FPGS8m	0							TRUE	TRUE
10fthf5glu[m]	h[m]	FPGS8m	0							TRUE	TRUE
10fthf5glu[m]	pi[m]	FPGS8m	0							TRUE	TRUE
10fthf5glu[m]	10fthf6glu[m]	FPGS8m	1							TRUE	TRUE
uacgam[g]	h[g]	GALNACT4g	0							FALSE	FALSE
uacgam[g]	udp[g]	GALNACT4g	1							TRUE	FALSE
uacgam[g]	cs_d_pre4[g]	GALNACT4g	1							TRUE	FALSE
cs_d_pre3[g]	h[g]	GALNACT4g	0							TRUE	FALSE
cs_d_pre3[g]	udp[g]	GALNACT4g	0							TRUE	FALSE
cs_d_pre3[g]	cs_d_pre4[g]	GALNACT4g	1							TRUE	FALSE
nadp[m]	nadph[m]	MTHFDm	1							FALSE	TRUE
nadp[m]	methf[m]	MTHFDm	0							TRUE	TRUE
mlthf[m]	nadph[m]	MTHFDm	0							TRUE	TRUE
mlthf[m]	methf[m]	MTHFDm	1							TRUE	TRUE
m8masn[r]	m8masn[g]	M8MASNterg	1							FALSE	FALSE
h[m]	co2[m]	MCDm	0							FALSE	TRUE
h[m]	accoa[m]	MCDm	0							TRUE	TRUE
malcoa[m]	co2[m]	MCDm	1							TRUE	TRUE
malcoa[m]	accoa[m]	MCDm	1							TRUE	TRUE
galside_hs	galside_hs[l]	GALSIDEtl	1							FALSE	FALSE
h	h2o	FAS100COA	0							FALSE	TRUE
h	coa	FAS100COA	0							TRUE	TRUE
h	nadp	FAS100COA	0							TRUE	TRUE
h	co2	FAS100COA	0							TRUE	TRUE
h	dcacoa	FAS100COA	0							TRUE	TRUE
nadph	h2o	FAS100COA	0							TRUE	TRUE
nadph	coa	FAS100COA	0							TRUE	TRUE
nadph	nadp	FAS100COA	1							TRUE	TRUE
nadph	co2	FAS100COA	0							TRUE	TRUE
nadph	dcacoa	FAS100COA	0							TRUE	TRUE
malcoa	h2o	FAS100COA	0							TRUE	TRUE
malcoa	coa	FAS100COA	0							TRUE	TRUE
malcoa	nadp	FAS100COA	0							TRUE	TRUE
malcoa	co2	FAS100COA	1							TRUE	TRUE
malcoa	dcacoa	FAS100COA	1							TRUE	TRUE
occoa	h2o	FAS100COA	0							TRUE	TRUE
occoa	coa	FAS100COA	1							TRUE	TRUE
occoa	nadp	FAS100COA	0							TRUE	TRUE
occoa	co2	FAS100COA	0							TRUE	TRUE
occoa	dcacoa	FAS100COA	1							TRUE	TRUE
paps	pap	2AMACSULT	1							FALSE	FALSE
paps	nadp	2AMACSULT	0							TRUE	FALSE
paps	Lcyst	2AMACSULT	0							TRUE	FALSE
nadph	pap	2AMACSULT	0							TRUE	FALSE
nadph	nadp	2AMACSULT	1							TRUE	FALSE
nadph	Lcyst	2AMACSULT	0							TRUE	FALSE
2amac	pap	2AMACSULT	0							TRUE	FALSE
2amac	nadp	2AMACSULT	0							TRUE	FALSE
2amac	Lcyst	2AMACSULT	1							TRUE	FALSE
nad	h	SLDx	0							FALSE	TRUE
nad	nadh	SLDx	1							TRUE	TRUE
nad	3spyr	SLDx	0							TRUE	TRUE
sl-L	h	SLDx	0							TRUE	TRUE
sl-L	nadh	SLDx	0							TRUE	TRUE
sl-L	3spyr	SLDx	1							TRUE	TRUE
co2	co2[r]	CO2ter	1							FALSE	FALSE
co2	co2[x]	CO2tp	1							FALSE	TRUE
h2o[r]	h[r]	STS2r	0							FALSE	FALSE
h2o[r]	so4[r]	STS2r	0							TRUE	FALSE
h2o[r]	estrone[r]	STS2r	0							TRUE	FALSE
estrones[r]	h[r]	STS2r	0							TRUE	FALSE
estrones[r]	so4[r]	STS2r	0							TRUE	FALSE
estrones[r]	estrone[r]	STS2r	1							TRUE	FALSE
nad	h	PRO1x	0							FALSE	TRUE
nad	nadh	PRO1x	1							TRUE	TRUE
nad	1pyr5c	PRO1x	0							TRUE	TRUE
pro-L	h	PRO1x	0							TRUE	TRUE
pro-L	nadh	PRO1x	0							TRUE	TRUE
pro-L	1pyr5c	PRO1x	1							TRUE	TRUE
coa[m]	crn[m]	DMHPTCRNCPT2	0							FALSE	FALSE
coa[m]	dmhptcoa[m]	DMHPTCRNCPT2	1							TRUE	FALSE
dmhptcrn[m]	crn[m]	DMHPTCRNCPT2	1							TRUE	FALSE
dmhptcrn[m]	dmhptcoa[m]	DMHPTCRNCPT2	1							TRUE	FALSE
h2o[m]	btn[m]	BTNDm	0							FALSE	TRUE
h2o[m]	lys-L[m]	BTNDm	0							TRUE	TRUE
biocyt[m]	btn[m]	BTNDm	1							TRUE	TRUE
biocyt[m]	lys-L[m]	BTNDm	1							TRUE	TRUE
mal-L[m]	co2[m]	ME2m	1							FALSE	FALSE
mal-L[m]	pyr[m]	ME2m	1							TRUE	FALSE
mal-L[m]	nadph[m]	ME2m	0							TRUE	FALSE
nadp[m]	co2[m]	ME2m	0							TRUE	FALSE
nadp[m]	pyr[m]	ME2m	0							TRUE	FALSE
nadp[m]	nadph[m]	ME2m	1							TRUE	FALSE
13-cis-retn	13-cis-retn[n]	RAtn3	1							FALSE	TRUE
h2o	h	PAFH	0							FALSE	FALSE
h2o	ac	PAFH	0							TRUE	FALSE
h2o	ak2lgchol_hs	PAFH	0							TRUE	FALSE
paf_hs	h	PAFH	0							TRUE	FALSE
paf_hs	ac	PAFH	0							TRUE	FALSE
paf_hs	ak2lgchol_hs	PAFH	1							TRUE	FALSE
fucfucgalacglcgalgluside_hs[e]	fucfucgalacglcgalgluside_hs	FUCFUCGALACGLCGALGLUSIDEte	1							FALSE	TRUE
Rtotalcoa[m]	pmtcoa[m]	ARTPLM1m	1							FALSE	FALSE
R1coa_hs	Rtotalcoa	RTOT1	1							FALSE	TRUE
acngalgbside_hs[g]	h[g]	ST6GALNAC21	0							FALSE	FALSE
acngalgbside_hs[g]	acn13acngalgbside_hs[g]	ST6GALNAC21	1							TRUE	FALSE
acngalgbside_hs[g]	cmp[g]	ST6GALNAC21	0							TRUE	FALSE
cmpacna[g]	h[g]	ST6GALNAC21	0							TRUE	FALSE
cmpacna[g]	acn13acngalgbside_hs[g]	ST6GALNAC21	1							TRUE	FALSE
cmpacna[g]	cmp[g]	ST6GALNAC21	1							TRUE	FALSE
25hvitd3[m]	25hvitd3	25HVITD3tm	1							FALSE	TRUE
udpgal[g]	h[g]	B3GNT33g	0							FALSE	FALSE
udpgal[g]	udp[g]	B3GNT33g	1							TRUE	FALSE
udpgal[g]	galgalgalthcrm_hs[g]	B3GNT33g	1							TRUE	FALSE
galgalthcrm_hs[g]	h[g]	B3GNT33g	0							TRUE	FALSE
galgalthcrm_hs[g]	udp[g]	B3GNT33g	0							TRUE	FALSE
galgalthcrm_hs[g]	galgalgalthcrm_hs[g]	B3GNT33g	1							TRUE	FALSE
nadp	h	GLRASE	0							FALSE	TRUE
nadp	nadph	GLRASE	1							TRUE	TRUE
nadp	glac	GLRASE	0							TRUE	TRUE
gullac	h	GLRASE	0							TRUE	TRUE
gullac	nadph	GLRASE	0							TRUE	TRUE
gullac	glac	GLRASE	1							TRUE	TRUE
atp	ppi	FACOAL226	0							FALSE	FALSE
atp	amp	FACOAL226	1							TRUE	FALSE
atp	c226coa	FACOAL226	0							TRUE	FALSE
coa	ppi	FACOAL226	0							TRUE	FALSE
coa	amp	FACOAL226	0							TRUE	FALSE
coa	c226coa	FACOAL226	1							TRUE	FALSE
crvnc	ppi	FACOAL226	0							TRUE	FALSE
crvnc	amp	FACOAL226	0							TRUE	FALSE
crvnc	c226coa	FACOAL226	1							TRUE	FALSE
arachd[e]	arachd	ARACHDt2	1							FALSE	TRUE
ascb-L[e]	h[e]	FE3R2e	0							FALSE	FALSE
ascb-L[e]	dhdascb[e]	FE3R2e	0							TRUE	FALSE
ascb-L[e]	fe2[e]	FE3R2e	0							TRUE	FALSE
fe3[e]	h[e]	FE3R2e	0							TRUE	FALSE
fe3[e]	dhdascb[e]	FE3R2e	0							TRUE	FALSE
fe3[e]	fe2[e]	FE3R2e	0							TRUE	FALSE
sarcs[e]	sarcs	SARCStex	1							FALSE	TRUE
h	nadp	AKR1C1	0							FALSE	FALSE
h	aprgstrn	AKR1C1	0							TRUE	FALSE
nadph	nadp	AKR1C1	1							TRUE	FALSE
nadph	aprgstrn	AKR1C1	0							TRUE	FALSE
prgstrn	nadp	AKR1C1	0							TRUE	FALSE
prgstrn	aprgstrn	AKR1C1	1							TRUE	FALSE
h2o[l]	acgam[l]	B_MANNASEly	0							FALSE	TRUE
h2o[l]	man[l]	B_MANNASEly	0							TRUE	TRUE
mn[l]	acgam[l]	B_MANNASEly	1							TRUE	TRUE
mn[l]	man[l]	B_MANNASEly	1							TRUE	TRUE
atp	adp	ADK1	1							FALSE	FALSE
amp	adp	ADK1	1							TRUE	FALSE
h2o[m]	3hibutcoa[m]	ECOAH12m	0							FALSE	TRUE
2mp2coa[m]	3hibutcoa[m]	ECOAH12m	1							TRUE	TRUE
crn	coa	LNELDCCPT1	0							FALSE	FALSE
crn	lneldccrn	LNELDCCPT1	1							TRUE	FALSE
lneldccoa	coa	LNELDCCPT1	1							TRUE	FALSE
lneldccoa	lneldccrn	LNELDCCPT1	1							TRUE	FALSE
h2o[m]	fadh2[m]	DMGDHm	0							FALSE	TRUE
h2o[m]	fald[m]	DMGDHm	0							TRUE	TRUE
h2o[m]	sarcs[m]	DMGDHm	0							TRUE	TRUE
dmgly[m]	fadh2[m]	DMGDHm	0							TRUE	TRUE
dmgly[m]	fald[m]	DMGDHm	1							TRUE	TRUE
dmgly[m]	sarcs[m]	DMGDHm	1							TRUE	TRUE
fad[m]	fadh2[m]	DMGDHm	1							TRUE	TRUE
fad[m]	fald[m]	DMGDHm	0							TRUE	TRUE
fad[m]	sarcs[m]	DMGDHm	0							TRUE	TRUE
udpgal[g]	h[g]	G14T18g	0							FALSE	FALSE
udpgal[g]	udp[g]	G14T18g	1							TRUE	FALSE
udpgal[g]	ksii_core4_pre1[g]	G14T18g	1							TRUE	FALSE
core4[g]	h[g]	G14T18g	0							TRUE	FALSE
core4[g]	udp[g]	G14T18g	0							TRUE	FALSE
core4[g]	ksii_core4_pre1[g]	G14T18g	1							TRUE	FALSE
dcyt[n]	duri[n]	DCYTDn	1							FALSE	TRUE
dcyt[n]	nh4[n]	DCYTDn	0							TRUE	TRUE
h[n]	duri[n]	DCYTDn	0							TRUE	TRUE
h[n]	nh4[n]	DCYTDn	0							TRUE	TRUE
h2o[n]	duri[n]	DCYTDn	0							TRUE	TRUE
h2o[n]	nh4[n]	DCYTDn	0							TRUE	TRUE
naglc2p_U	h	GLCNACT_U	0							FALSE	FALSE
naglc2p_U	chito2pdol_U	GLCNACT_U	1							TRUE	FALSE
naglc2p_U	udp	GLCNACT_U	0							TRUE	FALSE
uacgam	h	GLCNACT_U	0							TRUE	FALSE
uacgam	chito2pdol_U	GLCNACT_U	1							TRUE	FALSE
uacgam	udp	GLCNACT_U	1							TRUE	FALSE
cs_c,d,e_pre1[g]	h[g]	S2T1g	0							FALSE	TRUE
cs_c,d,e_pre1[g]	cs_d_pre2[g]	S2T1g	1							TRUE	TRUE
cs_c,d,e_pre1[g]	pap[g]	S2T1g	0							TRUE	TRUE
paps[g]	h[g]	S2T1g	0							TRUE	TRUE
paps[g]	cs_d_pre2[g]	S2T1g	0							TRUE	TRUE
paps[g]	pap[g]	S2T1g	1							TRUE	TRUE
h2o	pi	PI4PP	0							FALSE	FALSE
h2o	pail_hs	PI4PP	0							TRUE	FALSE
pail4p_hs	pi	PI4PP	0							TRUE	FALSE
pail4p_hs	pail_hs	PI4PP	1							TRUE	FALSE
5HPET	h2o	ALOX52	0							FALSE	TRUE
5HPET	leuktrA4	ALOX52	1							TRUE	TRUE
h2o[l]	cs_a_deg3[l]	GLCAASE4ly	0							FALSE	FALSE
h2o[l]	glcur[l]	GLCAASE4ly	0							TRUE	FALSE
cs_a_deg2[l]	cs_a_deg3[l]	GLCAASE4ly	1							TRUE	FALSE
cs_a_deg2[l]	glcur[l]	GLCAASE4ly	1							TRUE	FALSE
chol	chol[n]	CHOLtn	1							FALSE	TRUE
atp	h	ADRNLPVESSEC	0							FALSE	FALSE
atp	adp	ADRNLPVESSEC	1							TRUE	FALSE
atp	pi	ADRNLPVESSEC	0							TRUE	FALSE
atp	adrnl[e]	ADRNLPVESSEC	0							TRUE	FALSE
h2o	h	ADRNLPVESSEC	0							TRUE	FALSE
h2o	adp	ADRNLPVESSEC	0							TRUE	FALSE
h2o	pi	ADRNLPVESSEC	0							TRUE	FALSE
h2o	adrnl[e]	ADRNLPVESSEC	0							TRUE	FALSE
adrnl	h	ADRNLPVESSEC	0							TRUE	FALSE
adrnl	adp	ADRNLPVESSEC	0							TRUE	FALSE
adrnl	pi	ADRNLPVESSEC	0							TRUE	FALSE
adrnl	adrnl[e]	ADRNLPVESSEC	1							TRUE	FALSE
for[m]	for	FORt2m	1							FALSE	TRUE
cspg_b[g]	cspg_b[e]	CSPG_Bt	1							FALSE	FALSE
atp[n]	adp[n]	MI145P6Kn	1							FALSE	TRUE
atp[n]	h[n]	MI145P6Kn	0							TRUE	TRUE
atp[n]	mi1456p[n]	MI145P6Kn	0							TRUE	TRUE
mi145p[n]	adp[n]	MI145P6Kn	0							TRUE	TRUE
mi145p[n]	h[n]	MI145P6Kn	0							TRUE	TRUE
mi145p[n]	mi1456p[n]	MI145P6Kn	1							TRUE	TRUE
nad[m]	h[m]	FAOXC140	0							FALSE	FALSE
nad[m]	nadh[m]	FAOXC140	1							TRUE	FALSE
nad[m]	accoa[m]	FAOXC140	0							TRUE	FALSE
nad[m]	fadh2[m]	FAOXC140	0							TRUE	FALSE
h2o[m]	h[m]	FAOXC140	0							TRUE	FALSE
h2o[m]	nadh[m]	FAOXC140	0							TRUE	FALSE
h2o[m]	accoa[m]	FAOXC140	0							TRUE	FALSE
h2o[m]	fadh2[m]	FAOXC140	0							TRUE	FALSE
coa[m]	h[m]	FAOXC140	0							TRUE	FALSE
coa[m]	nadh[m]	FAOXC140	0							TRUE	FALSE
coa[m]	accoa[m]	FAOXC140	1							TRUE	FALSE
coa[m]	fadh2[m]	FAOXC140	0							TRUE	FALSE
fad[m]	h[m]	FAOXC140	0							TRUE	FALSE
fad[m]	nadh[m]	FAOXC140	0							TRUE	FALSE
fad[m]	accoa[m]	FAOXC140	0							TRUE	FALSE
fad[m]	fadh2[m]	FAOXC140	1							TRUE	FALSE
tdcoa[m]	h[m]	FAOXC140	0							TRUE	FALSE
tdcoa[m]	nadh[m]	FAOXC140	0							TRUE	FALSE
tdcoa[m]	accoa[m]	FAOXC140	1							TRUE	FALSE
tdcoa[m]	fadh2[m]	FAOXC140	0							TRUE	FALSE
na1[e]	na1	CYSt4	0							FALSE	TRUE
na1[e]	cys-L	CYSt4	0							TRUE	TRUE
cys-L[e]	na1	CYSt4	0							TRUE	TRUE
cys-L[e]	cys-L	CYSt4	1							TRUE	TRUE
atp	ppi	PACCOAL	0							FALSE	FALSE
atp	amp	PACCOAL	1							TRUE	FALSE
atp	phaccoa	PACCOAL	0							TRUE	FALSE
coa	ppi	PACCOAL	0							TRUE	FALSE
coa	amp	PACCOAL	0							TRUE	FALSE
coa	phaccoa	PACCOAL	1							TRUE	FALSE
pac	ppi	PACCOAL	0							TRUE	FALSE
pac	amp	PACCOAL	0							TRUE	FALSE
pac	phaccoa	PACCOAL	1							TRUE	FALSE
xoltri24[r]	xoltri24	XOLTRI24tc	1							FALSE	TRUE
h2o[x]	h2o2[x]	XAO2x	0							FALSE	FALSE
h2o[x]	xan[x]	XAO2x	0							TRUE	FALSE
hxan[x]	h2o2[x]	XAO2x	0							TRUE	FALSE
hxan[x]	xan[x]	XAO2x	1							TRUE	FALSE
o2[x]	h2o2[x]	XAO2x	0							TRUE	FALSE
o2[x]	xan[x]	XAO2x	0							TRUE	FALSE
crn	crn[x]	CRNCARtp	1							FALSE	TRUE
crn	acrn	CRNCARtp	0							TRUE	TRUE
acrn[x]	crn[x]	CRNCARtp	0							TRUE	TRUE
acrn[x]	acrn	CRNCARtp	1							TRUE	TRUE
atp	h	ACCOAC	0							FALSE	FALSE
atp	adp	ACCOAC	1							TRUE	FALSE
atp	pi	ACCOAC	0							TRUE	FALSE
atp	malcoa	ACCOAC	0							TRUE	FALSE
accoa	h	ACCOAC	0							TRUE	FALSE
accoa	adp	ACCOAC	0							TRUE	FALSE
accoa	pi	ACCOAC	0							TRUE	FALSE
accoa	malcoa	ACCOAC	1							TRUE	FALSE
hco3	h	ACCOAC	0							TRUE	FALSE
hco3	adp	ACCOAC	0							TRUE	FALSE
hco3	pi	ACCOAC	0							TRUE	FALSE
hco3	malcoa	ACCOAC	1							TRUE	FALSE
stcoa	stcoa[x]	STCOAtx	1							FALSE	TRUE
g3p	pi	MGSA2	0							FALSE	FALSE
g3p	mthgxl	MGSA2	1							TRUE	FALSE
amet	h	SAMHISTA	0							FALSE	TRUE
amet	ahcys	SAMHISTA	1							TRUE	TRUE
amet	mhista	SAMHISTA	1							TRUE	TRUE
hista	h	SAMHISTA	0							TRUE	TRUE
hista	ahcys	SAMHISTA	0							TRUE	TRUE
hista	mhista	SAMHISTA	1							TRUE	TRUE
na1[e]	na1	GLYt7(311)r	0							FALSE	FALSE
na1[e]	gly	GLYt7(311)r	0							TRUE	FALSE
na1[e]	cl	GLYt7(311)r	0							TRUE	FALSE
gly[e]	na1	GLYt7(311)r	0							TRUE	FALSE
gly[e]	gly	GLYt7(311)r	1							TRUE	FALSE
gly[e]	cl	GLYt7(311)r	0							TRUE	FALSE
cl[e]	na1	GLYt7(311)r	0							TRUE	FALSE
cl[e]	gly	GLYt7(311)r	0							TRUE	FALSE
cl[e]	cl	GLYt7(311)r	0							TRUE	FALSE
dhf	dhf[l]	DHFtl	1							FALSE	TRUE
h2o	h	DHPM1	0							FALSE	FALSE
h2o	cala	DHPM1	0							TRUE	FALSE
56dura	h	DHPM1	0							TRUE	FALSE
56dura	cala	DHPM1	1							TRUE	FALSE
ocdca[e]	ocdca	OCDCAtr	1							FALSE	TRUE
h2o[l]	glcur[l]	GLCAASE6ly	0							FALSE	FALSE
h2o[l]	cs_d_deg4[l]	GLCAASE6ly	0							TRUE	FALSE
cs_d_deg3[l]	glcur[l]	GLCAASE6ly	1							TRUE	FALSE
cs_d_deg3[l]	cs_d_deg4[l]	GLCAASE6ly	1							TRUE	FALSE
h2o	4pyrdx	PYDXDH	0							FALSE	TRUE
h2o	h2o2	PYDXDH	0							TRUE	TRUE
o2	4pyrdx	PYDXDH	0							TRUE	TRUE
o2	h2o2	PYDXDH	0							TRUE	TRUE
pydx	4pyrdx	PYDXDH	1							TRUE	TRUE
pydx	h2o2	PYDXDH	0							TRUE	TRUE
ump[m]	pi[m]	NTD2m	0							FALSE	FALSE
ump[m]	uri[m]	NTD2m	1							TRUE	FALSE
h2o[m]	pi[m]	NTD2m	0							TRUE	FALSE
h2o[m]	uri[m]	NTD2m	0							TRUE	FALSE
dadp[m]	dadp	DNDPt35m	1							FALSE	TRUE
dadp[m]	dgdp[m]	DNDPt35m	0							TRUE	TRUE
dgdp	dadp	DNDPt35m	0							TRUE	TRUE
dgdp	dgdp[m]	DNDPt35m	1							TRUE	TRUE
atp[m]	btamp[m]	BACCLm	1							FALSE	FALSE
atp[m]	ppi[m]	BACCLm	0							TRUE	FALSE
h[m]	btamp[m]	BACCLm	0							TRUE	FALSE
h[m]	ppi[m]	BACCLm	0							TRUE	FALSE
btn[m]	btamp[m]	BACCLm	1							TRUE	FALSE
btn[m]	ppi[m]	BACCLm	0							TRUE	FALSE
h2o	pi	NTD10	0							FALSE	TRUE
h2o	xtsn	NTD10	0							TRUE	TRUE
xmp	pi	NTD10	0							TRUE	TRUE
xmp	xtsn	NTD10	1							TRUE	TRUE
atp	h	LIPOti	0							FALSE	FALSE
atp	adp	LIPOti	1							TRUE	FALSE
atp	pi	LIPOti	0							TRUE	FALSE
atp	na1	LIPOti	0							TRUE	FALSE
atp	lipoate	LIPOti	0							TRUE	FALSE
h2o	h	LIPOti	0							TRUE	FALSE
h2o	adp	LIPOti	0							TRUE	FALSE
h2o	pi	LIPOti	0							TRUE	FALSE
h2o	na1	LIPOti	0							TRUE	FALSE
h2o	lipoate	LIPOti	0							TRUE	FALSE
na1[e]	h	LIPOti	0							TRUE	FALSE
na1[e]	adp	LIPOti	0							TRUE	FALSE
na1[e]	pi	LIPOti	0							TRUE	FALSE
na1[e]	na1	LIPOti	0							TRUE	FALSE
na1[e]	lipoate	LIPOti	0							TRUE	FALSE
lipoate[e]	h	LIPOti	0							TRUE	FALSE
lipoate[e]	adp	LIPOti	0							TRUE	FALSE
lipoate[e]	pi	LIPOti	0							TRUE	FALSE
lipoate[e]	na1	LIPOti	0							TRUE	FALSE
lipoate[e]	lipoate	LIPOti	1							TRUE	FALSE
h[r]	h2o[r]	P4507B11r	0							FALSE	TRUE
h[r]	nadp[r]	P4507B11r	0							TRUE	TRUE
h[r]	xoltri25[r]	P4507B11r	0							TRUE	TRUE
nadph[r]	h2o[r]	P4507B11r	0							TRUE	TRUE
nadph[r]	nadp[r]	P4507B11r	1							TRUE	TRUE
nadph[r]	xoltri25[r]	P4507B11r	0							TRUE	TRUE
o2[r]	h2o[r]	P4507B11r	0							TRUE	TRUE
o2[r]	nadp[r]	P4507B11r	0							TRUE	TRUE
o2[r]	xoltri25[r]	P4507B11r	0							TRUE	TRUE
xol25oh[r]	h2o[r]	P4507B11r	0							TRUE	TRUE
xol25oh[r]	nadp[r]	P4507B11r	0							TRUE	TRUE
xol25oh[r]	xoltri25[r]	P4507B11r	1							TRUE	TRUE
gly[x]	glx[x]	GLYOp	1							FALSE	FALSE
gly[x]	h2o2[x]	GLYOp	0							TRUE	FALSE
gly[x]	nh4[x]	GLYOp	0							TRUE	FALSE
h2o[x]	glx[x]	GLYOp	0							TRUE	FALSE
h2o[x]	h2o2[x]	GLYOp	0							TRUE	FALSE
h2o[x]	nh4[x]	GLYOp	0							TRUE	FALSE
o2[x]	glx[x]	GLYOp	0							TRUE	FALSE
o2[x]	h2o2[x]	GLYOp	0							TRUE	FALSE
o2[x]	nh4[x]	GLYOp	0							TRUE	FALSE
h2o	pi	PI3PP	0							FALSE	TRUE
h2o	pail_hs	PI3PP	0							TRUE	TRUE
pail3p_hs	pi	PI3PP	0							TRUE	TRUE
pail3p_hs	pail_hs	PI3PP	1							TRUE	TRUE
h	h2o	THYPX	0							FALSE	FALSE
h	iodine	THYPX	0							TRUE	FALSE
i	h2o	THYPX	0							TRUE	FALSE
i	iodine	THYPX	0							TRUE	FALSE
h2o2	h2o	THYPX	0							TRUE	FALSE
h2o2	iodine	THYPX	0							TRUE	FALSE
o2[x]	h2o2[x]	LPCOXp	0							FALSE	TRUE
o2[x]	h[x]	LPCOXp	0							TRUE	TRUE
o2[x]	thp2c[x]	LPCOXp	0							TRUE	TRUE
Lpipecol[x]	h2o2[x]	LPCOXp	0							TRUE	TRUE
Lpipecol[x]	h[x]	LPCOXp	0							TRUE	TRUE
Lpipecol[x]	thp2c[x]	LPCOXp	1							TRUE	TRUE
10fthf7glu[m]	10fthf7glu	10FTHF7GLUtm	1							FALSE	FALSE
na1[e]	na1	INSTt4	0							FALSE	TRUE
na1[e]	inost	INSTt4	0							TRUE	TRUE
inost[e]	na1	INSTt4	0							TRUE	TRUE
inost[e]	inost	INSTt4	1							TRUE	TRUE
atp	ppi	FACOAL1813	0							FALSE	FALSE
atp	amp	FACOAL1813	1							TRUE	FALSE
atp	od2coa	FACOAL1813	0							TRUE	FALSE
coa	ppi	FACOAL1813	0							TRUE	FALSE
coa	amp	FACOAL1813	0							TRUE	FALSE
coa	od2coa	FACOAL1813	1							TRUE	FALSE
elaid	ppi	FACOAL1813	0							TRUE	FALSE
elaid	amp	FACOAL1813	0							TRUE	FALSE
elaid	od2coa	FACOAL1813	1							TRUE	FALSE
fad[m]	mlthf[m]	SARDHm	0							FALSE	TRUE
fad[m]	fadh2[m]	SARDHm	1							TRUE	TRUE
fad[m]	gly[m]	SARDHm	0							TRUE	TRUE
sarcs[m]	mlthf[m]	SARDHm	1							TRUE	TRUE
sarcs[m]	fadh2[m]	SARDHm	0							TRUE	TRUE
sarcs[m]	gly[m]	SARDHm	1							TRUE	TRUE
thf[m]	mlthf[m]	SARDHm	1							TRUE	TRUE
thf[m]	fadh2[m]	SARDHm	0							TRUE	TRUE
thf[m]	gly[m]	SARDHm	0							TRUE	TRUE
coa[x]	accoa[x]	ACACT4p	1							FALSE	FALSE
coa[x]	occoa[x]	ACACT4p	0							TRUE	FALSE
3odcoa[x]	accoa[x]	ACACT4p	1							TRUE	FALSE
3odcoa[x]	occoa[x]	ACACT4p	1							TRUE	FALSE
h2o[l]	gal[l]	GALASE6ly	0							FALSE	TRUE
h2o[l]	ksi_deg15[l]	GALASE6ly	0							TRUE	TRUE
ksi_deg14[l]	gal[l]	GALASE6ly	1							TRUE	TRUE
ksi_deg14[l]	ksi_deg15[l]	GALASE6ly	1							TRUE	TRUE
paps	h	DHEASULT	0							FALSE	FALSE
paps	pap	DHEASULT	1							TRUE	FALSE
paps	dheas	DHEASULT	0							TRUE	FALSE
dhea	h	DHEASULT	0							TRUE	FALSE
dhea	pap	DHEASULT	0							TRUE	FALSE
dhea	dheas	DHEASULT	1							TRUE	FALSE
coa[m]	crn[m]	TTDCPT2	0							FALSE	TRUE
coa[m]	tdcoa[m]	TTDCPT2	1							TRUE	TRUE
ttdcrn[m]	crn[m]	TTDCPT2	1							TRUE	TRUE
ttdcrn[m]	tdcoa[m]	TTDCPT2	1							TRUE	TRUE
ksii_core4[g]	ksii_core4[e]	KSII_CORE4t	1							FALSE	FALSE
h2o[l]	h[l]	S6TASE23ly	0							FALSE	TRUE
h2o[l]	so4[l]	S6TASE23ly	0							TRUE	TRUE
h2o[l]	ksii_core2_deg4[l]	S6TASE23ly	0							TRUE	TRUE
ksii_core2_deg3[l]	h[l]	S6TASE23ly	0							TRUE	TRUE
ksii_core2_deg3[l]	so4[l]	S6TASE23ly	0							TRUE	TRUE
ksii_core2_deg3[l]	ksii_core2_deg4[l]	S6TASE23ly	1							TRUE	TRUE
pyr[x]	ala-L[x]	SPTix	0							FALSE	FALSE
pyr[x]	hpyr[x]	SPTix	1							TRUE	FALSE
ser-L[x]	ala-L[x]	SPTix	1							TRUE	FALSE
ser-L[x]	hpyr[x]	SPTix	0							TRUE	FALSE
h[m]	co2[m]	AOBUTDsm	0							FALSE	TRUE
h[m]	aact[m]	AOBUTDsm	0							TRUE	TRUE
2aobut[m]	co2[m]	AOBUTDsm	1							TRUE	TRUE
2aobut[m]	aact[m]	AOBUTDsm	1							TRUE	TRUE
na1[e]	na1	THMDt5	0							FALSE	FALSE
na1[e]	thymd	THMDt5	0							TRUE	FALSE
thymd[e]	na1	THMDt5	0							TRUE	FALSE
thymd[e]	thymd	THMDt5	1							TRUE	FALSE
h[r]	nadp[r]	HMGCOARr	0							FALSE	TRUE
h[r]	coa[r]	HMGCOARr	0							TRUE	TRUE
h[r]	mev-R[r]	HMGCOARr	0							TRUE	TRUE
nadph[r]	nadp[r]	HMGCOARr	1							TRUE	TRUE
nadph[r]	coa[r]	HMGCOARr	0							TRUE	TRUE
nadph[r]	mev-R[r]	HMGCOARr	0							TRUE	TRUE
hmgcoa[r]	nadp[r]	HMGCOARr	0							TRUE	TRUE
hmgcoa[r]	coa[r]	HMGCOARr	1							TRUE	TRUE
hmgcoa[r]	mev-R[r]	HMGCOARr	1							TRUE	TRUE
h[e]	h	RIBt2	0							FALSE	FALSE
h[e]	rib-D	RIBt2	0							TRUE	FALSE
rib-D[e]	h	RIBt2	0							TRUE	FALSE
rib-D[e]	rib-D	RIBt2	1							TRUE	FALSE
atp	h	NRPPHRVESSEC	0							FALSE	TRUE
atp	adp	NRPPHRVESSEC	1							TRUE	TRUE
atp	pi	NRPPHRVESSEC	0							TRUE	TRUE
atp	nrpphr[e]	NRPPHRVESSEC	0							TRUE	TRUE
h2o	h	NRPPHRVESSEC	0							TRUE	TRUE
h2o	adp	NRPPHRVESSEC	0							TRUE	TRUE
h2o	pi	NRPPHRVESSEC	0							TRUE	TRUE
h2o	nrpphr[e]	NRPPHRVESSEC	0							TRUE	TRUE
nrpphr	h	NRPPHRVESSEC	0							TRUE	TRUE
nrpphr	adp	NRPPHRVESSEC	0							TRUE	TRUE
nrpphr	pi	NRPPHRVESSEC	0							TRUE	TRUE
nrpphr	nrpphr[e]	NRPPHRVESSEC	1							TRUE	TRUE
atp	h	FPGS4	0							FALSE	FALSE
atp	adp	FPGS4	1							TRUE	FALSE
atp	pi	FPGS4	0							TRUE	FALSE
atp	5dhf	FPGS4	0							TRUE	FALSE
glu-L	h	FPGS4	0							TRUE	FALSE
glu-L	adp	FPGS4	0							TRUE	FALSE
glu-L	pi	FPGS4	0							TRUE	FALSE
glu-L	5dhf	FPGS4	1							TRUE	FALSE
dhf	h	FPGS4	0							TRUE	FALSE
dhf	adp	FPGS4	0							TRUE	FALSE
dhf	pi	FPGS4	0							TRUE	FALSE
dhf	5dhf	FPGS4	1							TRUE	FALSE
atp[r]	h[r]	PIK3er	0							FALSE	TRUE
atp[r]	adp[r]	PIK3er	1							TRUE	TRUE
atp[r]	pail3p_hs[r]	PIK3er	0							TRUE	TRUE
pail_hs[r]	h[r]	PIK3er	0							TRUE	TRUE
pail_hs[r]	adp[r]	PIK3er	0							TRUE	TRUE
pail_hs[r]	pail3p_hs[r]	PIK3er	1							TRUE	TRUE
nad[m]	h[m]	FAOXC180	0							FALSE	FALSE
nad[m]	nadh[m]	FAOXC180	1							TRUE	FALSE
nad[m]	accoa[m]	FAOXC180	0							TRUE	FALSE
nad[m]	pmtcoa[m]	FAOXC180	0							TRUE	FALSE
nad[m]	fadh2[m]	FAOXC180	0							TRUE	FALSE
h2o[m]	h[m]	FAOXC180	0							TRUE	FALSE
h2o[m]	nadh[m]	FAOXC180	0							TRUE	FALSE
h2o[m]	accoa[m]	FAOXC180	0							TRUE	FALSE
h2o[m]	pmtcoa[m]	FAOXC180	0							TRUE	FALSE
h2o[m]	fadh2[m]	FAOXC180	0							TRUE	FALSE
coa[m]	h[m]	FAOXC180	0							TRUE	FALSE
coa[m]	nadh[m]	FAOXC180	0							TRUE	FALSE
coa[m]	accoa[m]	FAOXC180	1							TRUE	FALSE
coa[m]	pmtcoa[m]	FAOXC180	1							TRUE	FALSE
coa[m]	fadh2[m]	FAOXC180	0							TRUE	FALSE
fad[m]	h[m]	FAOXC180	0							TRUE	FALSE
fad[m]	nadh[m]	FAOXC180	0							TRUE	FALSE
fad[m]	accoa[m]	FAOXC180	0							TRUE	FALSE
fad[m]	pmtcoa[m]	FAOXC180	0							TRUE	FALSE
fad[m]	fadh2[m]	FAOXC180	1							TRUE	FALSE
stcoa[m]	h[m]	FAOXC180	0							TRUE	FALSE
stcoa[m]	nadh[m]	FAOXC180	0							TRUE	FALSE
stcoa[m]	accoa[m]	FAOXC180	1							TRUE	FALSE
stcoa[m]	pmtcoa[m]	FAOXC180	1							TRUE	FALSE
stcoa[m]	fadh2[m]	FAOXC180	0							TRUE	FALSE
gdpmann	h	G13MT_L	0							FALSE	TRUE
gdpmann	gdp	G13MT_L	1							TRUE	TRUE
gdpmann	m1mpdol_L	G13MT_L	1							TRUE	TRUE
mpdol_L	h	G13MT_L	0							TRUE	TRUE
mpdol_L	gdp	G13MT_L	0							TRUE	TRUE
mpdol_L	m1mpdol_L	G13MT_L	1							TRUE	TRUE
gdp	gdp[g]	GDPtg	1							FALSE	FALSE
h2o[l]	pi[l]	NTD8l	0							FALSE	TRUE
h2o[l]	dgsn[l]	NTD8l	0							TRUE	TRUE
dgmp[l]	pi[l]	NTD8l	0							TRUE	TRUE
dgmp[l]	dgsn[l]	NTD8l	1							TRUE	TRUE
h2o[n]	minohp[n]	PMI12346PHn	0							FALSE	FALSE
h2o[n]	h[n]	PMI12346PHn	0							TRUE	FALSE
h2o[n]	pi[n]	PMI12346PHn	0							TRUE	FALSE
ppmi12346p[n]	minohp[n]	PMI12346PHn	1							TRUE	FALSE
ppmi12346p[n]	h[n]	PMI12346PHn	0							TRUE	FALSE
ppmi12346p[n]	pi[n]	PMI12346PHn	0							TRUE	FALSE
coa[x]	h2o2[x]	FAOXC2452256x	0							FALSE	TRUE
coa[x]	h[x]	FAOXC2452256x	0							TRUE	TRUE
coa[x]	accoa[x]	FAOXC2452256x	1							TRUE	TRUE
coa[x]	dcsptn1coa[x]	FAOXC2452256x	0							TRUE	TRUE
coa[x]	nadh[x]	FAOXC2452256x	0							TRUE	TRUE
h2o[x]	h2o2[x]	FAOXC2452256x	0							TRUE	TRUE
h2o[x]	h[x]	FAOXC2452256x	0							TRUE	TRUE
h2o[x]	accoa[x]	FAOXC2452256x	0							TRUE	TRUE
h2o[x]	dcsptn1coa[x]	FAOXC2452256x	0							TRUE	TRUE
h2o[x]	nadh[x]	FAOXC2452256x	0							TRUE	TRUE
o2[x]	h2o2[x]	FAOXC2452256x	0							TRUE	TRUE
o2[x]	h[x]	FAOXC2452256x	0							TRUE	TRUE
o2[x]	accoa[x]	FAOXC2452256x	0							TRUE	TRUE
o2[x]	dcsptn1coa[x]	FAOXC2452256x	0							TRUE	TRUE
o2[x]	nadh[x]	FAOXC2452256x	0							TRUE	TRUE
nad[x]	h2o2[x]	FAOXC2452256x	0							TRUE	TRUE
nad[x]	h[x]	FAOXC2452256x	0							TRUE	TRUE
nad[x]	accoa[x]	FAOXC2452256x	0							TRUE	TRUE
nad[x]	dcsptn1coa[x]	FAOXC2452256x	0							TRUE	TRUE
nad[x]	nadh[x]	FAOXC2452256x	1							TRUE	TRUE
tetpent6coa[x]	h2o2[x]	FAOXC2452256x	0							TRUE	TRUE
tetpent6coa[x]	h[x]	FAOXC2452256x	0							TRUE	TRUE
tetpent6coa[x]	accoa[x]	FAOXC2452256x	1							TRUE	TRUE
tetpent6coa[x]	dcsptn1coa[x]	FAOXC2452256x	1							TRUE	TRUE
tetpent6coa[x]	nadh[x]	FAOXC2452256x	0							TRUE	TRUE
na1[e]	na1	CREATt4(2)r	0							FALSE	FALSE
na1[e]	creat	CREATt4(2)r	0							TRUE	FALSE
creat[e]	na1	CREATt4(2)r	0							TRUE	FALSE
creat[e]	creat	CREATt4(2)r	1							TRUE	FALSE
mercplaccys	mercplaccys[e]	MERCPLACCYSt	1							FALSE	TRUE
atp	h	FPGS9	0							FALSE	FALSE
atp	adp	FPGS9	1							TRUE	FALSE
atp	pi	FPGS9	0							TRUE	FALSE
atp	10fthf7glu	FPGS9	0							TRUE	FALSE
glu-L	h	FPGS9	0							TRUE	FALSE
glu-L	adp	FPGS9	0							TRUE	FALSE
glu-L	pi	FPGS9	0							TRUE	FALSE
glu-L	10fthf7glu	FPGS9	1							TRUE	FALSE
10fthf6glu	h	FPGS9	0							TRUE	FALSE
10fthf6glu	adp	FPGS9	0							TRUE	FALSE
10fthf6glu	pi	FPGS9	0							TRUE	FALSE
10fthf6glu	10fthf7glu	FPGS9	1							TRUE	FALSE
h[n]	nh4[n]	CYTDn	0							FALSE	TRUE
h[n]	uri[n]	CYTDn	0							TRUE	TRUE
h2o[n]	nh4[n]	CYTDn	0							TRUE	TRUE
h2o[n]	uri[n]	CYTDn	0							TRUE	TRUE
cytd[n]	nh4[n]	CYTDn	0							TRUE	TRUE
cytd[n]	uri[n]	CYTDn	1							TRUE	TRUE
atp[n]	adp[n]	PI34P5Kn	1							FALSE	FALSE
atp[n]	h[n]	PI34P5Kn	0							TRUE	FALSE
atp[n]	pail345p_hs[n]	PI34P5Kn	0							TRUE	FALSE
pail34p_hs[n]	adp[n]	PI34P5Kn	0							TRUE	FALSE
pail34p_hs[n]	h[n]	PI34P5Kn	0							TRUE	FALSE
pail34p_hs[n]	pail345p_hs[n]	PI34P5Kn	1							TRUE	FALSE
h2o[l]	dhf[l]	GGH-5DHFl	0							FALSE	TRUE
h2o[l]	glu-L[l]	GGH-5DHFl	0							TRUE	TRUE
5dhf[l]	dhf[l]	GGH-5DHFl	1							TRUE	TRUE
5dhf[l]	glu-L[l]	GGH-5DHFl	1							TRUE	TRUE
h2o[l]	acnam[l]	SIAASE4ly	0							FALSE	FALSE
h2o[l]	ksii_core4_deg1[l]	SIAASE4ly	0							TRUE	FALSE
ksii_core4[l]	acnam[l]	SIAASE4ly	1							TRUE	FALSE
ksii_core4[l]	ksii_core4_deg1[l]	SIAASE4ly	1							TRUE	FALSE
coa[m]	accoa[m]	CSNATm	1							FALSE	TRUE
coa[m]	crn[m]	CSNATm	0							TRUE	TRUE
acrn[m]	accoa[m]	CSNATm	1							TRUE	TRUE
acrn[m]	crn[m]	CSNATm	1							TRUE	TRUE
acgal[g]	acgal	ACGALtlg	1							FALSE	FALSE
retinol[e]	retinol	RETt	1							FALSE	TRUE
h2o	h	TMABADH	0							FALSE	FALSE
h2o	nadh	TMABADH	0							TRUE	FALSE
h2o	4tmeabutn	TMABADH	0							TRUE	FALSE
nad	h	TMABADH	0							TRUE	FALSE
nad	nadh	TMABADH	1							TRUE	FALSE
nad	4tmeabutn	TMABADH	0							TRUE	FALSE
4tmeabut	h	TMABADH	0							TRUE	FALSE
4tmeabut	nadh	TMABADH	0							TRUE	FALSE
4tmeabut	4tmeabutn	TMABADH	1							TRUE	FALSE
h[m]	co2[m]	ALASm	0							FALSE	TRUE
h[m]	coa[m]	ALASm	0							TRUE	TRUE
h[m]	5aop[m]	ALASm	0							TRUE	TRUE
gly[m]	co2[m]	ALASm	0							TRUE	TRUE
gly[m]	coa[m]	ALASm	0							TRUE	TRUE
gly[m]	5aop[m]	ALASm	1							TRUE	TRUE
succoa[m]	co2[m]	ALASm	0							TRUE	TRUE
succoa[m]	coa[m]	ALASm	1							TRUE	TRUE
succoa[m]	5aop[m]	ALASm	1							TRUE	TRUE
atp[m]	adp[m]	DCK1m	1							FALSE	FALSE
atp[m]	h[m]	DCK1m	0							TRUE	FALSE
atp[m]	dcmp[m]	DCK1m	0							TRUE	FALSE
dcyt[m]	adp[m]	DCK1m	0							TRUE	FALSE
dcyt[m]	h[m]	DCK1m	0							TRUE	FALSE
dcyt[m]	dcmp[m]	DCK1m	1							TRUE	FALSE
ametam	h	SPMS	0							FALSE	TRUE
ametam	5mta	SPMS	1							TRUE	TRUE
ametam	spmd	SPMS	1							TRUE	TRUE
ptrc	h	SPMS	0							TRUE	TRUE
ptrc	5mta	SPMS	0							TRUE	TRUE
ptrc	spmd	SPMS	1							TRUE	TRUE
estriol[r]	estriol	ESTRIOLtr	1							FALSE	FALSE
hpyr	hpyr[x]	HPYRtp	1							FALSE	TRUE
h2o[m]	citmcoa-L[m]	CITMCOAHm	0							FALSE	FALSE
itaccoa[m]	citmcoa-L[m]	CITMCOAHm	1							TRUE	FALSE
na1[e]	na1	GLCt4	0							FALSE	TRUE
na1[e]	glc-D	GLCt4	0							TRUE	TRUE
glc-D[e]	na1	GLCt4	0							TRUE	TRUE
glc-D[e]	glc-D	GLCt4	1							TRUE	TRUE
o2	oretn	ORETNF	0							FALSE	FALSE
retn	oretn	ORETNF	1							TRUE	FALSE
accoa	coa	HSAT4ly	1							FALSE	TRUE
accoa	h[l]	HSAT4ly	0							TRUE	TRUE
accoa	hs_deg20[l]	HSAT4ly	1							TRUE	TRUE
hs_deg19[l]	coa	HSAT4ly	0							TRUE	TRUE
hs_deg19[l]	h[l]	HSAT4ly	0							TRUE	TRUE
hs_deg19[l]	hs_deg20[l]	HSAT4ly	1							TRUE	TRUE
h2o[l]	h[l]	S3TASE1ly	0							FALSE	FALSE
h2o[l]	so4[l]	S3TASE1ly	0							TRUE	FALSE
h2o[l]	hs_deg11[l]	S3TASE1ly	0							TRUE	FALSE
hs_deg10[l]	h[l]	S3TASE1ly	0							TRUE	FALSE
hs_deg10[l]	so4[l]	S3TASE1ly	0							TRUE	FALSE
hs_deg10[l]	hs_deg11[l]	S3TASE1ly	1							TRUE	FALSE
na1	na1[e]	NAt5	0							FALSE	TRUE
na1	nh4	NAt5	0							TRUE	TRUE
nh4[e]	na1[e]	NAt5	0							TRUE	TRUE
nh4[e]	nh4	NAt5	0							TRUE	TRUE
h2o2	h2o2[x]	H2O2tp	0							FALSE	FALSE
h2o[l]	acgam[l]	NACHEX14ly	0							FALSE	TRUE
h2o[l]	ksi_deg20[l]	NACHEX14ly	0							TRUE	TRUE
ksi_deg19[l]	acgam[l]	NACHEX14ly	1							TRUE	TRUE
ksi_deg19[l]	ksi_deg20[l]	NACHEX14ly	1							TRUE	TRUE
paps[g]	h[g]	S6T12g	0							FALSE	FALSE
paps[g]	pap[g]	S6T12g	1							TRUE	FALSE
paps[g]	ksi_pre29[g]	S6T12g	0							TRUE	FALSE
ksi_pre28[g]	h[g]	S6T12g	0							TRUE	FALSE
ksi_pre28[g]	pap[g]	S6T12g	0							TRUE	FALSE
ksi_pre28[g]	ksi_pre29[g]	S6T12g	1							TRUE	FALSE
na1[e]	na1	CYSTHRNaEx	0							FALSE	TRUE
na1[e]	cys-L	CYSTHRNaEx	0							TRUE	TRUE
na1[e]	thr-L[e]	CYSTHRNaEx	0							TRUE	TRUE
cys-L[e]	na1	CYSTHRNaEx	0							TRUE	TRUE
cys-L[e]	cys-L	CYSTHRNaEx	1							TRUE	TRUE
cys-L[e]	thr-L[e]	CYSTHRNaEx	0							TRUE	TRUE
thr-L	na1	CYSTHRNaEx	0							TRUE	TRUE
thr-L	cys-L	CYSTHRNaEx	0							TRUE	TRUE
thr-L	thr-L[e]	CYSTHRNaEx	1							TRUE	TRUE
glc-D[r]	glc-D[e]	GLCMter	1							FALSE	FALSE
h2o[x]	h2o2[x]	DORNOp	0							FALSE	TRUE
h2o[x]	nh4[x]	DORNOp	0							TRUE	TRUE
h2o[x]	5a2opntn[x]	DORNOp	0							TRUE	TRUE
o2[x]	h2o2[x]	DORNOp	0							TRUE	TRUE
o2[x]	nh4[x]	DORNOp	0							TRUE	TRUE
o2[x]	5a2opntn[x]	DORNOp	0							TRUE	TRUE
orn-D[x]	h2o2[x]	DORNOp	0							TRUE	TRUE
orn-D[x]	nh4[x]	DORNOp	0							TRUE	TRUE
orn-D[x]	5a2opntn[x]	DORNOp	1							TRUE	TRUE
dctp[n]	dcdp[n]	UMPK6n	1							FALSE	FALSE
dctp[n]	udp[n]	UMPK6n	0							TRUE	FALSE
ump[n]	dcdp[n]	UMPK6n	0							TRUE	FALSE
ump[n]	udp[n]	UMPK6n	1							TRUE	FALSE
atp[m]	adp[m]	NDPK4m	1							FALSE	TRUE
atp[m]	dttp[m]	NDPK4m	0							TRUE	TRUE
dtdp[m]	adp[m]	NDPK4m	0							TRUE	TRUE
dtdp[m]	dttp[m]	NDPK4m	1							TRUE	TRUE
nadp	nadph	GND	1							FALSE	FALSE
nadp	co2	GND	1							TRUE	FALSE
nadp	ru5p-D	GND	0							TRUE	FALSE
6pgc	nadph	GND	0							TRUE	FALSE
6pgc	co2	GND	0							TRUE	FALSE
6pgc	ru5p-D	GND	1							TRUE	FALSE
h2o	h	MCITS	0							FALSE	TRUE
h2o	coa	MCITS	0							TRUE	TRUE
h2o	2mcit	MCITS	0							TRUE	TRUE
oaa	h	MCITS	0							TRUE	TRUE
oaa	coa	MCITS	0							TRUE	TRUE
oaa	2mcit	MCITS	1							TRUE	TRUE
ppcoa	h	MCITS	0							TRUE	TRUE
ppcoa	coa	MCITS	1							TRUE	TRUE
ppcoa	2mcit	MCITS	1							TRUE	TRUE
dtdp[m]	dgtp[m]	DNDPt61m	1							FALSE	FALSE
dtdp[m]	dtdp	DNDPt61m	0							TRUE	FALSE
dgtp	dgtp[m]	DNDPt61m	0							TRUE	FALSE
dgtp	dtdp	DNDPt61m	1							TRUE	FALSE
akg[m]	glu-L[m]	ABTArm	1							FALSE	TRUE
akg[m]	sucsal[m]	ABTArm	0							TRUE	TRUE
4abut[m]	glu-L[m]	ABTArm	0							TRUE	TRUE
4abut[m]	sucsal[m]	ABTArm	1							TRUE	TRUE
25hvitd3[e]	25hvitd3	25HVITD3tin	1							FALSE	FALSE
atp	h	XYLK	0							FALSE	TRUE
atp	adp	XYLK	1							TRUE	TRUE
atp	xu5p-D	XYLK	0							TRUE	TRUE
xylu-D	h	XYLK	0							TRUE	TRUE
xylu-D	adp	XYLK	0							TRUE	TRUE
xylu-D	xu5p-D	XYLK	1							TRUE	TRUE
ile-L[e]	ile-L	ILEtec	1							FALSE	FALSE
atp	adp	GK1	1							FALSE	TRUE
atp	gdp	GK1	0							TRUE	TRUE
gmp	adp	GK1	0							TRUE	TRUE
gmp	gdp	GK1	1							TRUE	TRUE
tethex3coa	tethex3coa[x]	TETHEX3COAtx	1							FALSE	FALSE
udpg	udpg[g]	UDPGLCtg	1							FALSE	TRUE
udpg	ump	UDPGLCtg	0							TRUE	TRUE
ump[g]	udpg[g]	UDPGLCtg	0							TRUE	TRUE
ump[g]	ump	UDPGLCtg	1							TRUE	TRUE
fucacngalacglcgalgluside_hs[g]	fucacngalacglcgalgluside_hs	FUCACNGALACGLCGALGLUSIDEtg	1							FALSE	FALSE
fucacngalacglcgalgluside_hs[e]	fucacngalacglcgalgluside_hs	FUCACNGALACGLCGALGLUSIDEte	1							FALSE	TRUE
h2o[n]	h[n]	PPAn	0							FALSE	FALSE
h2o[n]	pi[n]	PPAn	0							TRUE	FALSE
ppi[n]	h[n]	PPAn	0							TRUE	FALSE
ppi[n]	pi[n]	PPAn	0							TRUE	FALSE
atp	h	CHSTEROLt	0							FALSE	TRUE
atp	adp	CHSTEROLt	1							TRUE	TRUE
atp	pi	CHSTEROLt	0							TRUE	TRUE
atp	chsterol[e]	CHSTEROLt	0							TRUE	TRUE
h2o	h	CHSTEROLt	0							TRUE	TRUE
h2o	adp	CHSTEROLt	0							TRUE	TRUE
h2o	pi	CHSTEROLt	0							TRUE	TRUE
h2o	chsterol[e]	CHSTEROLt	0							TRUE	TRUE
chsterol	h	CHSTEROLt	0							TRUE	TRUE
chsterol	adp	CHSTEROLt	0							TRUE	TRUE
chsterol	pi	CHSTEROLt	0							TRUE	TRUE
chsterol	chsterol[e]	CHSTEROLt	1							TRUE	TRUE
adhap_hs	adhap_hs[x]	ADHAPtx	1							FALSE	FALSE
paps[g]	h[g]	S6T7g	0							FALSE	TRUE
paps[g]	pap[g]	S6T7g	1							TRUE	TRUE
paps[g]	ksi_pre14[g]	S6T7g	0							TRUE	TRUE
ksi_pre13[g]	h[g]	S6T7g	0							TRUE	TRUE
ksi_pre13[g]	pap[g]	S6T7g	0							TRUE	TRUE
ksi_pre13[g]	ksi_pre14[g]	S6T7g	1							TRUE	TRUE
nad[m]	h[m]	MMTSADm	0							FALSE	FALSE
nad[m]	nadh[m]	MMTSADm	1							TRUE	FALSE
nad[m]	mmcoa-R[m]	MMTSADm	0							TRUE	FALSE
coa[m]	h[m]	MMTSADm	0							TRUE	FALSE
coa[m]	nadh[m]	MMTSADm	0							TRUE	FALSE
coa[m]	mmcoa-R[m]	MMTSADm	1							TRUE	FALSE
2mop[m]	h[m]	MMTSADm	0							TRUE	FALSE
2mop[m]	nadh[m]	MMTSADm	0							TRUE	FALSE
2mop[m]	mmcoa-R[m]	MMTSADm	1							TRUE	FALSE
hco3	hco3[e]	PROSTGE1t	1							FALSE	TRUE
hco3	prostge1	PROSTGE1t	0							TRUE	TRUE
prostge1[e]	hco3[e]	PROSTGE1t	0							TRUE	TRUE
prostge1[e]	prostge1	PROSTGE1t	1							TRUE	TRUE
dgchol[e]	dgchol	DGCHOLte	1							FALSE	FALSE
crm_hs	crm_hs[r]	CERT1rt	1							FALSE	TRUE
h2o[l]	h[l]	S3TASE3ly	0							FALSE	FALSE
h2o[l]	so4[l]	S3TASE3ly	0							TRUE	FALSE
h2o[l]	hs_deg24[l]	S3TASE3ly	0							TRUE	FALSE
hs_deg23[l]	h[l]	S3TASE3ly	0							TRUE	FALSE
hs_deg23[l]	so4[l]	S3TASE3ly	0							TRUE	FALSE
hs_deg23[l]	hs_deg24[l]	S3TASE3ly	1							TRUE	FALSE
h2o	h	DHORTS	0							FALSE	TRUE
h2o	cbasp	DHORTS	0							TRUE	TRUE
dhor-S	h	DHORTS	0							TRUE	TRUE
dhor-S	cbasp	DHORTS	1							TRUE	TRUE
fad	fad[x]	FADtx	1							FALSE	FALSE
dttp	dttp[n]	DTTPtn	1							FALSE	TRUE
emem2gacpail_hs[r]	dag_hs[r]	H7'ETer	0							FALSE	FALSE
emem2gacpail_hs[r]	gpi_hs[r]	H7'ETer	1							TRUE	FALSE
pe_hs[r]	dag_hs[r]	H7'ETer	1							TRUE	FALSE
pe_hs[r]	gpi_hs[r]	H7'ETer	1							TRUE	FALSE
nadph[r]	h2o[r]	P45019A2r	0							FALSE	TRUE
nadph[r]	nadp[r]	P45019A2r	1							TRUE	TRUE
nadph[r]	estradiol[r]	P45019A2r	0							TRUE	TRUE
nadph[r]	for[r]	P45019A2r	0							TRUE	TRUE
o2[r]	h2o[r]	P45019A2r	0							TRUE	TRUE
o2[r]	nadp[r]	P45019A2r	0							TRUE	TRUE
o2[r]	estradiol[r]	P45019A2r	0							TRUE	TRUE
o2[r]	for[r]	P45019A2r	0							TRUE	TRUE
tststerone[r]	h2o[r]	P45019A2r	0							TRUE	TRUE
tststerone[r]	nadp[r]	P45019A2r	0							TRUE	TRUE
tststerone[r]	estradiol[r]	P45019A2r	1							TRUE	TRUE
tststerone[r]	for[r]	P45019A2r	1							TRUE	TRUE
h	h2o	ACTLMO	0							FALSE	FALSE
h	nadp	ACTLMO	0							TRUE	FALSE
h	mthgxl	ACTLMO	0							TRUE	FALSE
nadph	h2o	ACTLMO	0							TRUE	FALSE
nadph	nadp	ACTLMO	1							TRUE	FALSE
nadph	mthgxl	ACTLMO	0							TRUE	FALSE
o2	h2o	ACTLMO	0							TRUE	FALSE
o2	nadp	ACTLMO	0							TRUE	FALSE
o2	mthgxl	ACTLMO	0							TRUE	FALSE
acetol	h2o	ACTLMO	0							TRUE	FALSE
acetol	nadp	ACTLMO	0							TRUE	FALSE
acetol	mthgxl	ACTLMO	1							TRUE	FALSE
glu-L[l]	glu-L	GLUt7l	1							FALSE	TRUE
crn	h	CRNtHa	0							FALSE	FALSE
crn	crn[e]	CRNtHa	1							TRUE	FALSE
h[e]	h	CRNtHa	0							TRUE	FALSE
h[e]	crn[e]	CRNtHa	0							TRUE	FALSE
accoa	coa	HSAT3ly	1							FALSE	TRUE
accoa	h[l]	HSAT3ly	0							TRUE	TRUE
accoa	hs_deg14[l]	HSAT3ly	1							TRUE	TRUE
hs_deg13[l]	coa	HSAT3ly	0							TRUE	TRUE
hs_deg13[l]	h[l]	HSAT3ly	0							TRUE	TRUE
hs_deg13[l]	hs_deg14[l]	HSAT3ly	1							TRUE	TRUE
paps[g]	h[g]	S4T5g	0							FALSE	FALSE
paps[g]	pap[g]	S4T5g	1							TRUE	FALSE
paps[g]	cspg_e[g]	S4T5g	0							TRUE	FALSE
cs_e_pre5b[g]	h[g]	S4T5g	0							TRUE	FALSE
cs_e_pre5b[g]	pap[g]	S4T5g	0							TRUE	FALSE
cs_e_pre5b[g]	cspg_e[g]	S4T5g	1							TRUE	FALSE
atp	pi	SELNPS	0							FALSE	TRUE
atp	amp	SELNPS	1							TRUE	TRUE
atp	selnp	SELNPS	0							TRUE	TRUE
h2o	pi	SELNPS	0							TRUE	TRUE
h2o	amp	SELNPS	0							TRUE	TRUE
h2o	selnp	SELNPS	0							TRUE	TRUE
seln	pi	SELNPS	0							TRUE	TRUE
seln	amp	SELNPS	0							TRUE	TRUE
seln	selnp	SELNPS	1							TRUE	TRUE
rib-D[e]	rib-D	RIBt	1							FALSE	FALSE
orn	co2	ORNDC	1							FALSE	TRUE
orn	ptrc	ORNDC	1							TRUE	TRUE
h	co2	ORNDC	0							TRUE	TRUE
h	ptrc	ORNDC	0							TRUE	TRUE
co2[n]	co2	CO2tn	1							FALSE	FALSE
cs_a,b,e_pre1[g]	h[g]	GLCAT2g	0							FALSE	TRUE
cs_a,b,e_pre1[g]	udp[g]	GLCAT2g	0							TRUE	TRUE
cs_a,b,e_pre1[g]	cs_a,b_pre2[g]	GLCAT2g	1							TRUE	TRUE
udpglcur[g]	h[g]	GLCAT2g	0							TRUE	TRUE
udpglcur[g]	udp[g]	GLCAT2g	1							TRUE	TRUE
udpglcur[g]	cs_a,b_pre2[g]	GLCAT2g	1							TRUE	TRUE
atp	h	PYDXK	0							FALSE	FALSE
atp	adp	PYDXK	1							TRUE	FALSE
atp	pydx5p	PYDXK	0							TRUE	FALSE
pydx	h	PYDXK	0							TRUE	FALSE
pydx	adp	PYDXK	0							TRUE	FALSE
pydx	pydx5p	PYDXK	1							TRUE	FALSE
h	nadp	HPYRRy	0							FALSE	TRUE
h	glyc-R	HPYRRy	0							TRUE	TRUE
nadph	nadp	HPYRRy	1							TRUE	TRUE
nadph	glyc-R	HPYRRy	0							TRUE	TRUE
hpyr	nadp	HPYRRy	0							TRUE	TRUE
hpyr	glyc-R	HPYRRy	1							TRUE	TRUE
h2o	pi	MI3PP	0							FALSE	FALSE
h2o	inost	MI3PP	0							TRUE	FALSE
mi3p-D	pi	MI3PP	0							TRUE	FALSE
mi3p-D	inost	MI3PP	1							TRUE	FALSE
pppi	pppi[n]	PPPItn	0							FALSE	TRUE
hspg[g]	hspg[e]	HSPGt	1							FALSE	FALSE
h	h2o	DESAT18_9	0							FALSE	TRUE
h	nad	DESAT18_9	0							TRUE	TRUE
h	lnlncgcoa	DESAT18_9	0							TRUE	TRUE
nadh	h2o	DESAT18_9	0							TRUE	TRUE
nadh	nad	DESAT18_9	1							TRUE	TRUE
nadh	lnlncgcoa	DESAT18_9	0							TRUE	TRUE
o2	h2o	DESAT18_9	0							TRUE	TRUE
o2	nad	DESAT18_9	0							TRUE	TRUE
o2	lnlncgcoa	DESAT18_9	0							TRUE	TRUE
lnlccoa	h2o	DESAT18_9	0							TRUE	TRUE
lnlccoa	nad	DESAT18_9	0							TRUE	TRUE
lnlccoa	lnlncgcoa	DESAT18_9	1							TRUE	TRUE
h	h[m]	ACACt2m	0							FALSE	FALSE
h	acac[m]	ACACt2m	0							TRUE	FALSE
acac	h[m]	ACACt2m	0							TRUE	FALSE
acac	acac[m]	ACACt2m	1							TRUE	FALSE
ump[g]	ump	UGALNACtg	1							FALSE	TRUE
ump[g]	udpacgal[g]	UGALNACtg	0							TRUE	TRUE
udpacgal	ump	UGALNACtg	0							TRUE	TRUE
udpacgal	udpacgal[g]	UGALNACtg	1							TRUE	TRUE
lys-L	lys-L[x]	LYStip	1							FALSE	FALSE
nadp[r]	h[r]	C4STMO2Pr	0							FALSE	TRUE
nadp[r]	nadph[r]	C4STMO2Pr	1							TRUE	TRUE
nadp[r]	zym_int2[r]	C4STMO2Pr	0							TRUE	TRUE
nadp[r]	co2[r]	C4STMO2Pr	0							TRUE	TRUE
o2[r]	h[r]	C4STMO2Pr	0							TRUE	TRUE
o2[r]	nadph[r]	C4STMO2Pr	0							TRUE	TRUE
o2[r]	zym_int2[r]	C4STMO2Pr	0							TRUE	TRUE
o2[r]	co2[r]	C4STMO2Pr	0							TRUE	TRUE
4mzym_int2[r]	h[r]	C4STMO2Pr	0							TRUE	TRUE
4mzym_int2[r]	nadph[r]	C4STMO2Pr	0							TRUE	TRUE
4mzym_int2[r]	zym_int2[r]	C4STMO2Pr	1							TRUE	TRUE
4mzym_int2[r]	co2[r]	C4STMO2Pr	1							TRUE	TRUE
h[m]	nadp[m]	ARTFR210	0							FALSE	FALSE
h[m]	fad[m]	ARTFR210	0							TRUE	FALSE
h[m]	R2coa_hs	ARTFR210	0							TRUE	FALSE
nadph[m]	nadp[m]	ARTFR210	1							TRUE	FALSE
nadph[m]	fad[m]	ARTFR210	0							TRUE	FALSE
nadph[m]	R2coa_hs	ARTFR210	0							TRUE	FALSE
fadh2[m]	nadp[m]	ARTFR210	0							TRUE	FALSE
fadh2[m]	fad[m]	ARTFR210	1							TRUE	FALSE
fadh2[m]	R2coa_hs	ARTFR210	0							TRUE	FALSE
lnlccoa	nadp[m]	ARTFR210	0							TRUE	FALSE
lnlccoa	fad[m]	ARTFR210	0							TRUE	FALSE
lnlccoa	R2coa_hs	ARTFR210	1							TRUE	FALSE
h2o[e]	h[e]	NDP7ex	0							FALSE	TRUE
h2o[e]	pi[e]	NDP7ex	0							TRUE	TRUE
h2o[e]	ump[e]	NDP7ex	0							TRUE	TRUE
udp[e]	h[e]	NDP7ex	0							TRUE	TRUE
udp[e]	pi[e]	NDP7ex	0							TRUE	TRUE
udp[e]	ump[e]	NDP7ex	1							TRUE	TRUE
gtp	gdp	CYTK4	1							FALSE	FALSE
gtp	dcdp	CYTK4	0							TRUE	FALSE
dcmp	gdp	CYTK4	0							TRUE	FALSE
dcmp	dcdp	CYTK4	1							TRUE	FALSE
phyt[e]	phyt	PHYTt	1							FALSE	TRUE
na1[e]	na1	CHOLATEt2	0							FALSE	FALSE
na1[e]	cholate	CHOLATEt2	0							TRUE	FALSE
cholate[e]	na1	CHOLATEt2	0							TRUE	FALSE
cholate[e]	cholate	CHOLATEt2	1							TRUE	FALSE
nadp[r]	h[r]	G6PDH2rer	0							FALSE	TRUE
nadp[r]	nadph[r]	G6PDH2rer	1							TRUE	TRUE
nadp[r]	6pgl[r]	G6PDH2rer	0							TRUE	TRUE
g6p[r]	h[r]	G6PDH2rer	0							TRUE	TRUE
g6p[r]	nadph[r]	G6PDH2rer	0							TRUE	TRUE
g6p[r]	6pgl[r]	G6PDH2rer	1							TRUE	TRUE
atp	h	ANDRSTRNGLCte	0							FALSE	FALSE
atp	adp	ANDRSTRNGLCte	1							TRUE	FALSE
atp	pi	ANDRSTRNGLCte	0							TRUE	FALSE
atp	andrstrnglc[e]	ANDRSTRNGLCte	0							TRUE	FALSE
h2o	h	ANDRSTRNGLCte	0							TRUE	FALSE
h2o	adp	ANDRSTRNGLCte	0							TRUE	FALSE
h2o	pi	ANDRSTRNGLCte	0							TRUE	FALSE
h2o	andrstrnglc[e]	ANDRSTRNGLCte	0							TRUE	FALSE
andrstrnglc	h	ANDRSTRNGLCte	0							TRUE	FALSE
andrstrnglc	adp	ANDRSTRNGLCte	0							TRUE	FALSE
andrstrnglc	pi	ANDRSTRNGLCte	0							TRUE	FALSE
andrstrnglc	andrstrnglc[e]	ANDRSTRNGLCte	1							TRUE	FALSE
crn	coa	TMNDNCCPT1	0							FALSE	TRUE
crn	tmndnccrn	TMNDNCCPT1	1							TRUE	TRUE
tmndnccoa	coa	TMNDNCCPT1	1							TRUE	TRUE
tmndnccoa	tmndnccrn	TMNDNCCPT1	1							TRUE	TRUE
meoh	meoh[r]	MEOHtr	1							FALSE	FALSE
npthl[e]	npthl	NPTHLte	1							FALSE	TRUE
pi	ade	PUNP1	0							FALSE	FALSE
pi	r1p	PUNP1	0							TRUE	FALSE
adn	ade	PUNP1	1							TRUE	FALSE
adn	r1p	PUNP1	1							TRUE	FALSE
udpglcur[g]	h[g]	GLCAT5g	0							FALSE	TRUE
udpglcur[g]	udp[g]	GLCAT5g	1							TRUE	TRUE
udpglcur[g]	cs_e_pre3[g]	GLCAT5g	1							TRUE	TRUE
cs_e_pre2[g]	h[g]	GLCAT5g	0							TRUE	TRUE
cs_e_pre2[g]	udp[g]	GLCAT5g	0							TRUE	TRUE
cs_e_pre2[g]	cs_e_pre3[g]	GLCAT5g	1							TRUE	TRUE
h2o[l]	Ser-Gly/Ala-X-Gly[l]	HSPASEly	0							FALSE	FALSE
h2o[l]	hs[l]	HSPASEly	0							TRUE	FALSE
hspg[l]	Ser-Gly/Ala-X-Gly[l]	HSPASEly	1							TRUE	FALSE
hspg[l]	hs[l]	HSPASEly	1							TRUE	FALSE
o2	34dhcinm	T4HCINNOX	0							FALSE	TRUE
T4hcinnm	34dhcinm	T4HCINNOX	1							TRUE	TRUE
h[r]	h2o[r]	HSD3B3r	0							FALSE	FALSE
h[r]	nadp[r]	HSD3B3r	0							TRUE	FALSE
h[r]	andrstandn[r]	HSD3B3r	0							TRUE	FALSE
nadph[r]	h2o[r]	HSD3B3r	0							TRUE	FALSE
nadph[r]	nadp[r]	HSD3B3r	1							TRUE	FALSE
nadph[r]	andrstandn[r]	HSD3B3r	0							TRUE	FALSE
eandrstrn[r]	h2o[r]	HSD3B3r	0							TRUE	FALSE
eandrstrn[r]	nadp[r]	HSD3B3r	0							TRUE	FALSE
eandrstrn[r]	andrstandn[r]	HSD3B3r	1							TRUE	FALSE
arachdcoa	arachdcoa[x]	ARACHDCOAtx	1							FALSE	TRUE
udpgal[g]	h[g]	B3GNT313g	0							FALSE	FALSE
udpgal[g]	udp[g]	B3GNT313g	1							TRUE	FALSE
udpgal[g]	galacgalfucgalacglcgal14acglcgalgluside_hs[g]	B3GNT313g	1							TRUE	FALSE
acgalfucgalacglcgal14acglcgalgluside_hs[g]	h[g]	B3GNT313g	0							TRUE	FALSE
acgalfucgalacglcgal14acglcgalgluside_hs[g]	udp[g]	B3GNT313g	0							TRUE	FALSE
acgalfucgalacglcgal14acglcgalgluside_hs[g]	galacgalfucgalacglcgal14acglcgalgluside_hs[g]	B3GNT313g	1							TRUE	FALSE
atp[m]	adp[m]	NDPK8m	1							FALSE	TRUE
atp[m]	datp[m]	NDPK8m	0							TRUE	TRUE
dadp[m]	adp[m]	NDPK8m	0							TRUE	TRUE
dadp[m]	datp[m]	NDPK8m	1							TRUE	TRUE
na1[e]	na1	L-LACt4r	0							FALSE	FALSE
na1[e]	lac-L	L-LACt4r	0							TRUE	FALSE
lac-L[e]	na1	L-LACt4r	0							TRUE	FALSE
lac-L[e]	lac-L	L-LACt4r	1							TRUE	FALSE
o2	fna5moxam	MELATN23DOX	0							FALSE	TRUE
melatn	fna5moxam	MELATN23DOX	1							TRUE	TRUE
h	h2o	FAS80COA_L	0							FALSE	FALSE
h	coa	FAS80COA_L	0							TRUE	FALSE
h	nadp	FAS80COA_L	0							TRUE	FALSE
h	co2	FAS80COA_L	0							TRUE	FALSE
h	occoa	FAS80COA_L	0							TRUE	FALSE
nadph	h2o	FAS80COA_L	0							TRUE	FALSE
nadph	coa	FAS80COA_L	0							TRUE	FALSE
nadph	nadp	FAS80COA_L	1							TRUE	FALSE
nadph	co2	FAS80COA_L	0							TRUE	FALSE
nadph	occoa	FAS80COA_L	0							TRUE	FALSE
malcoa	h2o	FAS80COA_L	0							TRUE	FALSE
malcoa	coa	FAS80COA_L	0							TRUE	FALSE
malcoa	nadp	FAS80COA_L	0							TRUE	FALSE
malcoa	co2	FAS80COA_L	1							TRUE	FALSE
malcoa	occoa	FAS80COA_L	1							TRUE	FALSE
accoa	h2o	FAS80COA_L	0							TRUE	FALSE
accoa	coa	FAS80COA_L	1							TRUE	FALSE
accoa	nadp	FAS80COA_L	0							TRUE	FALSE
accoa	co2	FAS80COA_L	0							TRUE	FALSE
accoa	occoa	FAS80COA_L	1							TRUE	FALSE
dhcholestanate[m]	dhcholestanate[x]	DHCHOLESTANATEtm	1							FALSE	TRUE
h2o[m]	pi[m]	NTD1m	0							FALSE	FALSE
h2o[m]	duri[m]	NTD1m	0							TRUE	FALSE
dump[m]	pi[m]	NTD1m	0							TRUE	FALSE
dump[m]	duri[m]	NTD1m	1							TRUE	FALSE
nad	h	MCLOR	0							FALSE	TRUE
nad	nadh	MCLOR	1							TRUE	TRUE
nad	mercppyr	MCLOR	0							TRUE	TRUE
mercplac	h	MCLOR	0							TRUE	TRUE
mercplac	nadh	MCLOR	0							TRUE	TRUE
mercplac	mercppyr	MCLOR	1							TRUE	TRUE
h2o	h	PDE4	0							FALSE	FALSE
h2o	gmp	PDE4	0							TRUE	FALSE
35cgmp	h	PDE4	0							TRUE	FALSE
35cgmp	gmp	PDE4	1							TRUE	FALSE
atp	adp	NDPK5	1							FALSE	TRUE
atp	dgtp	NDPK5	0							TRUE	TRUE
dgdp	adp	NDPK5	0							TRUE	TRUE
dgdp	dgtp	NDPK5	1							TRUE	TRUE
h	h[m]	BTNt2m	0							FALSE	FALSE
h	btn[m]	BTNt2m	0							TRUE	FALSE
btn	h[m]	BTNt2m	0							TRUE	FALSE
btn	btn[m]	BTNt2m	1							TRUE	FALSE
o2	o2[x]	O2tp	0							FALSE	TRUE
coa[x]	h2o2[x]	FAOXC183806x	0							FALSE	FALSE
coa[x]	h[x]	FAOXC183806x	0							TRUE	FALSE
coa[x]	accoa[x]	FAOXC183806x	1							TRUE	FALSE
coa[x]	occoa[x]	FAOXC183806x	0							TRUE	FALSE
coa[x]	nadh[x]	FAOXC183806x	0							TRUE	FALSE
h2o[x]	h2o2[x]	FAOXC183806x	0							TRUE	FALSE
h2o[x]	h[x]	FAOXC183806x	0							TRUE	FALSE
h2o[x]	accoa[x]	FAOXC183806x	0							TRUE	FALSE
h2o[x]	occoa[x]	FAOXC183806x	0							TRUE	FALSE
h2o[x]	nadh[x]	FAOXC183806x	0							TRUE	FALSE
o2[x]	h2o2[x]	FAOXC183806x	0							TRUE	FALSE
o2[x]	h[x]	FAOXC183806x	0							TRUE	FALSE
o2[x]	accoa[x]	FAOXC183806x	0							TRUE	FALSE
o2[x]	occoa[x]	FAOXC183806x	0							TRUE	FALSE
o2[x]	nadh[x]	FAOXC183806x	0							TRUE	FALSE
nad[x]	h2o2[x]	FAOXC183806x	0							TRUE	FALSE
nad[x]	h[x]	FAOXC183806x	0							TRUE	FALSE
nad[x]	accoa[x]	FAOXC183806x	0							TRUE	FALSE
nad[x]	occoa[x]	FAOXC183806x	0							TRUE	FALSE
nad[x]	nadh[x]	FAOXC183806x	1							TRUE	FALSE
lnlncgcoa[x]	h2o2[x]	FAOXC183806x	0							TRUE	FALSE
lnlncgcoa[x]	h[x]	FAOXC183806x	0							TRUE	FALSE
lnlncgcoa[x]	accoa[x]	FAOXC183806x	1							TRUE	FALSE
lnlncgcoa[x]	occoa[x]	FAOXC183806x	1							TRUE	FALSE
lnlncgcoa[x]	nadh[x]	FAOXC183806x	0							TRUE	FALSE
udpgal[g]	h[g]	B3GNT38g	0							FALSE	TRUE
udpgal[g]	udp[g]	B3GNT38g	1							TRUE	TRUE
udpgal[g]	digalside_hs[g]	B3GNT38g	1							TRUE	TRUE
galside_hs[g]	h[g]	B3GNT38g	0							TRUE	TRUE
galside_hs[g]	udp[g]	B3GNT38g	0							TRUE	TRUE
galside_hs[g]	digalside_hs[g]	B3GNT38g	1							TRUE	TRUE
dlnlcgcrn	dlnlcgcrn[m]	DLNLCGCRNt	1							FALSE	FALSE
h2o	h	PIPLC	0							FALSE	TRUE
h2o	dag_hs	PIPLC	0							TRUE	TRUE
h2o	mi1p-D	PIPLC	0							TRUE	TRUE
pail_hs	h	PIPLC	0							TRUE	TRUE
pail_hs	dag_hs	PIPLC	1							TRUE	TRUE
pail_hs	mi1p-D	PIPLC	1							TRUE	TRUE
h2o	h2o[m]	H2Otm	0							FALSE	FALSE
11-cis-retfa	11-cis-retfa[e]	RETFAt2	1							FALSE	TRUE
pe_hs[r]	dag_hs[r]	M4BET2er	1							FALSE	FALSE
mem2emgacpail_hs[r]	dag_hs[r]	M4BET2er	1							TRUE	FALSE
o2	h2o	TYRDOPO3	0							FALSE	TRUE
o2	dopaqn	TYRDOPO3	0							TRUE	TRUE
34dhphe	h2o	TYRDOPO3	0							TRUE	TRUE
34dhphe	dopaqn	TYRDOPO3	1							TRUE	TRUE
atp[n]	adp[n]	DAGKn_hs	1							FALSE	FALSE
atp[n]	h[n]	DAGKn_hs	0							TRUE	FALSE
atp[n]	pa_hs[n]	DAGKn_hs	0							TRUE	FALSE
dag_hs[n]	adp[n]	DAGKn_hs	0							TRUE	FALSE
dag_hs[n]	h[n]	DAGKn_hs	0							TRUE	FALSE
dag_hs[n]	pa_hs[n]	DAGKn_hs	1							TRUE	FALSE
coa	coa[m]	COAtm	1							FALSE	TRUE
h2o	pi	NTD9	0							FALSE	FALSE
h2o	gsn	NTD9	0							TRUE	FALSE
gmp	pi	NTD9	0							TRUE	FALSE
gmp	gsn	NTD9	1							TRUE	FALSE
paps[g]	h[g]	S6T20g	0							FALSE	TRUE
paps[g]	pap[g]	S6T20g	1							TRUE	TRUE
paps[g]	cspg_c[g]	S6T20g	0							TRUE	TRUE
cs_c_pre3[g]	h[g]	S6T20g	0							TRUE	TRUE
cs_c_pre3[g]	pap[g]	S6T20g	0							TRUE	TRUE
cs_c_pre3[g]	cspg_c[g]	S6T20g	1							TRUE	TRUE
amet[n]	h[n]	DNAMTn	0							FALSE	FALSE
amet[n]	ahcys[n]	DNAMTn	1							TRUE	FALSE
amet[n]	dna5mtc[n]	DNAMTn	1							TRUE	FALSE
dna[n]	h[n]	DNAMTn	0							TRUE	FALSE
dna[n]	ahcys[n]	DNAMTn	0							TRUE	FALSE
dna[n]	dna5mtc[n]	DNAMTn	1							TRUE	FALSE
tag1p-D	glyald	FBA5	1							FALSE	TRUE
tag1p-D	dhap	FBA5	1							TRUE	TRUE
Rtotal3coa[m]	pmtcoa[m]	ARTPLM3m	1							FALSE	FALSE
h2o	h	AP4AH1	0							FALSE	TRUE
h2o	atp	AP4AH1	0							TRUE	TRUE
h2o	amp	AP4AH1	0							TRUE	TRUE
ap4a	h	AP4AH1	0							TRUE	TRUE
ap4a	atp	AP4AH1	1							TRUE	TRUE
ap4a	amp	AP4AH1	1							TRUE	TRUE
dolmanp_U[r]	h[r]	DOLPMT4_Uer	0							FALSE	FALSE
dolmanp_U[r]	dolp_U[r]	DOLPMT4_Uer	1							TRUE	FALSE
dolmanp_U[r]	m8mpdol_U[r]	DOLPMT4_Uer	1							TRUE	FALSE
m7mpdol_U[r]	h[r]	DOLPMT4_Uer	0							TRUE	FALSE
m7mpdol_U[r]	dolp_U[r]	DOLPMT4_Uer	0							TRUE	FALSE
m7mpdol_U[r]	m8mpdol_U[r]	DOLPMT4_Uer	1							TRUE	FALSE
retn	13-cis-retn	RAI3	1							FALSE	TRUE
etoh[e]	etoh	ETOHt	1							FALSE	FALSE
na1[e]	na1	GLNASNNaEx	0							FALSE	TRUE
na1[e]	asn-L[e]	GLNASNNaEx	0							TRUE	TRUE
na1[e]	gln-L	GLNASNNaEx	0							TRUE	TRUE
asn-L	na1	GLNASNNaEx	0							TRUE	TRUE
asn-L	asn-L[e]	GLNASNNaEx	1							TRUE	TRUE
asn-L	gln-L	GLNASNNaEx	0							TRUE	TRUE
gln-L[e]	na1	GLNASNNaEx	0							TRUE	TRUE
gln-L[e]	asn-L[e]	GLNASNNaEx	0							TRUE	TRUE
gln-L[e]	gln-L	GLNASNNaEx	1							TRUE	TRUE
h[l]	gbside_hs[l]	NAGAlby	0							FALSE	FALSE
h[l]	udpacgal[l]	NAGAlby	0							TRUE	FALSE
acgbgbside_hs[l]	gbside_hs[l]	NAGAlby	1							TRUE	FALSE
acgbgbside_hs[l]	udpacgal[l]	NAGAlby	1							TRUE	FALSE
udp[l]	gbside_hs[l]	NAGAlby	0							TRUE	FALSE
udp[l]	udpacgal[l]	NAGAlby	1							TRUE	FALSE
h2o	h	FA180ACPH	0							FALSE	TRUE
h2o	ocdca	FA180ACPH	0							TRUE	TRUE
h2o	ACP	FA180ACPH	0							TRUE	TRUE
ocdcaACP	h	FA180ACPH	0							TRUE	TRUE
ocdcaACP	ocdca	FA180ACPH	1							TRUE	TRUE
ocdcaACP	ACP	FA180ACPH	1							TRUE	TRUE
h2o	man	A_MANASE	0							FALSE	FALSE
h2o	mn	A_MANASE	0							TRUE	FALSE
m2mn	man	A_MANASE	1							TRUE	FALSE
m2mn	mn	A_MANASE	1							TRUE	FALSE
h2o[e]	h[e]	PAFHe	0							FALSE	TRUE
h2o[e]	ac[e]	PAFHe	0							TRUE	TRUE
h2o[e]	ak2lgchol_hs[e]	PAFHe	0							TRUE	TRUE
paf_hs[e]	h[e]	PAFHe	0							TRUE	TRUE
paf_hs[e]	ac[e]	PAFHe	1							TRUE	TRUE
paf_hs[e]	ak2lgchol_hs[e]	PAFHe	1							TRUE	TRUE
dolglcp_U[r]	h[r]	DOLPGT3_Uer	0							FALSE	FALSE
dolglcp_U[r]	dolp_U[r]	DOLPGT3_Uer	1							TRUE	FALSE
dolglcp_U[r]	g3m8mpdol_U[r]	DOLPGT3_Uer	1							TRUE	FALSE
g2m8mpdol_U[r]	h[r]	DOLPGT3_Uer	0							TRUE	FALSE
g2m8mpdol_U[r]	dolp_U[r]	DOLPGT3_Uer	0							TRUE	FALSE
g2m8mpdol_U[r]	g3m8mpdol_U[r]	DOLPGT3_Uer	1							TRUE	FALSE
udpgal[g]	h[g]	G14T13g	0							FALSE	TRUE
udpgal[g]	udp[g]	G14T13g	1							TRUE	TRUE
udpgal[g]	ksi_pre24[g]	G14T13g	1							TRUE	TRUE
ksi_pre23[g]	h[g]	G14T13g	0							TRUE	TRUE
ksi_pre23[g]	udp[g]	G14T13g	0							TRUE	TRUE
ksi_pre23[g]	ksi_pre24[g]	G14T13g	1							TRUE	TRUE
srtn[e]	srtn	SRTNtu	1							FALSE	FALSE
accoa[g]	coa[g]	GAO2g	1							FALSE	TRUE
accoa[g]	oagt3_hs[g]	GAO2g	1							TRUE	TRUE
gt3_hs[g]	coa[g]	GAO2g	0							TRUE	TRUE
gt3_hs[g]	oagt3_hs[g]	GAO2g	1							TRUE	TRUE
leu-L	leu-L[e]	METLEUex	1							FALSE	FALSE
leu-L	met-L	METLEUex	0							TRUE	FALSE
met-L[e]	leu-L[e]	METLEUex	0							TRUE	FALSE
met-L[e]	met-L	METLEUex	1							TRUE	FALSE
cl[e]	cl	KCC2t	0							FALSE	TRUE
cl[e]	nh4	KCC2t	0							TRUE	TRUE
nh4[e]	cl	KCC2t	0							TRUE	TRUE
nh4[e]	nh4	KCC2t	0							TRUE	TRUE
h[l]	h	PRODt2rL	0							FALSE	FALSE
h[l]	pro-D	PRODt2rL	0							TRUE	FALSE
pro-D[l]	h	PRODt2rL	0							TRUE	FALSE
pro-D[l]	pro-D	PRODt2rL	1							TRUE	FALSE
h	ppi	NNDPR	0							FALSE	TRUE
h	co2	NNDPR	0							TRUE	TRUE
h	nicrnt	NNDPR	0							TRUE	TRUE
prpp	ppi	NNDPR	0							TRUE	TRUE
prpp	co2	NNDPR	1							TRUE	TRUE
prpp	nicrnt	NNDPR	1							TRUE	TRUE
quln	ppi	NNDPR	0							TRUE	TRUE
quln	co2	NNDPR	0							TRUE	TRUE
quln	nicrnt	NNDPR	1							TRUE	TRUE
4mtolbutamide[e]	4mtolbutamide	4MTOLBUTAMIDEte	1							FALSE	FALSE
fucfuc132galacglcgal14acglcgalgluside_hs[e]	fucfuc132galacglcgal14acglcgalgluside_hs	FUCFUC132GALACGLCGAL14ACGLCGALGLUSIDEte	1							FALSE	TRUE
galgalfucfucgalacglcgalacglcgal14acglcgalgluside_hs[g]	galgalfucfucgalacglcgalacglcgal14acglcgalgluside_hs	GALGALFUCFUCGALACGLCGALACGLCGAL14ACGLCGALGLUSIDEtg	1							FALSE	FALSE
coa[m]	crn[m]	LNLCCPT2	0							FALSE	TRUE
coa[m]	lnlccoa[m]	LNLCCPT2	1							TRUE	TRUE
lnlccrn[m]	crn[m]	LNLCCPT2	1							TRUE	TRUE
lnlccrn[m]	lnlccoa[m]	LNLCCPT2	1							TRUE	TRUE
h2o[x]	3h26dm5coa[x]	T2M26DCOAHLx	0							FALSE	FALSE
t2m26dcoa[x]	3h26dm5coa[x]	T2M26DCOAHLx	1							TRUE	FALSE
atp	adp	TMDPPK	1							FALSE	TRUE
atp	thmtp	TMDPPK	0							TRUE	TRUE
thmpp	adp	TMDPPK	0							TRUE	TRUE
thmpp	thmtp	TMDPPK	1							TRUE	TRUE
hco3	hco3[e]	TRIODTHYt	1							FALSE	FALSE
hco3	triodthy	TRIODTHYt	0							TRUE	FALSE
triodthy[e]	hco3[e]	TRIODTHYt	0							TRUE	FALSE
triodthy[e]	triodthy	TRIODTHYt	1							TRUE	FALSE
h	h2o	MELATNOX	0							FALSE	TRUE
h	nadp	MELATNOX	0							TRUE	TRUE
h	6hoxmelatn	MELATNOX	0							TRUE	TRUE
nadph	h2o	MELATNOX	0							TRUE	TRUE
nadph	nadp	MELATNOX	1							TRUE	TRUE
nadph	6hoxmelatn	MELATNOX	0							TRUE	TRUE
o2	h2o	MELATNOX	0							TRUE	TRUE
o2	nadp	MELATNOX	0							TRUE	TRUE
o2	6hoxmelatn	MELATNOX	0							TRUE	TRUE
melatn	h2o	MELATNOX	0							TRUE	TRUE
melatn	nadp	MELATNOX	0							TRUE	TRUE
melatn	6hoxmelatn	MELATNOX	1							TRUE	TRUE
ipdp	ppi	GGT_L	0							FALSE	FALSE
ipdp	dedoldp_L	GGT_L	1							TRUE	FALSE
ttc-ggdp	ppi	GGT_L	0							TRUE	FALSE
ttc-ggdp	dedoldp_L	GGT_L	1							TRUE	FALSE
h2o[l]	h[l]	S6TASE25ly	0							FALSE	TRUE
h2o[l]	so4[l]	S6TASE25ly	0							TRUE	TRUE
h2o[l]	ksii_core4_deg2[l]	S6TASE25ly	0							TRUE	TRUE
ksii_core4_deg1[l]	h[l]	S6TASE25ly	0							TRUE	TRUE
ksii_core4_deg1[l]	so4[l]	S6TASE25ly	0							TRUE	TRUE
ksii_core4_deg1[l]	ksii_core4_deg2[l]	S6TASE25ly	1							TRUE	TRUE
man[e]	man	MANt1r	1							FALSE	FALSE
cit	cit[m]	CITtbm	1							FALSE	TRUE
cit	pep	CITtbm	0							TRUE	TRUE
pep[m]	cit[m]	CITtbm	0							TRUE	TRUE
pep[m]	pep	CITtbm	1							TRUE	TRUE
h2o	pi	MI1345PP	0							FALSE	FALSE
h2o	mi134p	MI1345PP	0							TRUE	FALSE
mi1345p	pi	MI1345PP	0							TRUE	FALSE
mi1345p	mi134p	MI1345PP	1							TRUE	FALSE
dsmsterol[r]	chsterol[r]	DHCR243r	1							FALSE	TRUE
dsmsterol[r]	fad[r]	DHCR243r	0							TRUE	TRUE
fadh2[r]	chsterol[r]	DHCR243r	0							TRUE	TRUE
fadh2[r]	fad[r]	DHCR243r	1							TRUE	TRUE
coa[m]	crn[m]	HEXCCPT2	0							FALSE	FALSE
coa[m]	hexccoa[m]	HEXCCPT2	1							TRUE	FALSE
hexccrn[m]	crn[m]	HEXCCPT2	1							TRUE	FALSE
hexccrn[m]	hexccoa[m]	HEXCCPT2	1							TRUE	FALSE
h	nad	TRDR3	0							FALSE	TRUE
h	q10h2	TRDR3	0							TRUE	TRUE
nadh	nad	TRDR3	1							TRUE	TRUE
nadh	q10h2	TRDR3	0							TRUE	TRUE
q10	nad	TRDR3	0							TRUE	TRUE
q10	q10h2	TRDR3	1							TRUE	TRUE
akg[m]	glu-L[m]	TYRTAm	1							FALSE	FALSE
akg[m]	34hpp[m]	TYRTAm	0							TRUE	FALSE
tyr-L[m]	glu-L[m]	TYRTAm	0							TRUE	FALSE
tyr-L[m]	34hpp[m]	TYRTAm	1							TRUE	FALSE
galfuc12gal14acglcgalgluside_hs[g]	galfuc12gal14acglcgalgluside_hs	GALFUC12GAL14ACGLCGALGLUSIDEtg	1							FALSE	TRUE
h2o[e]	10fthf6glu[e]	GGH-10FTHF7GLUe	0							FALSE	FALSE
h2o[e]	glu-L[e]	GGH-10FTHF7GLUe	0							TRUE	FALSE
10fthf7glu[e]	10fthf6glu[e]	GGH-10FTHF7GLUe	1							TRUE	FALSE
10fthf7glu[e]	glu-L[e]	GGH-10FTHF7GLUe	1							TRUE	FALSE
h	nad	PPDOx	0							FALSE	TRUE
h	12ppd-R	PPDOx	0							TRUE	TRUE
nadh	nad	PPDOx	1							TRUE	TRUE
nadh	12ppd-R	PPDOx	0							TRUE	TRUE
lald-D	nad	PPDOx	0							TRUE	TRUE
lald-D	12ppd-R	PPDOx	1							TRUE	TRUE
na1[e]	na1	THRALANaEx	0							FALSE	FALSE
na1[e]	thr-L	THRALANaEx	0							TRUE	FALSE
na1[e]	ala-L[e]	THRALANaEx	0							TRUE	FALSE
thr-L[e]	na1	THRALANaEx	0							TRUE	FALSE
thr-L[e]	thr-L	THRALANaEx	1							TRUE	FALSE
thr-L[e]	ala-L[e]	THRALANaEx	0							TRUE	FALSE
ala-L	na1	THRALANaEx	0							TRUE	FALSE
ala-L	thr-L	THRALANaEx	0							TRUE	FALSE
ala-L	ala-L[e]	THRALANaEx	1							TRUE	FALSE
h2o[l]	h[l]	S6TASE21ly	0							FALSE	TRUE
h2o[l]	so4[l]	S6TASE21ly	0							TRUE	TRUE
h2o[l]	ksi_deg37[l]	S6TASE21ly	0							TRUE	TRUE
ksi_deg36[l]	h[l]	S6TASE21ly	0							TRUE	TRUE
ksi_deg36[l]	so4[l]	S6TASE21ly	0							TRUE	TRUE
ksi_deg36[l]	ksi_deg37[l]	S6TASE21ly	1							TRUE	TRUE
h2o[l]	h[l]	S2TASE1ly	0							FALSE	FALSE
h2o[l]	so4[l]	S2TASE1ly	0							TRUE	FALSE
h2o[l]	hs_deg16[l]	S2TASE1ly	0							TRUE	FALSE
hs_deg15[l]	h[l]	S2TASE1ly	0							TRUE	FALSE
hs_deg15[l]	so4[l]	S2TASE1ly	0							TRUE	FALSE
hs_deg15[l]	hs_deg16[l]	S2TASE1ly	1							TRUE	FALSE
akg[m]	glu-L[m]	APAT2rm	1							FALSE	TRUE
akg[m]	msa[m]	APAT2rm	0							TRUE	TRUE
ala-B[m]	glu-L[m]	APAT2rm	0							TRUE	TRUE
ala-B[m]	msa[m]	APAT2rm	1							TRUE	TRUE
hco3	hco3[e]	BILGLCURt	1							FALSE	FALSE
hco3	bilglcur	BILGLCURt	0							TRUE	FALSE
bilglcur[e]	hco3[e]	BILGLCURt	0							TRUE	FALSE
bilglcur[e]	bilglcur	BILGLCURt	1							TRUE	FALSE
tetpent6coa	tetpent6coa[x]	TETPENT6COAtx	1							FALSE	TRUE
h2o[e]	h[e]	NDP3ex	0							FALSE	FALSE
h2o[e]	pi[e]	NDP3ex	0							TRUE	FALSE
h2o[e]	gmp[e]	NDP3ex	0							TRUE	FALSE
gdp[e]	h[e]	NDP3ex	0							TRUE	FALSE
gdp[e]	pi[e]	NDP3ex	0							TRUE	FALSE
gdp[e]	gmp[e]	NDP3ex	1							TRUE	FALSE
dolglcp_L	dolglcp_L[r]	DOLGLCP_Lter	1							FALSE	TRUE
h2o	h	FUMAC	0							FALSE	FALSE
h2o	acac	FUMAC	0							TRUE	FALSE
h2o	fum	FUMAC	0							TRUE	FALSE
4fumacac	h	FUMAC	0							TRUE	FALSE
4fumacac	acac	FUMAC	1							TRUE	FALSE
4fumacac	fum	FUMAC	1							TRUE	FALSE
atp	h	GLNS	0							FALSE	TRUE
atp	adp	GLNS	1							TRUE	TRUE
atp	pi	GLNS	0							TRUE	TRUE
atp	gln-L	GLNS	0							TRUE	TRUE
glu-L	h	GLNS	0							TRUE	TRUE
glu-L	adp	GLNS	0							TRUE	TRUE
glu-L	pi	GLNS	0							TRUE	TRUE
glu-L	gln-L	GLNS	1							TRUE	TRUE
nh4	h	GLNS	0							TRUE	TRUE
nh4	adp	GLNS	0							TRUE	TRUE
nh4	pi	GLNS	0							TRUE	TRUE
nh4	gln-L	GLNS	0							TRUE	TRUE
dtdp[m]	dtdp	DNDPt37m	0							FALSE	FALSE
dtdp[m]	dutp[m]	DNDPt37m	1							TRUE	FALSE
dutp	dtdp	DNDPt37m	1							TRUE	FALSE
dutp	dutp[m]	DNDPt37m	0							TRUE	FALSE
cspg_e[e]	cspg_e[l]	CSPG_Etly	1							FALSE	TRUE
h[m]	h2o[m]	P45027A15m	0							FALSE	FALSE
h[m]	nadp[m]	P45027A15m	0							TRUE	FALSE
h[m]	xol7ah2al[m]	P45027A15m	0							TRUE	FALSE
nadph[m]	h2o[m]	P45027A15m	0							TRUE	FALSE
nadph[m]	nadp[m]	P45027A15m	1							TRUE	FALSE
nadph[m]	xol7ah2al[m]	P45027A15m	0							TRUE	FALSE
o2[m]	h2o[m]	P45027A15m	0							TRUE	FALSE
o2[m]	nadp[m]	P45027A15m	0							TRUE	FALSE
o2[m]	xol7ah2al[m]	P45027A15m	0							TRUE	FALSE
xol7ah3[m]	h2o[m]	P45027A15m	0							TRUE	FALSE
xol7ah3[m]	nadp[m]	P45027A15m	0							TRUE	FALSE
xol7ah3[m]	xol7ah2al[m]	P45027A15m	1							TRUE	FALSE
stcoa	R3coa_hs	ARTFR31	1							FALSE	TRUE
crm_hs[r]	h[r]	UGCG	0							FALSE	FALSE
crm_hs[r]	udp[r]	UGCG	0							TRUE	FALSE
crm_hs[r]	gluside_hs[r]	UGCG	1							TRUE	FALSE
udpg[r]	h[r]	UGCG	0							TRUE	FALSE
udpg[r]	udp[r]	UGCG	1							TRUE	FALSE
udpg[r]	gluside_hs[r]	UGCG	1							TRUE	FALSE
dolmanp_U[r]	h[r]	DOLPMT2_Uer	0							FALSE	TRUE
dolmanp_U[r]	dolp_U[r]	DOLPMT2_Uer	1							TRUE	TRUE
dolmanp_U[r]	m6mpdol_U[r]	DOLPMT2_Uer	1							TRUE	TRUE
m5mpdol_U[r]	h[r]	DOLPMT2_Uer	0							TRUE	TRUE
m5mpdol_U[r]	dolp_U[r]	DOLPMT2_Uer	0							TRUE	TRUE
m5mpdol_U[r]	m6mpdol_U[r]	DOLPMT2_Uer	1							TRUE	TRUE
acrn	acrn[m]	ACRNtm	1							FALSE	FALSE
fadh2[m]	R1coa_hs	ARTFR12	0							FALSE	TRUE
fadh2[m]	fad[m]	ARTFR12	1							TRUE	TRUE
hdcoa	R1coa_hs	ARTFR12	1							TRUE	TRUE
hdcoa	fad[m]	ARTFR12	0							TRUE	TRUE
atp[m]	adp[m]	FPGS3m	1							FALSE	FALSE
atp[m]	h[m]	FPGS3m	0							TRUE	FALSE
atp[m]	pi[m]	FPGS3m	0							TRUE	FALSE
atp[m]	7thf[m]	FPGS3m	0							TRUE	FALSE
glu-L[m]	adp[m]	FPGS3m	0							TRUE	FALSE
glu-L[m]	h[m]	FPGS3m	0							TRUE	FALSE
glu-L[m]	pi[m]	FPGS3m	0							TRUE	FALSE
glu-L[m]	7thf[m]	FPGS3m	1							TRUE	FALSE
6thf[m]	adp[m]	FPGS3m	0							TRUE	FALSE
6thf[m]	h[m]	FPGS3m	0							TRUE	FALSE
6thf[m]	pi[m]	FPGS3m	0							TRUE	FALSE
6thf[m]	7thf[m]	FPGS3m	1							TRUE	FALSE
udpgal[g]	h[g]	G14T7g	0							FALSE	TRUE
udpgal[g]	udp[g]	G14T7g	1							TRUE	TRUE
udpgal[g]	ksi_pre6[g]	G14T7g	1							TRUE	TRUE
ksi_pre5[g]	h[g]	G14T7g	0							TRUE	TRUE
ksi_pre5[g]	udp[g]	G14T7g	0							TRUE	TRUE
ksi_pre5[g]	ksi_pre6[g]	G14T7g	1							TRUE	TRUE
accoa	h	SRTNACT	0							FALSE	FALSE
accoa	coa	SRTNACT	1							TRUE	FALSE
accoa	Nacsertn	SRTNACT	1							TRUE	FALSE
srtn	h	SRTNACT	0							TRUE	FALSE
srtn	coa	SRTNACT	0							TRUE	FALSE
srtn	Nacsertn	SRTNACT	1							TRUE	FALSE
pi	r1p	PYNP2r	0							FALSE	TRUE
pi	ura	PYNP2r	0							TRUE	TRUE
uri	r1p	PYNP2r	1							TRUE	TRUE
uri	ura	PYNP2r	1							TRUE	TRUE
atp	h	DURIK1	0							FALSE	FALSE
atp	adp	DURIK1	1							TRUE	FALSE
atp	dump	DURIK1	0							TRUE	FALSE
duri	h	DURIK1	0							TRUE	FALSE
duri	adp	DURIK1	0							TRUE	FALSE
duri	dump	DURIK1	1							TRUE	FALSE
cmpacna[n]	cmpacna	CMPACNAtn	1							FALSE	TRUE
nad	h	RDH2	0							FALSE	FALSE
nad	nadh	RDH2	1							TRUE	FALSE
nad	retinal-cis-9	RDH2	0							TRUE	FALSE
retinol-9-cis	h	RDH2	0							TRUE	FALSE
retinol-9-cis	nadh	RDH2	0							TRUE	FALSE
retinol-9-cis	retinal-cis-9	RDH2	1							TRUE	FALSE
atp[n]	ppi[n]	NNATn	0							FALSE	TRUE
atp[n]	dnad[n]	NNATn	1							TRUE	TRUE
h[n]	ppi[n]	NNATn	0							TRUE	TRUE
h[n]	dnad[n]	NNATn	0							TRUE	TRUE
nicrnt[n]	ppi[n]	NNATn	0							TRUE	TRUE
nicrnt[n]	dnad[n]	NNATn	1							TRUE	TRUE
hco3	hco3[e]	OXAHCOtex	1							FALSE	FALSE
hco3	oxa	OXAHCOtex	0							TRUE	FALSE
oxa[e]	hco3[e]	OXAHCOtex	0							TRUE	FALSE
oxa[e]	oxa	OXAHCOtex	1							TRUE	FALSE
whddca[e]	whddca	WHDDCAte	1							FALSE	TRUE
h2o[r]	h[r]	PCHOLPr_hs	0							FALSE	FALSE
h2o[r]	chol[r]	PCHOLPr_hs	0							TRUE	FALSE
h2o[r]	pa_hs[r]	PCHOLPr_hs	0							TRUE	FALSE
pchol_hs[r]	h[r]	PCHOLPr_hs	0							TRUE	FALSE
pchol_hs[r]	chol[r]	PCHOLPr_hs	1							TRUE	FALSE
pchol_hs[r]	pa_hs[r]	PCHOLPr_hs	1							TRUE	FALSE
h2o[l]	h[l]	S6TASE16ly	0							FALSE	TRUE
h2o[l]	so4[l]	S6TASE16ly	0							TRUE	TRUE
h2o[l]	ksi_deg22[l]	S6TASE16ly	0							TRUE	TRUE
ksi_deg21[l]	h[l]	S6TASE16ly	0							TRUE	TRUE
ksi_deg21[l]	so4[l]	S6TASE16ly	0							TRUE	TRUE
ksi_deg21[l]	ksi_deg22[l]	S6TASE16ly	1							TRUE	TRUE
uacgam[g]	h[g]	M16NTg	0							FALSE	FALSE
uacgam[g]	udp[g]	M16NTg	1							TRUE	FALSE
uacgam[g]	n2m2masn[g]	M16NTg	1							TRUE	FALSE
nm2masn[g]	h[g]	M16NTg	0							TRUE	FALSE
nm2masn[g]	udp[g]	M16NTg	0							TRUE	FALSE
nm2masn[g]	n2m2masn[g]	M16NTg	1							TRUE	FALSE
na1[e]	na1	INSt5	0							FALSE	TRUE
na1[e]	ins	INSt5	0							TRUE	TRUE
ins[e]	na1	INSt5	0							TRUE	TRUE
ins[e]	ins	INSt5	1							TRUE	TRUE
h2o[l]	acgam[l]	NACHEX25ly	0							FALSE	FALSE
h2o[l]	f1a[l]	NACHEX25ly	0							TRUE	FALSE
ksii_core2_deg9[l]	acgam[l]	NACHEX25ly	1							TRUE	FALSE
ksii_core2_deg9[l]	f1a[l]	NACHEX25ly	1							TRUE	FALSE
fucfucfucgalacglcgal14acglcgalgluside_hs[g]	fucfucfucgalacglcgal14acglcgalgluside_hs	FUCFUCFUCGALACGLCGAL14ACGLCGALGLUSIDEtg	1							FALSE	TRUE
udpglcur[r]	udp[r]	UGT1A9r	1							FALSE	FALSE
udpglcur[r]	5adtststeroneglc[r]	UGT1A9r	1							TRUE	FALSE
5adtststerone[r]	udp[r]	UGT1A9r	0							TRUE	FALSE
5adtststerone[r]	5adtststeroneglc[r]	UGT1A9r	1							TRUE	FALSE
lnlnca[e]	lnlnca	LNLNCAt	1							FALSE	TRUE
paps[g]	h[g]	S6T17g	0							FALSE	FALSE
paps[g]	pap[g]	S6T17g	1							TRUE	FALSE
paps[g]	ksii_core4_pre9[g]	S6T17g	0							TRUE	FALSE
ksii_core4_pre8[g]	h[g]	S6T17g	0							TRUE	FALSE
ksii_core4_pre8[g]	pap[g]	S6T17g	0							TRUE	FALSE
ksii_core4_pre8[g]	ksii_core4_pre9[g]	S6T17g	1							TRUE	FALSE
h	glu-L	GluForTx	0							FALSE	TRUE
h	5forthf	GluForTx	0							TRUE	TRUE
forglu	glu-L	GluForTx	1							TRUE	TRUE
forglu	5forthf	GluForTx	1							TRUE	TRUE
thf	glu-L	GluForTx	0							TRUE	TRUE
thf	5forthf	GluForTx	1							TRUE	TRUE
nadp	h	RDH3a	0							FALSE	FALSE
nadp	nadph	RDH3a	1							TRUE	FALSE
nadp	retinal-11-cis	RDH3a	0							TRUE	FALSE
retinol-cis-11	h	RDH3a	0							TRUE	FALSE
retinol-cis-11	nadph	RDH3a	0							TRUE	FALSE
retinol-cis-11	retinal-11-cis	RDH3a	1							TRUE	FALSE
retnglc	retnglc[e]	RETNGLCt	1							FALSE	TRUE
h2o[g]	m6masnC[g]	MM7Cag	0							FALSE	FALSE
h2o[g]	man[g]	MM7Cag	0							TRUE	FALSE
m7masnA[g]	m6masnC[g]	MM7Cag	1							TRUE	FALSE
m7masnA[g]	man[g]	MM7Cag	1							TRUE	FALSE
tdchola[e]	tdchola	TDCHOLAte	1							FALSE	TRUE
nad[m]	nadh[m]	OIVD3m	1							FALSE	FALSE
nad[m]	co2[m]	OIVD3m	0							TRUE	FALSE
nad[m]	2mbcoa[m]	OIVD3m	0							TRUE	FALSE
coa[m]	nadh[m]	OIVD3m	0							TRUE	FALSE
coa[m]	co2[m]	OIVD3m	0							TRUE	FALSE
coa[m]	2mbcoa[m]	OIVD3m	1							TRUE	FALSE
3mop[m]	nadh[m]	OIVD3m	0							TRUE	FALSE
3mop[m]	co2[m]	OIVD3m	1							TRUE	FALSE
3mop[m]	2mbcoa[m]	OIVD3m	1							TRUE	FALSE
5thf[m]	5thf	5THFtm	1							FALSE	TRUE
xolest_hs[e]	xolest_hs	XOLESTte	1							FALSE	FALSE
lac-L	lac-L[m]	L-LACtcm	1							FALSE	TRUE
urea[e]	urea	UREAt	1							FALSE	FALSE
h2o	pi	ETHP	0							FALSE	TRUE
h2o	etha	ETHP	0							TRUE	TRUE
ethamp	pi	ETHP	0							TRUE	TRUE
ethamp	etha	ETHP	1							TRUE	TRUE
pe_hs[r]	dag_hs[r]	H4ET3er	1							FALSE	FALSE
pe_hs[r]	em3gacpail_hs[r]	H4ET3er	1							TRUE	FALSE
m3gacpail_hs[r]	dag_hs[r]	H4ET3er	0							TRUE	FALSE
m3gacpail_hs[r]	em3gacpail_hs[r]	H4ET3er	1							TRUE	FALSE
h	gly	GHMT3	0							FALSE	TRUE
h	4tmeabut	GHMT3	0							TRUE	TRUE
3htmelys	gly	GHMT3	1							TRUE	TRUE
3htmelys	4tmeabut	GHMT3	1							TRUE	TRUE
h2o[l]	glu-L[l]	GGH-10FTHF6GLUl	0							FALSE	FALSE
h2o[l]	10fthf5glu[l]	GGH-10FTHF6GLUl	0							TRUE	FALSE
10fthf6glu[l]	glu-L[l]	GGH-10FTHF6GLUl	1							TRUE	FALSE
10fthf6glu[l]	10fthf5glu[l]	GGH-10FTHF6GLUl	1							TRUE	FALSE
atp[m]	ppi[m]	ACCOALm	0							FALSE	TRUE
atp[m]	amp[m]	ACCOALm	1							TRUE	TRUE
atp[m]	ppcoa[m]	ACCOALm	0							TRUE	TRUE
coa[m]	ppi[m]	ACCOALm	0							TRUE	TRUE
coa[m]	amp[m]	ACCOALm	0							TRUE	TRUE
coa[m]	ppcoa[m]	ACCOALm	1							TRUE	TRUE
ppa[m]	ppi[m]	ACCOALm	0							TRUE	TRUE
ppa[m]	amp[m]	ACCOALm	0							TRUE	TRUE
ppa[m]	ppcoa[m]	ACCOALm	1							TRUE	TRUE
coa[m]	crn[m]	HPDCACRNCPT2	0							FALSE	FALSE
coa[m]	hpdcacoa[m]	HPDCACRNCPT2	1							TRUE	FALSE
hpdcacrn[m]	crn[m]	HPDCACRNCPT2	1							TRUE	FALSE
hpdcacrn[m]	hpdcacoa[m]	HPDCACRNCPT2	1							TRUE	FALSE
g3p	e4p	TALA	0							FALSE	TRUE
g3p	f6p	TALA	1							TRUE	TRUE
s7p	e4p	TALA	1							TRUE	TRUE
s7p	f6p	TALA	1							TRUE	TRUE
uacgam[g]	h[g]	GLCNACT4g	0							FALSE	FALSE
uacgam[g]	udp[g]	GLCNACT4g	1							TRUE	FALSE
uacgam[g]	hs_pre7[g]	GLCNACT4g	1							TRUE	FALSE
hs_pre6[g]	h[g]	GLCNACT4g	0							TRUE	FALSE
hs_pre6[g]	udp[g]	GLCNACT4g	0							TRUE	FALSE
hs_pre6[g]	hs_pre7[g]	GLCNACT4g	1							TRUE	FALSE
paps[g]	h[g]	S6T11g	0							FALSE	TRUE
paps[g]	pap[g]	S6T11g	1							TRUE	TRUE
paps[g]	ksi_pre26[g]	S6T11g	0							TRUE	TRUE
ksi_pre25[g]	h[g]	S6T11g	0							TRUE	TRUE
ksi_pre25[g]	pap[g]	S6T11g	0							TRUE	TRUE
ksi_pre25[g]	ksi_pre26[g]	S6T11g	1							TRUE	TRUE
atp	h	GTHRDt	0							FALSE	FALSE
atp	adp	GTHRDt	1							TRUE	FALSE
atp	pi	GTHRDt	0							TRUE	FALSE
atp	gthrd[m]	GTHRDt	0							TRUE	FALSE
h2o	h	GTHRDt	0							TRUE	FALSE
h2o	adp	GTHRDt	0							TRUE	FALSE
h2o	pi	GTHRDt	0							TRUE	FALSE
h2o	gthrd[m]	GTHRDt	0							TRUE	FALSE
gthrd	h	GTHRDt	0							TRUE	FALSE
gthrd	adp	GTHRDt	0							TRUE	FALSE
gthrd	pi	GTHRDt	0							TRUE	FALSE
gthrd	gthrd[m]	GTHRDt	1							TRUE	FALSE
adrncrn	adrncrn[m]	ADRNCRNt	1							FALSE	TRUE
accoa	coa	PAFS	1							FALSE	FALSE
accoa	paf_hs	PAFS	1							TRUE	FALSE
ak2lgchol_hs	coa	PAFS	0							TRUE	FALSE
ak2lgchol_hs	paf_hs	PAFS	1							TRUE	FALSE
h2o	acnam	SIAASE	0							FALSE	TRUE
h2o	l2n2m2mn	SIAASE	0							TRUE	TRUE
s2l2n2m2mn	acnam	SIAASE	1							TRUE	TRUE
s2l2n2m2mn	l2n2m2mn	SIAASE	1							TRUE	TRUE
crn	crn[x]	CRNCAR3tp	1							FALSE	FALSE
crn	pcrn	CRNCAR3tp	0							TRUE	FALSE
pcrn[x]	crn[x]	CRNCAR3tp	0							TRUE	FALSE
pcrn[x]	pcrn	CRNCAR3tp	1							TRUE	FALSE
hspg[e]	hspg[l]	HSPGtly	1							FALSE	TRUE
adp[m]	adp	DNDPt18m	1							FALSE	FALSE
adp[m]	dudp[m]	DNDPt18m	0							TRUE	FALSE
dudp	adp	DNDPt18m	0							TRUE	FALSE
dudp	dudp[m]	DNDPt18m	1							TRUE	FALSE
atp	ppi	FACOAL224	0							FALSE	TRUE
atp	amp	FACOAL224	1							TRUE	TRUE
atp	adrncoa	FACOAL224	0							TRUE	TRUE
coa	ppi	FACOAL224	0							TRUE	TRUE
coa	amp	FACOAL224	0							TRUE	TRUE
coa	adrncoa	FACOAL224	1							TRUE	TRUE
adrn	ppi	FACOAL224	0							TRUE	TRUE
adrn	amp	FACOAL224	0							TRUE	TRUE
adrn	adrncoa	FACOAL224	1							TRUE	TRUE
h[e]	h	GALt2_2	0							FALSE	FALSE
h[e]	gal	GALt2_2	0							TRUE	FALSE
[truncated: 17,885 more rows]
