# Supplementary material for: A network-based approach for predicting key enzymes explaining metabolite abundance alterations in a disease phenotype
Source: BMC Syst Biol. 2013 Jul 19;7:62. doi: 10.1186/1752-0509-7-62 (PMC3733687; doi:10.1186/1752-0509-7-62)
Supplement: Additional file 3 — Lcystin and Hcys analysis. [file 1752-0509-7-62-S3.xlsx]

## Sheet: Legend
Legend
Reaction	Enzyme abbreviation in Recon1 (Duarte et al. 2007).
Disconnected Metabolites	Number of metabolites disconnected from the source metabolites when the enzyme is knocked out.
Length Increase	Average length increase from the source metabolite to the rest of the compounds when the enzyme is knocked out.
Description	Stoichiometry of the reaction catalyzed by associated enzyme. Metabolite abbreviations follow the nomenclature in Recon1 (Durate et al. 2007).
Reaction Names	Full name of the enzyme catalyzing the reaction.
Gene Rules	Gene rules for the enzyme (if available).
EC Number	EC Number of the enzyme (if available).
External Disconnected	External metabolites disconnected from the source compound.
External Length Increase	Average length increase from the source metabolite to the external compounds when the enzyme is knocked out.
No disconnection between medium and external	True if the enzyme knock-out does not disconnect any of the external metabolites from the medium metabolites. False otherwise. Rows corresponding to enzymes that do not fulfill this criterion are shaded in grey coloring.
p-value	Probability of the enzyme appearing in the same or better position when ranking the enzymes according to the average length increase.

## Sheet: Lcystin(e) to All
Reaction	Disconnected Metabolites	Length Increase	Description	Reaction Names	Gene Rules	EC Number	External Disconnected from Lcystin€	External Length Increase from Lcystin€	No disconnection between medium and external	p-value
NAIt	0	0	i[e] + (2) na1[e] <==> i[c] + (2) na1[c]	Na+ / iodide cotransport	-6528.1		0	0	TRUE	1
SADT	1	0	[c] : atp + h + so4 --> aps + ppi	sulfate adenylyltransferase	(9060.1) or (9061.1)	2.7.7.4	0	0	FALSE
AASAD3	8	0	[c] : L2aadp6sa + h2o + nad --> L2aadp + (2) h + nadh	L-aminoadipate-semialdehyde dehydrogenase (NADH)		1.2.1.31	1	0	FALSE
MDHm	0	0.0104046	[m] : mal-L + nad <==> h + nadh + oaa	malate dehydrogenase, mitochondrial	-4191.1	1.1.1.37	0	0	TRUE	0.0628743
PSDm_hs	13	0.00234742	[m] : h + ps_hs --> co2 + pe_hs	Phosphatidylserine decarboxylase	-23761.1	4.1.1.65	0	0	TRUE	0.127127
DHCR71r	2	0	[r] : ddsmsterol + h + nadph --> dsmsterol + nadp	7-dehydrocholesterol reductase	-1717.1	1.3.1.21	0	0	TRUE	1
CSm	0	0.12948	[m] : accoa + h2o + oaa --> cit + coa + h	citrate synthase	(1431.1) or (1431.2)		0	0.115702	TRUE	0.361277
HDCAtr	0	0	hdca[e] <==> hdca[c]	fatty acid transport via diffusion			0	0	TRUE	1
CHAT	0	0.00462428	[c] : accoa + chol <==> ach + coa	Choline O-acetyltransferase	(1103.4) or (1103.2) or (1103.3) or (1103.1)		0	0.0165289	TRUE	0.617383
SMPD4	0	0.016185	[c] : h2o + spc_hs --> cholp + h + sphings	sphingomyelinase			0	0.0330579	TRUE	0.292707
SERCYSNaEx	0	0	cys-L[c] + na1[e] + ser-L[e] --> cys-L[e] + na1[c] + ser-L[c]	L-serine/L-cysteine Na-dependent exchange (Ser-L in)	(6509.1) or (6510.1)		0	0	TRUE	1
NDPK1	0	0	[c] : atp + gdp <==> adp + gtp	nucleoside-diphosphate kinase (ATP:GDP)	(4832.1) or (10201.1) or (4831.1 and 4830.1) or (29922.2) or (4830.2 and 4831.1) or (29922.1)	2.7.4.6	0	0	TRUE	1
CEPTC	1	0	[c] : cdpchol + dag_hs --> cmp + h + pchol_hs	choline phosphotransferase	(10390.1) or (56994.1)		0	0	TRUE	1
MTHFR3	2	0.184241	[c] : (2) h + mlthf + nadph --> 5mthf + nadp	5,10-methylenetetrahydrofolatereductase (NADPH)	-4524.1	1.5.1.20	1	0.291667	FALSE
GCHOLAt2	0	0	gchola[e] + (2) na1[e] --> gchola[c] + (2) na1[c]	glycocholate transport via sodium cotransport	(6554.1) or (6555.1)		0	0	TRUE	1
TYRDOPO	0	0	[c] : o2 + (2) tyr-L --> (2) 34dhphe	Tyrosine:dopa oxidase	-7299.1	1.14.18.1	0	0	TRUE	1
BTNt3i	0	0	atp[c] + btn[e] + h2o[c] + (2) na1[e] --> adp[c] + btn[c] + h[c] + (2) na1[c] + pi[c]	Biotin transport via sodium symport	-8884.1		0	0	TRUE	1
AGDC	0	0.0150289	[c] : acgam6p + h2o --> ac + gam6p	N-acetylglucosamine-6-phosphate deacetylase	-51005.1	3.5.1.25	0	0	TRUE	0.423154
TRIOK	2	0	[c] : atp + glyald --> adp + g3p + h	triokinase		2.7.1.28	0	0	TRUE	1
PCm	0	0.083237	[m] : atp + hco3 + pyr --> adp + h + oaa + pi	pyruvate carboxylase	(5091.1) or (5091.2)	6.4.1.1	0	0.0413223	TRUE	0.0399202
ARTCOAL1	23	0.0308789	[c] : Rtotal + coa <==> Rtotalcoa	R group coenzyme a ligase			4	0.017094	FALSE
C3STKR2r	108	0.001321	[r] : h + nadph + zym_int2 --> nadp + zymst	C-3 sterol keto reductase (zymosterol)	-3295.1		14	0	FALSE
LCYSTAT	3	0	[c] : Lcyst + akg <==> 3spyr + glu-L	L-Cysteate:2-oxoglutarate aminotransferase	-2805.1	2.6.1.1	1	0	FALSE
CYTK1n	0	0	[n] : atp + cmp <==> adp + cdp	cytidylate kinase (CMP),nuclear	-51727.1	2.7.4.14	0	0	TRUE	1
CSNAT3x	50	0	[x] : crn + ppcoa <==> coa + pcrn	carnitine O-aceyltransferase, peroxisomal	-1384.2	2.3.1.7	5	0	FALSE
24,25VITD3Hm	3	0	[m] : 25hvitd3 + h + nadph + o2 --> 2425dhvitd3 + h2o + nadp	24R-Vitamin D-25-hydroxylase (D3)	-1591.1		1	0	FALSE
VITD3tm3	7	0	vitd3[c] --> vitd3[m]	Vitamin D3 transport in mitochondria			2	0	FALSE
HSD3A2r	0	0	[r] : andrstandn + h + nadph <==> andrstrn + nadp	3 alpha-hydroxysteroid dehydrogenase (type 3)	-1109.1		0	0	TRUE	1
ORNTArm	0	0.00462428	[m] : akg + orn <==> glu-L + glu5sa	ornithine transaminase reversible (m)	-4942.1	2.6.1.13	0	0	TRUE	0.197605
THYOXt2	0	0	thyox-L[e] <==> thyox-L[c]	T4 transport via facilitated diffusion	-6567.1		0	0	TRUE	1
ALADGLYexR	0	0	ala-D[e] + gly[c] <==> ala-D[c] + gly[e]	D-alanine/glycine reversible exchange	(56301.1) and (6520.1)		0	0	TRUE	1
DGAT	2	0	[c] : Rtotal3coa + dag_hs --> coa + tag_hs	diacylglycerol acyltransferase	(8694.1) or (84649.1)		0	0	TRUE	1
AGTix	7	0.0151515	[x] : ala-L + glx --> gly + pyr	alanine-glyoxylate transaminase (irreversible), (peroxisomal)	-189.1	2.6.1.44	1	0	FALSE
PPAP	0	0	[c] : h2o + pa_hs --> dag_hs + pi	phosphatidic acid phosphatase	(8612.1) or (8611.1) or (8613.1) or (8611.2)	3.1.3.4	0	0	TRUE	1
GCHOLAt	0	0	gchola[e] + hco3[c] <==> gchola[c] + hco3[e]	glycocholate transport via bicarbonate countertransport	(6579.1) or (28234.1) or (10599.1)		0	0	TRUE	1
FPGS8m	2	0	[m] : 10fthf5glu + atp + glu-L --> 10fthf6glu + adp + h + pi	folylpolyglutamate synthetase (10fthf), mitochondrial	-2356.1	6.3.2.17	0	0	TRUE	1
MTHFDm	0	0	[m] : mlthf + nadp <==> methf + nadph	methylenetetrahydrofolate dehydrogenase (NADP), mitochondrial	(25902.1) or (10797.1)	1.5.1.5	0	0	TRUE	1
MCDm	1	0	[m] : h + malcoa --> accoa + co2	Malonyl-CoA Decarboxylase, mitochondrial	-23417.1	4.1.1.9	0	0	TRUE	1
FAS100COA	7	0	[c] : (3) h + malcoa + (2) nadph + occoa --> co2 + coa + dcacoa + h2o + (2) nadp	fatty acyl-CoA synthase (n-C10:0CoA)	-2194.1	2.3.1.86	0	0	FALSE
2AMACSULT	0	0	[c] : 2amac + nadph + paps --> Lcyst + nadp + pap	2-Aminoacrylate sulfotransferase			0	0	TRUE	1
PRO1x	0	0	[c] : nad + pro-L --> 1pyr5c + (2) h + nadh	proline oxidase (L-proline, NAD)	-58510.1	1.5.1.2	0	0	TRUE	1
BTNDm	0	0	[m] : biocyt + h2o --> btn + lys-L	biotinidase (biotin), mitochondrial	-686.1	3.5.1.12	0	0	TRUE	1
ME2m	0	0	[m] : mal-L + nadp --> co2 + nadph + pyr	malic enzyme (NADP), mitochondrial	(4200.1) or (10873.1)	1.1.1.40	0	0	TRUE	1
PAFH	2	0	[c] : h2o + paf_hs --> ac + ak2lgchol_hs + h	Platelet-activating factor acetylhydrolase	(5051.1) or (5049.1 and 5050.1) or (5049.1 and 5050.1 and 5048.1)	3.1.1.47	0	0	TRUE	1
ARTPLM1m	3	0	[m] : Rtotalcoa <==> pmtcoa	R group to palmitate conversion			0	0	TRUE	1
RTOT1	0	0	[c] : R1coa_hs --> Rtotalcoa	R total flux			0	0	TRUE	1
25HVITD3tm	2	0	25hvitd3[m] --> 25hvitd3[c]	25-hydroxyvitamin D3 transport from mitochondria			1	0	FALSE
ARACHDt2	1	0	arachd[e] <==> arachd[c]	fatty acid transport via diffusion			1	0	FALSE
FE3R2e	0	0	[e] : ascb-L + (2) fe3 --> dhdascb + (2) fe2 + (2) h	Fe(III) reduction (ascorbate)	-79901.1		0	0	TRUE	1
ADK1	0	0	[c] : amp + atp <==> (2) adp	adenylate kinase	(122481.1) or (203.1) or (26289.1) or (26289.2)	2.7.4.3	0	0	TRUE	1
ECOAH12m	0	0	[m] : 2mp2coa + h2o <==> 3hibutcoa	3-hydroxyacyl-CoA dehydratase (3-hydroxyisobutyryl-CoA) (mitochondria)	(1892.1) or (3030.1) and (3032.1)	4.2.1.17	0	0	FALSE
LNELDCCPT1	3	0	[c] : crn + lneldccoa --> coa + lneldccrn	carnitine O-palmitoyltransferase	(1375.1) or (1375.3) or (1375.4) or (126129.1) or (1374.1) or (1375.2)	2.3.1.21	0	0	TRUE	1
DMGDHm	3	0	[m] : dmgly + fad + h2o --> fadh2 + fald + sarcs	dimethylglycine dehydrogenase, mitochondrial	-29958.1	1.5.99.2	0	0	TRUE	1
DCYTDn	1	0	[n] : dcyt + h + h2o --> duri + nh4	deoxycytidine deaminase, nuclear	-57379.1	3.5.4.14	0	0	TRUE	1
PI4PP	0	0	[c] : h2o + pail4p_hs --> pail_hs + pi	phosphatidylinositol-4-phosphate 4-phosphatase			0	0	TRUE	1
CHOLtn	4	0	chol[c] <==> chol[n]	Choline transport, nuclear through pores			0	0	TRUE	1
ADRNLPVESSEC	1	0	(3) adrnl[c] + (2) atp[c] + (2) h2o[c] --> (2) adp[c] + (3) adrnl[e] + (2) h[c] + (2) pi[c]	Adrenaline secretion via secretory vesicle (ATP driven)	(6570.1) or (6571.1)		1	0	FALSE
FORt2m	1	0	for[m] <==> for[c]	formate mitochondrial transport			0	0	TRUE	1
FAOXC140	3	0	[m] : (6) coa + (6) fad + (6) h2o + (6) nad + tdcoa --> (7) accoa + (6) fadh2 + (6) h + (6) nadh	Beta oxidation of long chain fatty acid	(35.1) or (34.1)	1.3.99.3	0	0	TRUE	1
CYSt4	0	0	cys-L[e] + na1[e] --> cys-L[c] + na1[c]	L-cysteine reversible transport via sodium symport	-11254.1		0	0	TRUE	1
PACCOAL	2	0	[c] : atp + coa + pac --> amp + phaccoa + ppi	phenylacetate-CoA ligase		6.2.1.30	1	0	FALSE
XOLTRI24tc	4	0	xoltri24[r] <==> xoltri24[c]	24 trihydroxy cholesterol transport			1	0	FALSE
XAO2x	1	0	[x] : h2o + hxan + o2 --> h2o2 + xan	xanthine oxidase	-7498.1		0	0	TRUE	1
CRNCARtp	16	0	acrn[x] + crn[c] --> acrn[c] + crn[x]	carnitine-acetylcarnitine carrier, peroxisomal			1	0	FALSE
ACCOAC	84	0.0371319	[c] : accoa + atp + hco3 --> adp + h + malcoa + pi	acetyl-CoA carboxylase	(31.5) or (31.4) or (31.2 and 32.1) or (31.4 and 32.1) or (31.2) or (32.1 and 31.3) or (31.1 and 32.1) or (31.1) or (31.5 and 32.1) or (31.3)	6.4.1.2	17	0.0576923	FALSE
STCOAtx	1	0	stcoa[c] <==> stcoa[x]	fatty acid intracellular transport			0	0	TRUE	1
MGSA2	0	0	[c] : g3p --> mthgxl + pi	methyglyoxylate synthase 2 (from g3p)		4.2.3.3	0	0	TRUE	1
SAMHISTA	4	0	[c] : amet + hista --> ahcys + h + mhista	S-Adenosyl-L-methionine:histamine N-tele-methyltransferase	-3176.1	2.1.1.8	1	0	FALSE
GLYt7(311)r	0	0	cl[e] + gly[e] + (3) na1[e] <==> cl[c] + gly[c] + (3) na1[c]	glycine reversible transport via sodium and chloride symport (3:1:1)	-9152.1		0	0	TRUE	1
DHPM1	2	0	[c] : 56dura + h2o --> cala + h	dihydropyrimidinase (5,6-dihydrouracil)	(1807.1) or (1809.1) or (1808.1)	3.5.2.2	0	0	TRUE	1
DM_dgtp(n)	2	0	[n] : dgtp -->	DM dgtp(n)			1	0	FALSE
OCDCAtr	0	0	ocdca[e] <==> ocdca[c]	fatty acid transport via diffusion			0	0	TRUE	1
PYDXDH	0	0	[c] : h2o + o2 + pydx --> 4pyrdx + h2o2	pyridoxal dehydrogenase	-316.1	1.2.3.1	0	0	FALSE
DNDPt35m	0	0	dadp[m] + dgdp[c] --> dadp[c] + dgdp[m]	dGDP transport via dADP antiport	-60386.1		0	0	TRUE	1
BACCLm	0	0	[m] : atp + btn + h --> btamp + ppi	biotin-[acetyl-CoA-carboxylase] ligase, mitochondrial	-3141.1	6.3.4.15	0	0	TRUE	1
NTD10	1	0.00231481	[c] : h2o + xmp --> pi + xtsn	5'-nucleotidase (XMP)	-22978.1	3.1.3.5	0	0	TRUE	0.111776
P4507B11r	4	0	[r] : h + nadph + o2 + xol25oh --> h2o + nadp + xoltri25	oxysterol 7alpha-hydroxylase	-9420.1		1	0	FALSE
GLYOp	0	0.0393064	[x] : gly + h2o + o2 --> glx + h2o2 + nh4	glycine oxidase, perixosomal			0	0.0495868	TRUE	0.150699
PI3PP	0	0	[c] : h2o + pail3p_hs --> pail_hs + pi	phosphatidylinositol-3-phosphate 3-phosphatase	(8897.2) or (8897.3) or (8897.1)		0	0	TRUE	1
LPCOXp	8	0	[x] : Lpipecol + o2 --> h + h2o2 + thp2c	L-pipecolate oxidase, peroxisomal	-51268.1	1.5.3.7	1	0	FALSE
10FTHF7GLUtm	1	0	10fthf7glu[m] --> 10fthf7glu[c]	7-glutamyl-10FTHF transport, mitochondrial			0	0	TRUE	1
INSTt4	0	0	inost[e] + na1[e] <==> inost[c] + na1[c]	inositol transport via sodium symport	-6526.1		0	0	TRUE	1
SARDHm	5	0	[m] : fad + sarcs + thf --> fadh2 + gly + mlthf	Sarcosine dehydrogenase (m)	-1757.1	1.5.99.1	0	0	TRUE	1
DHEASULT	0	0	[c] : dhea + paps --> dheas + h + pap	Dehydroepiandrosterone sulfotransferase	(6783.1) or (6822.1)	2.8.2.2	0	0	TRUE	1
TTDCPT2	3	0	[m] : coa + ttdcrn --> crn + tdcoa	carnitine transferase	-1376.1		0	0	TRUE	1
SPTix	7	0.0151515	[x] : pyr + ser-L --> ala-L + hpyr	serine-pyruvate aminotransferase (irreversible), peroxisomal	-189.1		1	0	FALSE
AOBUTDsm	3	0	[m] : 2aobut + h --> aact + co2	L-2-amino-3-oxobutanoate decarboxylation, mitochondrial (spontaneous)			0	0	TRUE	1
RIBt2	0	0	h[e] + rib-D[e] --> h[c] + rib-D[c]	ribose transport in via proton symporter			0	0	TRUE	1
NRPPHRVESSEC	0	0	(2) atp[c] + (2) h2o[c] + (3) nrpphr[c] --> (2) adp[c] + (2) h[c] + (3) nrpphr[e] + (2) pi[c]	Noradrenaline secretion via secretory vesicle (ATP driven)	(6570.1) or (6571.1)		0	0	TRUE	1
FPGS4	1	0.00810185	[c] : (4) atp + dhf + (4) glu-L --> 5dhf + (4) adp + (4) h + (4) pi	folylpolyglutamate synthetase (DHF)	-2356.1	6.3.2.17	0	0	TRUE	0.266467
FAOXC180	3	0	[m] : coa + fad + h2o + nad + stcoa --> accoa + fadh2 + h + nadh + pmtcoa	Beta oxidation of long chain fatty acid	(35.1) or (35.1) or (34.1) or (34.1)	1.3.99.3	0	0	TRUE	1
MERCPLACCYSt	4	0	mercplaccys[c] --> mercplaccys[e]	3-mercaptolactate-cysteine disulfide transport, extracellular			1	0	FALSE
FPGS9	0	0.00462428	[c] : 10fthf6glu + atp + glu-L --> 10fthf7glu + adp + h + pi	folylpolyglutamate synthetase (10fthf)	-2356.1	6.3.2.17	0	0	TRUE	0.147705
CYTDn	2	0	[n] : cytd + h + h2o --> nh4 + uri	cytidine deaminase, nuclear	-57379.1	3.5.4.5	0	0	TRUE	1
PI34P5Kn	0	0	[n] : atp + pail34p_hs --> adp + h + pail345p_hs	phosphatidylinositol 3,4-bisphosphate 5-kinase, nuclear			0	0	TRUE	1
GGH-5DHFl	11	0	[l] : 5dhf + (4) h2o --> dhf + (4) glu-L				0	0	TRUE	1
CSNATm	1	0.00462963	[m] : acrn + coa <==> accoa + crn	carnitine O-aceyltransferase, mitochondrial	-1384.1	2.3.1.7	0	0	TRUE	0.396603
RETt	2	0	retinol[e] --> retinol[c]	Retinol transport via faciliated diffusion			2	0	FALSE
ALASm	24	0	[m] : gly + h + succoa --> 5aop + co2 + coa	5-aminolevulinate synthase	(211.2) or (212.1) or (211.1) or (23464.1)	2.3.1.37	4	0	FALSE
SPMS	10	0	[c] : ametam + ptrc --> 5mta + h + spmd	spermidine synthase	-6723.1	2.5.1.16	1	0	FALSE
GLCt4	0	0	glc-D[e] + na1[e] <==> glc-D[c] + na1[c]	glucose transport via sodium symport	(6526.1) or (6524.1) or (125206.1) or (159963.1) or (200010.1)		0	0	TRUE	1
NAt5	0	0	na1[c] + nh4[e] <==> na1[e] + nh4[c]	sodium/ammonium proton antiporter	(6549.1) or (6548.1) or (6550.1)		0	0	TRUE	1
H2O2tp	0	0	h2o2[c] <==> h2o2[x]	hydrogen peroxide peroxisomal transport via diffusion			0	0	TRUE	1
CYSTHRNaEx	0	0	cys-L[e] + na1[e] + thr-L[c] --> cys-L[c] + na1[c] + thr-L[e]	L-cysteine/L-threonine Na-dependent exchange (Cys-L in)	(6509.1) or (6510.1)		0	0	TRUE	1
GLCMter	0	0	glc-D[r] --> glc-D[e]	glucose transport via membrane vesicle			0	0	TRUE	1
UMPK6n	0	0	[n] : dctp + ump <==> dcdp + udp	UMP kinase (dCTP),nuclear	-51727.1	2.7.4.14	0	0	TRUE	1
NDPK4m	0	0	[m] : atp + dtdp <==> adp + dttp	nucleoside-diphosphate kinase (ATP:dTDP), mitochondrial	-4833.1	2.7.4.6	0	0	TRUE	1
GND	2	0	[c] : 6pgc + nadp --> co2 + nadph + ru5p-D	phosphogluconate dehydrogenase	-5226.1	1.1.1.44	0	0	TRUE	1
MCITS	3	0	[c] : h2o + oaa + ppcoa --> 2mcit + coa + h	2-methylcitrate synthase		4.1.3.31	1	0	FALSE
DNDPt61m	0	0.00231214	dgtp[c] + dtdp[m] --> dgtp[m] + dtdp[c]	dGTP transport via dTDP antiport	-60386.1		0	0.0165289	TRUE	0.388224
ABTArm	2	0	[m] : 4abut + akg <==> glu-L + sucsal	4-aminobutyrate transaminase, reversible (mitochondrial)	(18.1) or (18.2)	2.6.1.19	0	0	TRUE	1
25HVITD3tin	0	0	25hvitd3[e] --> 25hvitd3[c]	25-hydroxyvitamin D3 transport in cytoplasm			0	0	TRUE	1
XYLK	0	0	[c] : atp + xylu-D --> adp + h + xu5p-D	xylulokinase	-9942.1	2.7.1.17	0	0	TRUE	1
ILEtec	0	0	ile-L[e] <==> ile-L[c]	L-isoleucine transport via diffusion (extracellular to cytosol)	(8501.1) or (124935.1)		0	0	TRUE	1
GK1	6	0.0116414	[c] : atp + gmp <==> adp + gdp	guanylate kinase (GMP:ATP)	-2987.1	2.7.4.8	1	0.0166667	FALSE
PPAn	7	0	[n] : h2o + ppi --> h + (2) pi	inorganic diphosphatase, nuclear		3.6.1.1	0	0	TRUE	1
CHSTEROLt	2	0	atp[c] + chsterol[c] + h2o[c] --> adp[c] + chsterol[e] + h[c] + pi[c]	cholesterol efflux (ATP depedent)	-19.1		2	0	FALSE
MMTSADm	0	0	[m] : 2mop + coa + nad --> h + mmcoa-R + nadh	malonate-semialdehyde dehydrogenase (acetylating), mitochondrial		1.2.1.18	0	0	TRUE	1
PROSTGE1t	0	0	hco3[c] + prostge1[e] <==> hco3[e] + prostge1[c]	prostaglandin transport via bicarbonate countertransport	-6578.1		0	0	TRUE	1
CERT1rt	4	0.00929152	crm_hs[c] <==> crm_hs[r]	ceramide transport protein	-10087.1		0	0.00826446	TRUE	0.239521
DTTPtn	0	0	dttp[c] <==> dttp[n]	dTTP diffusion in nucleus			0	0	TRUE	1
ACTLMO	0	0	[c] : acetol + h + nadph + o2 --> (2) h2o + mthgxl + nadp	acetol monooxygenase	-1571.1		0	0	TRUE	1
GLUt7l	32	0	glu-L[l] --> glu-L[c]	Glutamate transport, lysosomal			0	0	TRUE	1
CRNtHa	0	0	crn[c] + h[e] --> crn[e] + h[c]	L-carnitine outward transport (H+ antiport)	-6583.1		0	0	TRUE	1
ORNDC	12	0.00468933	[c] : h + orn --> co2 + ptrc	Ornithine Decarboxylase	-4953.1	4.1.1.17	1	0	FALSE
PYDXK	0	0	[c] : atp + pydx --> adp + h + pydx5p	pyridoxal kinase	-8566.1	2.7.1.35	0	0	TRUE	1
HPYRRy	1	0	[c] : h + hpyr + nadph --> glyc-R + nadp	Hydroxypyruvate reductase (NADPH)	-9380.1		0	0	TRUE	1
MI3PP	2	0	[c] : h2o + mi3p-D --> inost + pi	myo-inositol 3-phosphatase	(3612.1) or (3613.1)	3.1.3.25	0	0	TRUE	1
ACACt2m	0	0.00462428	acac[c] + h[c] <==> acac[m] + h[m]	Acetoacetate mitochondrial transport via H+ symport	-6566.1		0	0.0165289	TRUE	0.202595
LYStip	8	0	lys-L[c] --> lys-L[x]	L-lysine transport, peroxisomal (irreversible)			1	0	FALSE
C4STMO2Pr	0	0	[r] : 4mzym_int2 + nadp + o2 --> co2 + h + nadph + zym_int2	C-4 methyl sterol oxidase	-50814.1		0	0	TRUE	1
CYTK4	0	0	[c] : dcmp + gtp <==> dcdp + gdp	cytidylate kinase (dCMP)(GTP)	(26289.1) or (26289.2)		0	0	TRUE	1
CHOLATEt2	0	0	cholate[e] + (2) na1[e] --> cholate[c] + (2) na1[c]	cholate transport via sodium cotransport	(6554.1) or (6555.1)		0	0	TRUE	1
G6PDH2rer	0	0	[r] : g6p + nadp <==> 6pgl + h + nadph	glucose 6-phosphate dehydrogenase, endoplasmic reticulum	-9563.1		0	0	TRUE	1
PUNP1	0	0.00693642	[c] : adn + pi <==> ade + r1p	purine-nucleoside phosphorylase (Adenosine)	-4860.1	2.4.2.1	0	0.0165289	TRUE	0.649701
HSD3B3r	0	0	[r] : eandrstrn + h + nadph --> andrstandn + h2o + nadp	3 beta-hydroxysteroid dehydrogenase type 1	-3284.1		0	0	TRUE	1
NDPK8m	0	0	[m] : atp + dadp <==> adp + datp	nucleoside-diphosphate kinase (ATP:dADP), mitochondrial	-4833.1	2.7.4.6	0	0	TRUE	1
L-LACt4r	0	0	lac-L[e] + na1[e] <==> lac-L[c] + na1[c]				0	0	TRUE	1
FAS80COA_L	0	0.00924855	[c] : accoa + (9) h + (3) malcoa + (6) nadph --> (3) co2 + (3) coa + (3) h2o + (6) nadp + occoa	fatty acyl-CoA synthase (n-C8:0CoA), lumped reaction	-2194.1	2.3.1.86	0	0	TRUE	0.146707
DHCHOLESTANATEtm	23	0	dhcholestanate[m] <==> dhcholestanate[x]	lipid, flip-flop intracellular transport			3	0	FALSE
NTD1m	1	0	[m] : dump + h2o --> duri + pi	5'-nucleotidase (dUMP),mitochondrial	-56953.1	3.1.3.5	0	0	TRUE	1
PDE4	0	0	[c] : 35cgmp + h2o --> gmp + h	3',5'-cyclic-nucleotide phosphodiesterase	(5139.1) or (5146.1) or (5152.17) or (50940.1) or (5152.6) or (5136.1) or (5152.11) or (5152.2) or (8654.2) or (10846.1) or (5152.10) or (5145.1 and 5158.1 and 5149.1) or (5140.1) or (5152.12) or (5152.15) or (5137.1) or (5136.2) or (5138.1) or (5152.5) or (5153.1) or (5152.20) or (5152.19) or (5152.16) or (8654.3) or (5152.14) or (5152.13) or (5152.7) or (5152.3) or (5140.2) or (8654.1) or (5152…	3.1.4.17	0	0	TRUE	1
NDPK5	0	0	[c] : atp + dgdp <==> adp + dgtp	nucleoside-diphosphate kinase (ATP:dGDP)	(4831.1 and 4830.1) or (4832.1) or (10201.1) or (29922.2) or (29922.1) or (4830.2 and 4831.1)	2.7.4.6	0	0	TRUE	1
O2tp	0	0	o2[c] <==> o2[x]	O2 transport, peroxisomal			0	0	TRUE	1
PIPLC	0	0.0219653	[c] : h2o + pail_hs --> dag_hs + h + mi1p-D	phosphatidylinositol phospholipase C	(23236.2) or (5336.1) or (23007.1) or (113026.1) or (89869.1) or (84812.1) or (9651.1) or (5335.1) or (51196.1) or (257068.1) or (5332.2) or (5331.1) or (5335.2) or (5334.1) or (5332.1) or (5330.1) or (23236.1) or (5333.1)	3.1.4.3	0	0.0247934	TRUE	0.224551
H2Otm	0	0	h2o[c] <==> h2o[m]	H2O transport, mitochondrial	-343.1		0	0	TRUE	1
TYRDOPO3	0	0	[c] : (2) 34dhphe + o2 --> (2) dopaqn + (2) h2o	Tyrosine:dopa oxidase (dopaquinone producing 2)	-7299.1	1.14.18.1	0	0	FALSE
DAGKn_hs	4	0	[n] : atp + dag_hs <==> adp + h + pa_hs	Diacylglycerol phosphate kinase (homo sapiens)	(8525.1) or (9162.1)	2.7.1.107	0	0	TRUE	1
COAtm	0	0	coa[c] <==> coa[m]	CoA transporter	-8034.1		0	0	TRUE	1
NTD9	0	0.016185	[c] : gmp + h2o --> gsn + pi	5'-nucleotidase (GMP)	-22978.1	3.1.3.5	0	0.0413223	TRUE	0.351297
ARTPLM3m	3	0.00116009	[m] : Rtotal3coa <==> pmtcoa	R group to palmitate conversion			0	0	TRUE	0.374251
RAI3	3	0	[c] : retn <==> 13-cis-retn	13-cis-retinoic acid isomerase	(2944.1) or (2944.2)		0	0	TRUE	1
GLNASNNaEx	0	0	asn-L[c] + gln-L[e] + na1[e] --> asn-L[e] + gln-L[c] + na1[c]	L-glutamine/L-asparagine Na-dependent exchange (Gln-L in)	-6510.1		0	0	TRUE	1
DM_dttp(m)	0	0	[m] : dttp -->	dTTP demand			0	0	TRUE	1
SRTNtu	0	0	srtn[e] <==> srtn[c]	Serotonin uniport	(6580.1) or (6582.2) or (6582.1)		0	0	TRUE	1
METLEUex	0	0	leu-L[c] + met-L[e] --> leu-L[e] + met-L[c]	Methionine/Leucine exchange (Met in)	(6520.1 and 8140.1)		0	0	TRUE	1
KCC2t	0	0	cl[e] + nh4[e] <==> cl[c] + nh4[c]	K+-Cl- cotransporter (NH4+)	(6560.1) or (10723.1) or (9990.1)		0	0	TRUE	1
NNDPR	5	0	[c] : (2) h + prpp + quln --> co2 + nicrnt + ppi	nicotinate-nucleotide diphosphorylase (carboxylating)	-23475.1	2.4.2.19	0	0	TRUE	1
TMDPPK	0	0	[c] : atp + thmpp --> adp + thmtp	thiamine-diphosphate kinase		2.7.4.15	0	0	FALSE
TRIODTHYt	0	0	hco3[c] + triodthy[e] <==> hco3[e] + triodthy[c]	T3 transport via bicarbonate countertransport	(28234.1) or (10599.1) or (6579.1) or (28231.1) or (53919.1)		0	0	TRUE	1
MANt1r	0	0	man[e] <==> man[c]	mannose transport (uniport)	(6513.1) or (6515.1) or (6514.1)		0	0	TRUE	1
CITtbm	1	0.0335648	cit[c] + pep[m] <==> cit[m] + pep[c]	citrate transport, mitochondrial	-6576.1		0	0.0165289	TRUE	0.032967
MI1345PP	5	0	[c] : h2o + mi1345p --> mi134p + pi	inositol-1,3,4,5-trisphosphate 5-phosphatase	(3635.1) or (8867.2) or (3636.1) or (27124.2) or (8867.1) or (27124.1) or (3633.1) or (56623.1) or (3632.1)	3.1.3.56	0	0	TRUE	1
DHCR243r	2	0	[r] : dsmsterol + fadh2 --> chsterol + fad	24-dehydrocholesterol reductase [Precursor]	-1718.1		0	0	TRUE	1
PPDOx	0	0	[c] : h + lald-D + nadh --> 12ppd-R + nad	Propane-1,2-diol:NAD+ 1-oxidoreductase	-8574.1	1.1.1.21	0	0	TRUE	1
THRALANaEx	0	0	ala-L[c] + na1[e] + thr-L[e] --> ala-L[e] + na1[c] + thr-L[c]	L-alanine/L-threonine Na-dependent exchange (Thr-L in)	(6509.1) or (6510.1)		0	0	TRUE	1
APAT2rm	2	0	[m] : akg + ala-B <==> glu-L + msa	3-Aminopropanoate:2-oxoglutarate aminotransferase (m)	(18.1) or (18.2)	2.6.1.19	0	0	TRUE	1
BILGLCURt	0	0	bilglcur[e] + hco3[c] <==> bilglcur[c] + hco3[e]	bilirubin monoglucuronide transport via bicarbonate countertransport	(10599.1) or (28234.1)		0	0	TRUE	1
DOLGLCP_Lter	6	0	DOLGLCP_Lter	Dolichyl beta-D-glucosyl phosphate flippase (liver)			0	0	TRUE	1
FUMAC	0	0	[c] : 4fumacac + h2o --> acac + fum + h	fumarylacetoacetase	-2184.1	3.7.1.2	0	0	TRUE	1
GLNS	5	0	[c] : atp + glu-L + nh4 --> adp + gln-L + h + pi	glutamine synthetase	(2752.1) or (51557.1)	6.3.1.2	2	0	FALSE
DNDPt37m	0	0.0127168	dtdp[m] + dutp[c] --> dtdp[c] + dutp[m]	dUTP transport via dTDP antiport	-60386.1		0	0	TRUE	0.0968064
P45027A15m	23	0	[m] : h + nadph + o2 + xol7ah3 --> (2) h2o + nadp + xol7ah2al	5-beta-cytochrome P450, family 27, subfamily A, polypeptide 1	-1593.1	1.14.13.15	3	0	FALSE
ARTFR31	0	0.00115607	[c] : stcoa --> (1.125) R3coa_hs	R group artificial flux			0	0	TRUE	0.220559
UGCG	4	0.00929152	[r] : crm_hs + udpg --> gluside_hs + h + udp	Ceramide glucosyltransferase	-7357.1	2.4.1.80	0	0.00826446	TRUE	0.239521
ACRNtm	1	0.00462963	acrn[c] --> acrn[m]	O-acetylcarnintine transport into mitochondria via diffusion	-788.1		0	0	TRUE	0.396208
ARTFR12	0	0	fadh2[m] + hdcoa[c] --> R1coa_hs[c] + fad[m]	R group artificial flux (C16:1)			0	0	TRUE	1
FPGS3m	1	0	[m] : 6thf + atp + glu-L --> 7thf + adp + h + pi	folylpolyglutamate synthetase, mitochondrial	-2356.1	6.3.2.17	0	0	TRUE	1
PYNP2r	0	0.0312139	[c] : pi + uri <==> r1p + ura	pyrimidine-nucleoside phosphorylase (uracil)	(7378.2) or (151531.1) or (7378.1)	2.4.2.2	0	0.0743802	TRUE	0.349301
DURIK1	0	0.00231214	[c] : atp + duri --> adp + dump + h	deoxyuridine kinase (ATP:Deoxyuridine)	(7083.1) or (7084.1)		0	0	TRUE	0.129741
RDH2	0	0	[c] : nad + retinol-9-cis <==> h + nadh + retinal-cis-9	retinol dehydrogenase (9-cis,NADH)	-5959.1	1.1.1.105	0	0	TRUE	1
NNATn	2	0	[n] : atp + h + nicrnt --> dnad + ppi	nicotinate-nucleotide adenylyltransferase	-64802.1	2.7.7.18	0	0	TRUE	1
OXAHCOtex	0	0	(2) hco3[c] + oxa[e] --> (2) hco3[e] + oxa[c]	oxalate transport via bicarbonate countertransport	(1836.1) or (10861.1) or (10861.3) or (10861.2) or (1811.1)		0	0	TRUE	1
PCHOLPr_hs	2	0.00347625	[r] : h2o + pchol_hs --> chol + h + pa_hs	choline phosphatase	-5337.1	3.1.4.4	0	0	TRUE	0.110778
INSt5	0	0	ins[e] + (2) na1[e] --> ins[c] + (2) na1[c]	inosine transport in via sodium (1:2) symport	-64078.1		0	0	TRUE	1
GluForTx	1	0	[c] : forglu + h + thf --> 5forthf + glu-L	Glutamate formimidoyltransferase	(10841.1) or (10841.2)	2.1.2.5	0	0	FALSE
RDH3a	0	0	[c] : nadp + retinol-cis-11 <==> h + nadph + retinal-11-cis	retinol dehydrogenase (11-cis,NADPH)	(112724.1) or (145226.1) or (51109.1) or (57665.1) or (195814.1)	1.1.1.105	0	0	TRUE	1
OIVD3m	0	0	[m] : 3mop + coa + nad --> 2mbcoa + co2 + nadh	2-oxoisovalerate dehydrogenase (acylating; 3-methyl-2-oxopentanoate), mitochondrial	(1629.1) and (594.1 and 593.1) and (1738.1) or (1629.1) and (1738.1) and (594.2 and 593.1)	1.2.1.25	0	0	FALSE
5THFtm	0	0	5thf[m] --> 5thf[c]	5-glutamyl-THF transport,m mitochondrial			0	0	TRUE	1
L-LACtcm	0	0	lac-L[c] --> lac-L[m]				0	0	TRUE	1
UREAt	0	0	urea[e] <==> urea[c]	Urea transport via facilitate diffusion	(6523.1) or (6563.1) or (6528.1) or (8170.1)		0	0	TRUE	1
ETHP	0	0	[c] : ethamp + h2o --> etha + pi	ethanolamine phosphate phosphatase	-162466		0	0	TRUE	1
GGH-10FTHF6GLUl	6	0	[l] : 10fthf6glu + h2o --> 10fthf5glu + glu-L				0	0	TRUE	1
TALA	2	0.013905	[c] : g3p + s7p <==> e4p + f6p	transaldolase	-6888.1	2.2.1.2	0	0	TRUE	0.60479
PAFS	2	0	[c] : accoa + ak2lgchol_hs --> coa + paf_hs	alkyl glycerol phosphocholine acetyl transferase			0	0	TRUE	1
CRNCAR3tp	50	0	crn[c] + pcrn[x] --> crn[x] + pcrn[c]	carnitine-propcarnitine carrier, peroxisomal			5	0	FALSE
DNDPt18m	0	0	adp[m] + dudp[c] --> adp[c] + dudp[m]	dUDP transport via ADP antiport	-60386.1		0	0	TRUE	1
GALt2_2	0	0	gal[e] + (2) h[e] <==> gal[c] + (2) h[c]	D-galactose transport via proton symport	-6523.1		0	0	TRUE	1
NADS2	5	0	[c] : atp + dnad + gln-L + h2o --> amp + glu-L + h + nad + ppi	NAD synthase (glutamine-hydrolysing)	-55191.1	6.3.5.1	0	0	TRUE	1
ACGAMK	6	0	[c] : acgam + atp --> acgam6p + adp + h	N-acetylglucosamine kinase	-55577.1	2.7.1.59	0	0	TRUE	1
HSD17B8r	0	0	[r] : estrone + h + nadh --> estradiol + nad	17-beta-hydroxysteroid dehydrogenase	-3294.1	1.1.1.62	0	0	TRUE	1
LSTO1r	2	0	[r] : chlstol + h + nadph + o2 --> ddsmsterol + (2) h2o + nadp	Lathosterol oxidase	-6309.1	1.3.3.2	0	0	TRUE	1
ACNAMPH	3	0.00464037	[c] : acnamp + h2o --> acnam + pi	N-Acetylneuraminate 9-phosphate phosphohydrolase		3.1.3.29	0	0	TRUE	0.079
PIK4n	0	0	[n] : atp + pail_hs --> adp + h + pail4p_hs	phosphatidylinositol 4-kinase, nuclear		2.7.1.67	0	0	TRUE	1
NADPHtxu	108	0.001321	nadph[c] --> nadph[x]	NADPH transporter, peroxisome			14	0	FALSE
THRt4	0	0	na1[e] + thr-L[e] --> na1[c] + thr-L[c]	L-threonine via sodium symport	(11254.1) or (81539.1) or (54407.1)		0	0	TRUE	1
PYRt2m	0	0	h[c] + pyr[c] <==> h[m] + pyr[m]	pyruvate mitochondrial transport via proton symport	-6566.1		0	0	TRUE	1
UPP3S	24	0	[c] : hmbil --> h2o + uppg3	uroporphyrinogen-III synthase	-7390.1	4.2.1.75	4	0	FALSE
NRPPHRSFt	0	0	nrpphrsf[c] --> nrpphrsf[e]	norepinephrine sulfate transport (diffusion)			0	0	FALSE
CHLP	0	0	[c] : cholp + h2o --> chol + pi	choline phosphate phosphatase	-162466	2.7.7.15	0	0	TRUE	1
DNDPt21m	0	0	adp[m] + dtdp[c] --> adp[c] + dtdp[m]	dTDP transport via ADP antiport	-60386.1		0	0	TRUE	1
ASP1DC	0	0.0323699	[c] : asp-L + h --> ala-B + co2	aspartate 1-decarboxylase	(2571.1) or (2571.2)	4.1.1.11	0	0.0578512	TRUE	0.120758
PPCDC	7	0	[c] : 4ppcys + h --> co2 + pan4p	phosphopantothenoylcysteine decarboxylase	-60490.1	4.1.1.36	0	0	FALSE
ASPNATm	2	0	[m] : accoa + asp-L --> Nacasp + coa + h	aspartate N-acetyltransferase, mitochondrial		2.3.1.17	0	0	TRUE	1
PETOHMm_hs	9	0	[m] : (3) amet + pe_hs --> (3) ahcys + (3) h + pchol_hs	phosphatidylethanolamine N-methyltransferase	(10400.2) or (10400.1) or (10400.3)	2.1.1.17	0	0	TRUE	1
DNDPt31m	0	0	atp[m] + dcdp[c] --> atp[c] + dcdp[m]	dCDP transport via ATP antiport	-60386.1		0	0	TRUE	1
AGPAT1	10	0.0315789	[c] : Rtotal2coa + alpa_hs --> coa + pa_hs	1-acylglycerol-3-phosphate O-acyltransferase 1	(10555.1) or (137964.1) or (56895.1) or (56894.2) or (56894.1) or (55326.1) or (10554.1)	2.3.1.51	4	0.0512821	FALSE
C3STDH1r	0	0	[r] : 4mzym_int1 + nad --> 4mzym_int2 + co2 + h + nadh	C-3 sterol dehydrogenase (4-methylzymosterol)	-50814.1	5.3.3.1	0	0	TRUE	1
MI1PP	3	0.0440835	[c] : h2o + mi1p-D --> inost + pi	myo-inositol 1-phosphatase	(3612.1) or (3613.1)	3.1.3.25	0	0.0495868	TRUE	0.224
BILDGLCURte	0	0	atp[c] + bildglcur[c] + h2o[c] <==> adp[c] + bildglcur[e] + h[c] + pi[c]	bilirubin beta-diglucuronide transport MDR	-4363.1		0	0	TRUE	1
DALAxt	1	0.0162037	ala-D[c] --> ala-D[x]	D-Alanine transport to perixosome			0	0.0165289	TRUE	0.260479
DHFtm	4	0	dhf[c] <==> dhf[m]	dihydrofolate reversible mitochondrial transport			0	0	TRUE	1
GLYAMDTRc	6	0	[c] : arg-L + gly <==> gudac + orn	glycine amidinotransferase (c)	-2628.1	2.1.4.1	1	0	FALSE
GULNter	22	0	guln[r] --> guln[c]	L-gulonate endoplasmic reticular export			2	0	FALSE
PDXPP	0	0	[c] : h2o + pdx5p --> pi + pydxn	Pyridoxine 5-phosphate phosphatase	-57026.1		0	0	TRUE	1
PI345P3P	2	0	[c] : h2o + pail345p_hs --> pail45p_hs + pi	phosphatidylinositol-3,4,5-trisphosphate 3-phosphatase	-5728.1	3.1.3.67	0	0	TRUE	1
CLI2tex	0	0	cl[e] + (2) i[c] --> cl[c] + (2) i[e]	chloride transport via iodide countertransport	-5172.1		0	0	TRUE	1
ACONT	1	0	[c] : cit <==> icit	aconitase	(3658.1) or (48.1)	4.2.1.3	0	0	TRUE	1
MALtm	0	0	mal-L[c] + pi[m] <==> mal-L[m] + pi[c]	malate transport, mitochondrial	-1468.1		0	0	TRUE	1
LRAT2	1	0	[c] : pchol_hs + retinol-9-cis --> 9-cis-retfa + lpchol_hs	Lecithin retinol acyltransferase (9-cis)			0	0	TRUE	1
GLXO2p	1	0	[x] : glx + h2o + o2 --> h + h2o2 + oxa	glyoxylate oxidase, peroxisomal	(54363.1) or (51179.2) or (51179.1)		0	0	TRUE	1
GUR1PP	1	0	[c] : glcur1p + h2o --> glcur + pi	Glucuronate 1-phosphate phosphatase			0	0	TRUE	1
ARTFR43	0	0	fadh2[m] + vacccoa[c] --> (1.125) R4coa_hs[c] + fad[m]	R group artificial flux			0	0	TRUE	1
DGCHOLtx	7	0	dgchol[x] <==> dgchol[c]	bile acid intracellular transport			1	0	FALSE
HISTAtu	0	0	hista[e] <==> hista[c]	Histamine uniport	(6581.1) or (6582.2) or (6582.1)		0	0	TRUE	1
ADK3	0	0	[c] : amp + gtp <==> adp + gdp	adentylate kinase (GTP)	(26289.1) or (26289.2)		0	0	TRUE	1
DNDPt40m	0	0	dadp[m] + dutp[c] --> dadp[c] + dutp[m]	dUTP transport via dADP antiport	-60386.1		0	0	TRUE	1
AAPSAS	8	0	[c] : h + h2o + thp2c --> L2aadp6sa	AAPSAS			1	0	FALSE
PPDOy	0	0	[c] : h + lald-D + nadph --> 12ppd-R + nadp	Propane-1,2-diol:NADP+ 1-oxidoreductase	(8574.1) or (231.1) or (10327.2) or (10327.1)	1.1.1.21	0	0	TRUE	1
G5SADrm	5	0	[m] : glu5sa <==> 1pyr5c + h + h2o	L-glutamate 5-semialdehyde dehydratase, reversible, mitochondrial			1	0	FALSE
DGNSKm	2	0	[m] : atp + dgsn --> adp + dgmp + h	deoxyguanosine kinase	(1716.5) or (1716.1) or (1716.4) or (1716.2) or (1716.3)	2.7.1.113	0	0	TRUE	1
ADK3m	0	0	[m] : amp + gtp <==> adp + gdp	adentylate kinase (GTP)	-50808.1		0	0	TRUE	1
SERASNNaEx	0	0	asn-L[c] + na1[e] + ser-L[e] --> asn-L[e] + na1[c] + ser-L[c]	L-serine/L-asparagine Na-dependent exchange (Ser-L in)	-6510.1		0	0	TRUE	1
FPGS9m	1	0	[m] : 10fthf6glu + atp + glu-L --> 10fthf7glu + adp + h + pi	folylpolyglutamate synthetase (10fthf), mitochondrial	-2356.1	6.3.2.17	0	0	TRUE	1
CSNAT2m	50	0	[m] : coa + pcrn <==> crn + ppcoa	carnitine O-aceyltransferase, mitochondrial	-1384.1	2.3.1.7	5	0	FALSE
PIter	23	0.0356295	pi[r] <==> pi[c]	phosphate transport, endoplasmic reticulum	-2544.1		2	0.0588235	FALSE
ACGAM6PSi	0	0.0323699	[c] : accoa + gam6p --> acgam6p + coa + h	N-acetylglucosamine-6-phosphate synthase	-64841.1	2.3.1.4	0	0.0495868	TRUE	0.444112
PROSTGE2t	0	0	hco3[c] + prostge2[e] <==> hco3[e] + prostge2[c]	prostaglandin transport via bicarbonate countertransport	(28231.1) or (6578.1) or (28232.1) or (6579.1)		0	0	TRUE	1
GLNt4	0	0	gln-L[e] + na1[e] --> gln-L[c] + na1[c]	L-glutamine reversible transport via sodium symport	(81539.1) or (11254.1) or (54407.1) or (55089.1)		0	0	TRUE	1
PROSTGE2t2	0	0	prostge2[e] <==> prostge2[c]	prostaglandin uniport	(6582.2) or (6582.1) or (6580.1)		0	0	TRUE	1
KDNH	3	0	[c] : h2o + kdnp --> kdn + pi	2-keto-3deoxy-D-glycero-D-galactononic acid phosphohydrolase			1	0	FALSE
FAOXC2242046x	6	0	[x] : adrncoa + coa + h2o + nad + o2 --> accoa + arachdcoa + h + h2o2 + nadh	Beta oxidation of long chain fatty acid	(3295.1 and 51.2 and 30.1) or (51.1 and 30.1 and 1962.1) or (51.2 and 30.1 and 1962.1) or (51.1 and 3295.1 and 30.1)	1.3.99.3	1	0	FALSE
FBA4	1	0	[c] : xu1p-D <==> dhap + gcald	D-Fructose 1-phosphate D-glyceraldehyde-3-phosphate-lyase	(226.1) or (230.1) or (226.2) or (226.3) or (229.1)	4.1.2.13	0	0	TRUE	1
DADA	0	0	[c] : dad-2 + h + h2o --> din + nh4	Deoxyadenosine deaminase	-100.1		0	0	TRUE	1
ACOX22x	7	0	[x] : dhcholoylcoa + fadh2 + (0.5) o2 --> fad + thcholoylcoa	acyl-Coenzyme A oxidase 2, branched chain	-8309.1	1.3.3.6	1	0	FALSE
ABUTt4(2)r	0	0	4abut[e] + (2) na1[e] <==> 4abut[c] + (2) na1[c]	4-aminobutyrate reversible transport in via sodium symport (1:2)	(6529.1) or (6538.1) or (6540.1) or (6539.1)		0	0	TRUE	1
FPGS6m	1	0	[m] : 6dhf + atp + glu-L --> 7dhf + adp + h + pi	folylpolyglutamate synthetase (DHF), mitochondrial	-2356.1	6.3.2.17	0	0	TRUE	1
ACOAD8m	0	0	[m] : fad + ivcoa --> 3mb2coa + fadh2	acyl-CoA dehydrogenase (isovaleryl-CoA), mitochondrial	-3712.1	1.3.99.10	0	0	TRUE	1
PHEACGLNt	2	0	pheacgln[c] <==> pheacgln[e]	PHEACGLN extracellular transport via diffusion			1	0	FALSE
NNATr	0	0	[c] : atp + h + nicrnt <==> dnad + ppi	nicotinate-nucleotide adenylyltransferase	(349565.1) or (23057.2) or (23057.1)	2.7.7.18	0	0	TRUE	1
NDPK1m	0	0	[m] : atp + gdp <==> adp + gtp	nucleoside-diphosphate kinase (ATP:GDP), mitochondrial	-4833.1	2.7.4.6	0	0	TRUE	1
LSTO2r	14	0	[r] : h + lthstrl + nadph + o2 --> 7dhchsterol + (2) h2o + nadp	Lathosterol oxidase	-6309.1	1.3.3.2	3	0	FALSE
GLYCTO1p	4	0	[x] : glyclt + o2 --> glx + h2o2	Glycolate oxidase, peroxisome	(51179.1) or (54363.1) or (51179.2)		0	0	TRUE	1
GLUt6	0	0	glu-L[e] + h[e] + k[c] + (3) na1[e] --> glu-L[c] + h[c] + k[e] + (3) na1[c]	Glutamate transport via Na, H symport and K antiport	(6511.1) or (6505.1) or (6507.1) or (6506.1) or (6512.1)		0	0	TRUE	1
ADRNCOAtx	6	0	adrncoa[c] <==> adrncoa[x]	fatty acid intracellular transport			1	0	FALSE
DNDPt8m	0	0	dadp[c] + dudp[m] --> dadp[m] + dudp[c]	dADP transport via dUDP antiport	-60386.1		0	0	TRUE	1
CYSO	4	0.700348	[c] : cys-L + o2 --> 3sala + (2) h	cysteine oxidase	-1036.1	1.13.11.20	0	0.644628	TRUE	0.00598802
UGT1A2r	3	0	[r] : bilirub + (2) udpglcur --> bildglcur + (2) udp	UDP-glucuronosyltransferase 1-10 precursor, microsomal	(54575.1) or (54576.1)	2.4.1.17	1	0	FALSE
NAHCO3_HCLt	0	0	cl[c] + h[c] + hco3[e] + na1[e] <==> cl[e] + h[e] + hco3[c] + na1[c]	bicarbonate transport (HCl/NaHCO3 exchange)	(9498.1) or (57282.1)		0	0	TRUE	1
ALAGLYexR	0	0	ala-L[e] + gly[c] <==> ala-L[c] + gly[e]	L-alanine/glycine reversible exchange	(56301.1) and (6520.1)		0	0	TRUE	1
G6Pter	2	0.00115875	g6p[c] <==> g6p[r]	glucose 6-phosphate endoplasmic reticular transport via diffusion	-2542.1		0	0	TRUE	0.500998
UMPK6	0	0	[c] : dctp + ump <==> dcdp + udp	UMP kinase (dCTP)	-51727.1	2.7.4.14	0	0	TRUE	1
PROt2r	0	0	h[e] + pro-L[e] <==> h[c] + pro-L[c]	L-proline reversible transport via proton symport	-206358		0	0	TRUE	1
PI34P5K	1	0	[c] : atp + pail34p_hs --> adp + h + pail345p_hs	phosphatidylinositol 3,4-bisphosphate 5-kinase	(8394.1) or (23396.1) or (8395.1)		0	0	TRUE	1
THRSERNaEx	0	0	na1[e] + ser-L[c] + thr-L[e] --> na1[c] + ser-L[e] + thr-L[c]	L-serine/L-threonine Na-dependent exchange (Thr-L in)	(6509.1) or (6510.1)		0	0	TRUE	1
PI34P4Pn	0	0	[n] : h2o + pail34p_hs --> pail3p_hs + pi	phosphatidylinositol-3,4-bisphosphate 4-phosphatase, nuclear			0	0	TRUE	1
NDPK6	1	0.0162037	[c] : atp + dudp <==> adp + dutp	nucleoside-diphosphate kinase (ATP:dUDP)	(4830.2 and 4831.1) or (4832.1) or (10201.1) or (29922.2) or (29922.1) or (4831.1 and 4830.1)	2.7.4.6	0	0	TRUE	0.0968064
CYTK13n	0	0	[n] : datp + dcmp <==> dadp + dcdp	cytidylate kinase (dCMP,dATP),nuclear	-51727.1	2.7.4.14	0	0	TRUE	1
THBPT4ACAMDASE	0	0	[c] : thbpt4acam --> dhbpt + h2o	Tetrahydrobiopterin-4a-carbinolamine dehydratase	(5092.1) or (5092.2)	4.2.1.96	0	0	FALSE
DPMVDx	108	0.001321	[x] : 5dpmev + atp --> adp + co2 + ipdp + pi	diphosphomevalonate decarboxylase	-4597.1	4.1.1.33	14	0	FALSE
APOC-LYS-BTNPm	0	0	[m] : apoC-Lys_btn + h2o --> apoC + biocyt				0	0	TRUE	1
PTRCOX1	0	0.00115607	[c] : h2o + o2 + ptrc --> 4abutn + h2o2 + nh4	Putrescine:oxygen oxidoreductase (deaminating)	(26.1) or (314.1) or (8639.1) or (314.2)	1.4.3.6	0	0	TRUE	0.151697
GUAPRT	0	0	[c] : gua + prpp --> gmp + ppi	guanine phosphoribosyltransferase	-3251.1	2.4.2.8	0	0	TRUE	1
OPAHir	1	0.173611	[c] : 5oxpro + atp + (2) h2o --> adp + glu-L + h + pi	5-Oxoproline amidohydrolase (ATP-hydrolysing) (ir)	-26873.1	3.5.2.9	0	0.181818	TRUE	0.055
VACCCPT2	3	0	[m] : coa + vacccrn --> crn + vacccoa	carnitine transferase	-1376.1		0	0	TRUE	1
GGLUCT	1	0.173611	gluala[e] --> 5oxpro[c] + ala-L[c]	gamma-glutamylcyclotransferase	-2655.1	2.3.2.4	0	0.181818	TRUE	0.0549451
GLYBtm	7	0.0011655	glyb[m] <==> glyb[c]	Glycine betaine transport via diffusion (mitochondria to cytosol)			1	0	FALSE
GLPASE1	6	0	[c] : glygn2 + (3) pi --> dxtrn + (3) g1p	glycogen phosphorylase (glygn2 -> dxtrn)	(5834.1) or (5837.1) or (5836.1)	2.4.1.1	0	0	TRUE	1
HMGCOARx	108	0.001321	[x] : (2) h + hmgcoa + (2) nadph --> coa + mev-R + (2) nadp	Hydroxymethylglutaryl CoA reductase (ir)	-3156.1	1.1.1.34	14	0	FALSE
SPHS1Ptr	4	0	sphs1p[c] <==> sphs1p[r]	sphingosine-1-phosphate transport			1	0	FALSE
MDH	0	0	[c] : mal-L + nad <==> h + nadh + oaa	malate dehydrogenase	(130752.1) or (4190.1)	1.1.1.37	0	0	TRUE	1
GGH-6THFl	6	0	[l] : 6thf + h2o --> 5thf + glu-L				0	0	TRUE	1
CYTD	0	0.00462428	[c] : cytd + h + h2o --> nh4 + uri	cytidine deaminase	(978.1) or (57379.1)	3.5.4.5	0	0.00826446	TRUE	0.206587
NDPK7	0	0	[c] : atp + dcdp <==> adp + dctp	nucleoside-diphosphate kinase (ATP:dCDP)	(4830.2 and 4831.1) or (4832.1) or (10201.1) or (29922.2) or (29922.1) or (4831.1 and 4830.1)	2.7.4.6	0	0	TRUE	1
GMPR	0	0	[c] : gmp + (2) h + nadph --> imp + nadp + nh4	GMP reductase	(2766.1) or (51292.1) or (51292.3) or (51292.2)	1.7.1.7	0	0	TRUE	1
TYMSFt	0	0	tymsf[c] --> tymsf[e]	Tyramine O-sulfate transport (diffusion)			0	0	FALSE
3HBCOAHLm	0	0	[m] : 3hibutcoa + h2o --> 3hmp + coa + h	3-hydroxyisobutyryl-CoA hydrolase, mitochondrial		3.1.2.4	0	0	FALSE
MECOALm	0	0	[m] : atp + coa + mescon <==> adp + mescoa + pi	mesaconate--CoA ligase (ADP-forming), mitochondrial	(8802.1 and 8803.1)	6.2.1.5	0	0	TRUE	1
VALtec	0	0	val-L[e] <==> val-L[c]	L-valine transport via diffusion (extracellular to cytosol)	(8501.1) or (124935.1)		0	0	TRUE	1
CLFORtex2	0	0	(2) cl[e] + for[c] --> (2) cl[c] + for[e]	chloride transport via formate countertransport (2:1)	(65010.1) or (65010.3) or (65010.2)		0	0	TRUE	1
CYSGLUexR	0	0	cys-L[e] + gln-L[c] <==> cys-L[c] + gln-L[e]	L-cysteine/L-glutamine reversible exchanger	(6520.1) and (56301.1)		0	0	TRUE	1
ATPtm	0	0	adp[c] + atp[m] --> adp[m] + atp[c]	ADP/ATP transporter, mitochondrial	(291.1) or (293.1) or (292.1)		0	0	TRUE	1
HMGCOASim	0	0.22659	[m] : aacoa + accoa + h2o --> coa + h + hmgcoa	Hydroxymethylglutaryl CoA synthase (ir)	-3158.1	4.1.3.5	0	0.132231	TRUE	0.196607
CRVNCtr	0	0	crvnc[e] <==> crvnc[c]	fatty acid transport via diffusion			0	0	TRUE	1
HSD3B2r	0	0	[r] : eandrstrn + h + nadh --> andrstandn + h2o + nad	3 beta-hydroxysteroid dehydrogenase type 1	-3284.1		0	0	TRUE	1
VALTAm	0	0	[m] : akg + val-L <==> 3mob + glu-L	valine transaminase, mitochondiral	-587.1	2.6.1.42	0	0	TRUE	1
C180CPT2	3	0	[m] : coa + stcrn --> crn + stcoa	carnitine O-stearoyl transferase	-1376.1		0	0	TRUE	1
34HPPOR	0	0	[c] : 34hpp + o2 --> co2 + hgentis	4-Hydroxyphenylpyruvate:oxygen oxidoreductase	-3242.1	1.13.11.27	0	0	TRUE	1
C160CPT2	2	0.00115875	[m] : coa + pmtcrn --> crn + pmtcoa	C160 transport into the mitochondria	-1376.1		0	0	TRUE	0.136727
UGT1A10r	3	0	[r] : bilirub + (2) h + udpglcur <==> bilglcur + udp	UDP-glucuronosyltransferase 1-10 precursor, microsomal	-54576.1	2.4.1.17	1	0	FALSE
CYTK2n	0	0	[n] : atp + dcmp <==> adp + dcdp	cytidylate kinase (dCMP),nuclear	-51727.1	2.7.4.14	0	0	TRUE	1
SARCStm	1	0.0104167	sarcs[c] --> sarcs[m]	Sarcosine transport (mitochondrial)			0	0	TRUE	0.069
NDPK9	0	0	[c] : atp + idp <==> adp + itp	nucleoside-diphosphate kinase (ATP:IDP)	(4830.2 and 4831.1) or (4832.1) or (10201.1) or (29922.2) or (29922.1) or (4831.1 and 4830.1)	2.7.4.6	0	0	TRUE	1
GLU5Km	1	0.0324074	[m] : atp + glu-L --> adp + glu5p	glutamate 5-kinase (m)	-5832.1	2.7.2.11	0	0.0330579	TRUE	0.12475
DNDPt33m	0	0	dgdp[c] + dudp[m] --> dgdp[m] + dudp[c]	dGDP transport via dUDP antiport	-60386.1		0	0	TRUE	1
ABUTD	3	0	[c] : 4abutn + h2o + nad --> 4abut + (2) h + nadh	Aminobutyraldehyde dehydrogenase	-223.1	1.2.1.19	0	0	TRUE	1
P5CRx	0	0	[c] : 1pyr5c + (2) h + nadh --> nad + pro-L	pyrroline-5-carboxylate reductase	(29920.1) or (65263.1)	1.5.1.2	0	0	TRUE	1
TDCHOLAtx	3	0	tdchola[x] <==> tdchola[c]	bile acid intracellular transport			1	0	FALSE
HACD9m	0	0	[m] : 3hmbcoa + nad <==> 2maacoa + h + nadh	3-hydroxyacyl-CoA dehydrogenase (2-Methylacetoacetyl-CoA), mitochondrial	-3028.1	1.1.1.35	0	0	FALSE
FACOAL191	0	0	[c] : atp + coa + prist --> amp + ppi + pristcoa	fatty-acid--CoA ligase	-11001.1	6.2.1.3	0	0	TRUE	1
ALAt4	0	0	ala-L[e] + na1[e] --> ala-L[c] + na1[c]	Alanine-Sodium symporter	(6542.1) or (81539.1) or (11254.1) or (54407.1) or (84889.1) or (55089.1) or (6541.1)		0	0	TRUE	1
DNDPt42m	0	0	adp[m] + dutp[c] --> adp[c] + dutp[m]	dUTP transport via ADP antiport	-60386.1		0	0	TRUE	1
PHCDm	0	0	[m] : 1p3h5c + (2) h2o + nad --> e4hglu + h + nadh	L-1-pyrroline-3-hydroxy-5-carboxylate dehydrogenase	(8659.1) or (8659.2)	1.5.1.12	0	0	TRUE	1
ICDHyrm	0	0	[m] : icit + nadp <==> akg + co2 + nadph	Isocitrate dehydrogenase (NADP+)	-3418.1	1.1.1.42	0	0	TRUE	1
LEUt5m	0	0	leu-L[c] <==> leu-L[m]	leucine mitochondrial transport			0	0	TRUE	1
GLYCLTtp	4	0	glyclt[c] --> glyclt[x]	glycolate transport into peroxisome			0	0	TRUE	1
RETH	0	0.0277457	[c] : h2o + retfa --> Rtotal2 + h + retinol	retinyl ester hydrolase	-8228.1		0	0	TRUE	0.417166
DESAT18_8	0	0	[c] : h + nadh + o2 + od2coa --> (2) h2o + lneldccoa + nad	fatty acyl-CoA desaturase (n-C18:1CoA -> n-C18:2CoA)	-9415.1	1.14.19.1	0	0	TRUE	1
L-LACt2r	0	0	h[e] + lac-L[e] <==> h[c] + lac-L[c]				0	0	TRUE	1
MTAP	10	0	[c] : 5mta + pi --> 5mdr1p + ade	5'-methylthioadenosine phosphorylase	-4507.1	2.4.2.28	1	0	FALSE
VACCCPT1	3	0	[c] : crn + vacccoa --> coa + vacccrn	carnitine O-palmitoyltransferase	(1375.1) or (1375.3) or (1375.4) or (126129.1) or (1374.1) or (1375.2)	2.3.1.21	0	0	TRUE	1
TCHOLAt3	0	0	atp[c] + h2o[c] + tchola[c] --> adp[c] + h[c] + pi[c] + tchola[e]	ABC bile acid transporter	(8714.3) or (8647.1) or (8714.2) or (8714.1)		0	0	TRUE	1
PNTK	7	0	[c] : atp + pnto-R --> 4ppan + adp + h	pantothenate kinase	(79646.1) or (80025.2) or (53354.1) or (53354.3) or (80025.1) or (53354.2) or (80025.3) or (80025.4) or (55229.1)	2.7.1.33	0	0	FALSE
C161CPT22	3	0	[m] : coa + hdd2crn --> crn + hdd2coa	C161 transport into the mitochondria	-1376.1		0	0	TRUE	1
MI1PS	0	0	[c] : g6p --> mi1p-D	myo-Inositol-1-phosphate synthase	-51477.1	5.5.1.4	0	0	TRUE	1
FUMTSULtm	0	0	fum[c] + tsul[m] <==> fum[m] + tsul[c]	Fumarate:thiosulfate antiport, mitochondrial	-1468.1		0	0	TRUE	1
GLCURter	22	0	glcur[c] --> glcur[r]	glucuronate endoplasmic reticular transport			2	0	FALSE
MHISOR	4	0	[c] : h2o + mhista + o2 --> 3mldz + h2o2 + nh4	N-Methylhistamine:oxygen oxidoreductase (deaminating)	(26.1) or (314.1) or (8639.1) or (314.2)	1.4.3.4	1	0	FALSE
C180CRNt	3	0	stcrn[c] --> stcrn[m]	C180 transport into the mitochondria	-788.1		0	0	TRUE	1
NMNS	0	0.0208092	[c] : h + ncam + prpp --> nmn + ppi	NMN synthetase		2.4.2.12	0	0	TRUE	0.476048
DALAOXx	1	0.0162037	[x] : ala-D + h2o + o2 --> h2o2 + nh4 + pyr	D-Alanine Oxidase (x)	-1610.1	1.4.3.3	0	0.0165289	TRUE	0.260479
5MTHFt	0	0	5mthf[e] <==> 5mthf[c]	5-Methyltetrahydrofolate transport via receptor binding and protolysis	(2348.5) or (2348.3) or (2348.1) or (2348.6) or (2352.1) or (2348.4) or (2351.1) or (2348.2)		0	0	TRUE	1
BTND1	0	0	[c] : biocyt + h2o --> btn + lys-L	biotinidase (biotin)	-686.1	3.5.1.12	0	0	TRUE	1
GACMTRc	6	0	[c] : amet + gudac <==> ahcys + creat + h	guanidinoacetate N-methyltransferase (c)	(2593.1) or (2593.2)	2.1.1.2	1	0	FALSE
SERt4	0	0	na1[e] + ser-L[e] --> na1[c] + ser-L[c]	L-serine via sodium symport	(81539.1) or (11254.1) or (54407.1) or (55089.1)		0	0	TRUE	1
PIK4	0	0.00693642	[c] : atp + pail_hs --> adp + h + pail4p_hs	phosphatidylinositol 4-kinase	(5298.1) or (55361.1) or (5297.1)	2.7.1.67	0	0	TRUE	0.314371
THMTP	0	0	[c] : h2o + thmtp --> h + pi + thmpp	thiamine-triphosphatase	-79178.1	3.6.1.28	0	0	TRUE	1
GABAVESSEC	0	0	(3) 4abut[c] + atp[c] + h2o[c] --> (3) 4abut[e] + adp[c] + h[c] + pi[c]	GABA secretion via secretory vesicle (ATP driven)	-140679		0	0	TRUE	1
AHC	62	0.475716	[c] : ahcys + h2o <==> adn + hcys-L	adenosylhomocysteinase	(191.1) or (10768.2) or (10768.1)	3.3.1.1	9	0.776786	FALSE
CYTK7	0	0	[c] : cmp + utp <==> cdp + udp	cytidylate kinase (CMP,UTP)	-51727.1	2.7.4.14	0	0	TRUE	1
MI145PP	0	0	[c] : h2o + mi145p --> mi14p + pi	inositol-1,4,5-trisphosphate 5-phosphatase	(3635.1) or (8867.2) or (3636.1) or (27124.2) or (8867.1) or (27124.1) or (3633.1) or (56623.1) or (3632.1)	3.1.3.56	0	0	TRUE	1
GCCam	3	0	[m] : gly + h + lpro <==> alpro + co2	glycine-cleavage complex (lipoylprotein), mitochondrial	(275.1) and (1738.1) and (2731.1) and (2653.1)	1.4.4.2	0	0	TRUE	1
ACSm	0	0.00693642	[m] : ac + atp + coa --> accoa + amp + ppi	acetyl-CoA synthetase	-84532.1	6.2.1.1	0	0	TRUE	0.48004
NTD5	7	0.0780886	[c] : dtmp + h2o --> pi + thymd	5'-nucleotidase (dTMP)	-30833.1	3.1.3.5	2	0.176471	FALSE
UMPK4n	0	0	[n] : gtp + ump <==> gdp + udp	UMP kinase (GTP),nuclear	-51727.1	2.7.4.14	0	0	TRUE	1
ACYP	0	0	[c] : 13dpg + h2o --> 3pg + h + pi	acylphosphatase	(112611.1) or (98.1) or (97.2) or (97.1)	3.6.1.7	0	0	TRUE	1
DCT	0	0	[c] : L-dpchrm <==> 56dihindlcrbxlt	Dopachrome tautomerase	-1638.1	5.3.3.12	0	0	FALSE
PGI	0	0.0208092	[c] : g6p <==> f6p	glucose-6-phosphate isomerase	-2821.1	5.3.1.9	0	0	TRUE	0.547904
DNDPt29m	0	0	dadp[m] + dcdp[c] --> dadp[c] + dcdp[m]	dCDP transport via dADP antiport	-60386.1		0	0	TRUE	1
OMPDC	17	0.126179	[c] : h + orot5p --> co2 + ump	orotidine-5'-phosphate decarboxylase	-7372.1	4.1.1.23	5	0.241379	FALSE
34DHXMANDACOX	1	0	[c] : 34dhmald + h2o + nad --> 34dhoxmand + (2) h + nadh	3,4-Dihydroxymandelaldehyde:NAD+ oxidoreductase	(221.1) or (218.1) or (220.1)	1.2.1.5	0	0	TRUE	1
GNMT	1	0.0104167	[c] : amet + gly --> ahcys + h + sarcs	glycine N-methyltransferase	-27232.1	2.1.1.20	0	0	TRUE	0.0688623
PSFLIPm	13	0.00234742	atp[c] + h2o[c] + ps_hs[c] --> adp[c] + h[c] + pi[c] + ps_hs[m]	phosphatidylserine flippase	(10396.1) or (57194.1)		0	0	TRUE	0.127
MDRPD	10	0	[c] : 5mdru1p --> dkmpp + h2o	5-Methylthio-5-deoxy-D-ribulose 1-phosphate dehydratase			1	0	FALSE
GLUPRT	29	0.210526	[c] : gln-L + h2o + prpp --> glu-L + ppi + pram	glutamine phosphoribosyldiphosphate amidotransferase	-5471.1	2.4.2.14	9	0.151786	FALSE
DUTPDPm	2	0	[m] : dutp + h2o --> dump + h + ppi	dUTP diphosphatase	-1854.1	3.6.1.23	0	0	TRUE	1
GHMT2r	0	0.608092	[c] : ser-L + thf <==> gly + h2o + mlthf	glycine hydroxymethyltransferase, reversible	(6470.1) or (6470.2)	2.1.2.1	0	0.578512	TRUE	0.168663
THRASNNaEx	0	0	asn-L[c] + na1[e] + thr-L[e] --> asn-L[e] + na1[c] + thr-L[c]	L-threonine/L-asparagine Na-dependent exchange (Thr-L in)	-6510.1		0	0	TRUE	1
SPMDOX	2	0	[c] : h2o + o2 + spmd --> 13dampp + 4abutn + h2o2	Spermidine:(acceptor) oxidoreductase		1.5.99.6	0	0	TRUE	1
CYTK9	0	0	[c] : cmp + dctp <==> cdp + dcdp	cytidylate kinase (CMP,dCTP)	-51727.1	2.7.4.14	0	0	TRUE	1
THRGLYexR	0	0	gly[c] + thr-L[e] <==> gly[e] + thr-L[c]	L-threonine/glycine reversible exchange	(56301.1) and (6520.1)		0	0	TRUE	1
O2ter	108	0.001321	o2[c] <==> o2[r]	O2 transport, endoplasmic reticulum			14	0	FALSE
GLCt1r	0	0	glc-D[e] <==> glc-D[c]	glucose transport (uniport)	(66035.1) or (6517.1) or (56606.1) or (154091.1) or (6513.1) or (11182.1) or (29988.1) or (6514.1) or (155184.1) or (56606.2) or (144195.1) or (6515.1) or (81031.1)		0	0	TRUE	1
4ABUTtm	2	0	4abut[c] <==> 4abut[m]	4-aminobutanoate mitochondrial transport via diffusion			0	0	TRUE	1
ELAIDCRNt	3	0	elaidcrn[c] --> elaidcrn[m]	transport into the mitochondria (carnitine)	-788.1		0	0	TRUE	1
DNDPt17m	0	0	dcdp[m] + dudp[c] --> dcdp[c] + dudp[m]	dUDP transport via dCDP antiport	-60386.1		0	0	TRUE	1
ACOAD9m	0	0	[m] : fad + ibcoa --> 2mp2coa + fadh2	acyl-CoA dehydrogenase (isobutyryl-CoA), mitochondrial	(34.1) or (27034.1)	1.3.99.12	0	0	FALSE
RETH1	1	0	[c] : 9-cis-retfa + h2o --> Rtotal2 + h + retinol-9-cis	retinyl ester hydrolase (9-cis)			0	0	TRUE	1
ACOAD10m	0	0	[m] : 2mbcoa + fad --> 2mb2coa + fadh2	acyl-CoA dehydrogenase (2-methylbutanoyl-CoA), mitochondrial	(36.1) or (34.1)	1.3.99.12	0	0	FALSE
HISD	1	0	[c] : his-L --> nh4 + urcan	histidase	-3034.1	4.3.1.3	0	0	FALSE
PUNP3	0	0.016185	[c] : gsn + pi <==> gua + r1p	purine-nucleoside phosphorylase (Guanosine)	-4860.1	2.4.2.1	0	0.0413223	TRUE	0.393214
DHCR242r	0	0	[r] : chlstol + fadh2 --> fad + lthstrl	24-dehydrocholesterol reductase [Precursor]	-1718.1		0	0	TRUE	1
AM6SAD	0	0	[c] : am6sa + h2o + nad --> amuco + (2) h + nadh	aminomuconate-semialdehyde dehydrogenase		1.2.1.32	0	0	TRUE	1
NDPK4	0	0.00231214	[c] : atp + dtdp <==> adp + dttp	nucleoside-diphosphate kinase (ATP:dTDP)	(4830.2 and 4831.1) or (4832.1) or (10201.1) or (29922.2) or (29922.1) or (4831.1 and 4830.1)	2.7.4.6	0	0	TRUE	0.216567
NDPK10n	0	0	[n] : atp + didp <==> adp + ditp	nucleoside-diphosphate kinase (ATP:dIDP), nuclear	(4831.1 and 4830.1) or (4830.2 and 4831.1)	2.7.4.6	0	0	TRUE	1
PMTCOAtx	0	0.00578035	pmtcoa[c] <==> pmtcoa[x]	fatty acid intracellular transport			0	0	TRUE	0.356287
GCHOLAte	0	0	gchola[e] <==> gchola[c]	bile acid intracellular transport			0	0	TRUE	1
DNDPt27m	0	0	dcdp[c] + dtdp[m] --> dcdp[m] + dtdp[c]	dCDP transport via dTDP antiport	-60386.1		0	0	TRUE	1
PI34P3Pn	0	0	[n] : h2o + pail34p_hs --> pail4p_hs + pi	phosphatidylinositol-3,4-bisphosphate 3-phosphatase, nuclear			0	0	TRUE	1
NICRNS	1	0	[c] : atp + nicrns --> adp + h + nicrnt	NICRNS			0	0	TRUE	1
DOPASULT	0	0	[c] : dopa + paps --> dopasf + h + pap	Dopamine Sulfotransferase	(6799.1) or (6817.3) or (6799.2) or (6818.2) or (6817.2) or (6818.1) or (6817.1) or (6817.4) or (6818.3) or (6817.5)	2.8.2.1	0	0	FALSE
RETFAt	2	0	retfa[c] --> retfa[e]	fatty acid retinol efflux			2	0	FALSE
FAOXC1811602m	3	0	[m] : (5) coa + (4) fad + (5) h2o + (5) nad + vacccoa --> (5) accoa + (4) fadh2 + (5) h + (5) nadh + occoa	Beta oxidation fatty acid	(35.1) or (34.1)	1.3.99.3	0	0	TRUE	1
GLYt4	0	0	gly[e] + na1[e] --> gly[c] + na1[c]	glycine transport via sodium symport	(81539.1) or (11254.1) or (54407.1) or (55089.1)		0	0	TRUE	1
NTD5m	0	0	[m] : dtmp + h2o --> pi + thymd	5'-nucleotidase (dTMP), mitochondrial	-56953.1	3.1.3.5	0	0	TRUE	1
GGH-7DHFl	3	0	[l] : 7dhf + h2o --> 6dhf + glu-L				0	0	TRUE	1
GLNCYSNaEx	0	0	cys-L[c] + gln-L[e] + na1[e] --> cys-L[e] + gln-L[c] + na1[c]	L-cysteine/L-glutamine Na-dependent exchange (Gln-L in)	-6510.1		0	0	TRUE	1
HISDC	4	0	[c] : h + his-L --> co2 + hista	histidine decarboxylase	(1644.1) or (3067.1)	4.1.1.22	1	0	FALSE
PRAGSr	29	0.210526	[c] : atp + gly + pram <==> adp + gar + h + pi	phosphoribosylglycinamide synthase	(2618.1) or (2618.2)	6.3.4.13	9	0.151786	FALSE
FCLTm	24	0	[m] : fe2 + ppp9 --> (2) h + pheme	Ferrochelatase, mitochondrial	(2235.1) or (2235.2)	4.99.1.1	4	0	FALSE
HXPRT	0	0	[c] : hxan + prpp --> imp + ppi	hypoxanthine phosphoribosyltransferase (Hypoxanthine)	-3251.1	2.4.2.8	0	0	TRUE	1
DNDPt46m	0	0	dttp[c] + dudp[m] --> dttp[m] + dudp[c]	dTTP transport via dUDP antiport	-60386.1		0	0	TRUE	1
GLYCK2	1	0	[c] : atp + glyc-R --> 2pg + adp + h	glycerate kinase		2.7.1.31	0	0	TRUE	1
THRCYSNaEx	0	0	cys-L[c] + na1[e] + thr-L[e] --> cys-L[e] + na1[c] + thr-L[c]	L-cysteine/L-threonine Na-dependent exchange (Thr-L in)	(6509.1) or (6510.1)		0	0	TRUE	1
NOS1	1	0	[c] : arg-L + h + nadph + o2 --> h2o + nadp + nwharg	Nitric Oxide Synthase (intermediate forming)	(4846.1) or (4844.1) or (4842.1) or (4843.2) or (4843.1) or (4845.1)	1.14.13.39	0	0	TRUE	1
SERHL	1	0	[c] : ser-L --> 2amac + h2o	L-Serine hydro-lyase	-10993.1		0	0	TRUE	1
ILEt5m	0	0	ile-L[c] <==> ile-L[m]	Isoleucine mitochondrial transport			0	0	TRUE	1
ALCD22_D	0	0	[c] : lald-D + nad --> h + mthgxl + nadh	alcohol dehydrogenase (D-lactaldehyde)	(126.1) or (137872.1) or (126.1 and 124.1) or (127.1) or (130.1) or (284273.1) or (125.1 and 124.1) or (128.1) or (124.1) or (125.1) or (284273.2) or (131.1) or (125.1 and 126.1)	1.1.1.78	0	0	TRUE	1
3MOPt2im	0	0	3mop[c] + h[c] --> 3mop[m] + h[m]	3-Methyl-2-oxopentanoate mitochondrial transport via proton symport			0	0	TRUE	1
ASPTAm	0	0.0277457	[m] : akg + asp-L <==> glu-L + oaa	aspartate transaminase	-2806.1	2.6.1.1	0	0.0247934	TRUE	0.113772
FAOXC16080m	0	0	[m] : (4) coa + (4) fad + (4) h2o + (4) nad + pmtcoa --> (4) accoa + (4) fadh2 + (4) h + (4) nadh + occoa	Beta oxidation of long chain fatty acid	(35.1) or (34.1)	1.3.99.3	0	0	TRUE	1
FALDtm	3	0	fald[m] <==> fald[c]	formaldehyde transport via diffusion (mitochondrial)			0	0	TRUE	1
FUMm	0	0.00231214	[m] : fum + h2o <==> mal-L	fumarase, mitochondrial	-2271.1	4.2.1.2	0	0	TRUE	0.0778443
GLUVESSEC	0	0	atp[c] + glu-L[c] + h2o[c] --> adp[c] + glu-L[e] + h[c] + pi[c]	L-glutamate secretion via secretory vesicle (ATP driven)	(57084.1) or (246213.1) or (57030.1)		0	0	TRUE	1
FATP2t	0	0	na1[c] + ocdcea[c] <==> na1[e] + ocdcea[e]	fatty acid electroneutral transport	(376497.1) or (376497.2)		0	0	TRUE	1
NTD8	1	0	[c] : dgmp + h2o --> dgsn + pi	5'-nucleotidase (dGMP)	(22978.1) or (30833.1)	3.1.3.5	0	0	TRUE	1
ACNAM9PL2	3	0	[c] : h2o + man6p + pep --> kdnp + pi	N-Acetylneuraminate 9-phosphate pyruvate-lyase (pyruvate-phosphorylating)	-54187.1		1	0	FALSE
SERGLYexR	0	0	gly[c] + ser-L[e] <==> gly[e] + ser-L[c]	L-Serine/Glycine reversible exchange	(56301.1) and (6520.1)		0	0	TRUE	1
1MNCAMti	7	0	1mncam[c] + atp[c] + h2o[c] --> 1mncam[e] + adp[c] + h[c] + pi[c]	N1-Methylnicotinamide transport			1	0	FALSE
STS3	1	0	[c] : chsterols + h2o --> chsterol + h + so4	Steryl-sulfatase	-412.1	3.1.6.2	0	0	TRUE	1
XAOx	0	0	[x] : h2o + o2 + xan --> h2o2 + urate	xanthine oxidase,peroxisomal	-7498.1		0	0	TRUE	1
NDPK7m	0	0	[m] : atp + dcdp <==> adp + dctp	nucleoside-diphosphate kinase (ATP:dCDP), mitochondrial	-4833.1	2.7.4.6	0	0	TRUE	1
NRPPHRSULT	0	0	[c] : nrpphr + paps --> h + nrpphrsf + pap	Norepinephrine Sulfotransferase	(6818.1) or (6818.3) or (6818.2)	2.8.2.1	0	0	FALSE
DOPAVESSEC	0	0	(2) atp[c] + (3) dopa[c] + (2) h2o[c] --> (2) adp[c] + (3) dopa[e] + (2) h[c] + (2) pi[c]	Dopamine secretion via secretory vesicle (ATP driven)	(6570.1) or (6571.1)		0	0	TRUE	1
DNDPt52m	0	0	dctp[c] + dudp[m] --> dctp[m] + dudp[c]	dCTP transport via dUDP antiport	-60386.1		0	0	TRUE	1
CYSASNNaEx	0	0	asn-L[c] + cys-L[e] + na1[e] --> asn-L[e] + cys-L[c] + na1[c]	L-cysteine/L-asparagine Na-dependent exchange (Cys-L in)	-6510.1		0	0	TRUE	1
SERDGLYexR	0	0	gly[c] + ser-D[e] <==> gly[e] + ser-D[c]	D-Serine/Glycine reversible exchange	(56301.1) and (6520.1)		0	0	TRUE	1
DESAT18_3	4	0	[c] : h + nadh + o2 + stcoa --> (2) h2o + nad + odecoa	stearoyl-CoA desaturase (n-C18:0CoA -> n-C18:1CoA)	-6319.1	1.14.19.1	0	0	TRUE	1
FATP8t	0	0	lgnc[c] + na1[c] <==> lgnc[e] + na1[e]	fatty acid electroneutral transport	(10998.1) or (11001.1)		0	0	TRUE	1
CYTK1	0	0	[c] : atp + cmp <==> adp + cdp	cytidylate kinase (CMP)	-51727.1	2.7.4.14	0	0	TRUE	1
LCAT1e	1	0	[e] : chsterol + pchol_hs --> lpchol_hs + xolest2_hs	Lecithin-cholesterol acyltransferase	-3931.1	2.3.1.43	1	0	FALSE
SPHMYLNtl	5	0	sphmyln_hs[c] <==> sphmyln_hs[l]	sphingomyelin intracellular transport			0	0	TRUE	1
G6PDA	0	0.0115607	[c] : gam6p + h2o --> f6p + nh4	glucosamine-6-phosphate deaminase	(132789.1) or (10007.1)	3.5.99.6	0	0	TRUE	0.297405
DPGase	1	0	[c] : 23dpg + h2o --> 3pg + pi	Diphosphoglycerate phosphatase	(669.2) or (5223.1) or (5224.2) or (5224.1) or (669.1)	3.1.3.13	0	0	TRUE	1
CYTK10	0	0	[c] : cmp + dgtp <==> cdp + dgdp	cytidylate kinase (CMP,dGTP)	-51727.1	2.7.4.14	0	0	TRUE	1
CO2tm	0	0	co2[c] <==> co2[m]	CO2 transport (diffusion), mitochondrial			0	0	TRUE	1
DOLP_Uter	0	0.00231214	(0.1) dolp_U[r] --> (0.1) dolp_U[c]	dolichol phosphate flippase (uterus)			0	0	TRUE	0.215569
ACACT10m	0	0	[m] : 2maacoa + coa <==> accoa + ppcoa	acetyl-CoA C-acetyltransferase, mitochondrial	-38.1	2.3.1.9	0	0	FALSE
PIt9	0	0	(2) na1[e] + pi[e] <==> (2) na1[c] + pi[c]	phosphate transport in/out via two Na+ symporter	-142680		0	0	TRUE	1
DMATTx	108	0.001321	[x] : dmpp + ipdp --> grdp + ppi	dimethylallyltranstransferase	-2224.1	2.5.1.1	14	0	FALSE
THMt3	0	0	h[c] + thm[e] <==> h[e] + thm[c]	Thiamine transport in via proton antiport	(80704.1) or (10560.1)		0	0	FALSE
GBA	4	0.00929152	[c] : gluside_hs + h2o --> crm_hs + glc-D	Glucosylceramidase	(2629.2) or (2629.3) or (2629.4) or (2629.5) or (2629.1)	3.2.1.45	0	0.00826446	TRUE	0.23976
TAURtcx	7	0	na1[c] + taur[c] <==> na1[x] + taur[x]	taurine transport (sodium symport) (cytosol to peroxisome)	-6533.1		2	0	FALSE
HXANtx	1	0	hxan[c] --> hxan[x]	hypoxanthine diffusion in peroxisome			0	0	TRUE	1
CRNtuIR	0	0	crn[e] --> crn[c]	L-carnitine inward uniport	-6583.1		0	0	TRUE	1
P4507A1r	50	0	[r] : chsterol + h + nadph + o2 --> h2o + nadp + xol7a	cytochrome P450, family 7, subfamily A, polypeptide 1	-1581.1	1.14.13.17	5	0	FALSE
GLNtm	1	0	gln-L[c] --> gln-L[m]	L-glutamine transport via electroneutral transporter			0	0	TRUE	1
PGCD	2	0	[c] : 3pg + nad --> 3php + h + nadh	phosphoglycerate dehydrogenase	-26227.1	1.1.1.95	0	0	TRUE	1
GAPD	0	0.00115607	[c] : g3p + nad + pi <==> 13dpg + h + nadh	glyceraldehyde-3-phosphate dehydrogenase	(2597.1) or (26330.1)	1.2.1.12	0	0	TRUE	0.558882
HYPOE	0	0	[c] : h2o + pyam5p --> pi + pydam	hypothetical enyme	-57026.1		0	0	FALSE
ESTSULT	0	0	[c] : estrone + paps --> estrones + h + pap	Estrogen sulfotransferase	(6783.1) or (6817.4) or (6817.1) or (6817.3) or (6817.2) or (6817.5)	2.8.2.4	0	0	TRUE	1
2DR1PP	6	0	[c] : 2dr1p + h2o --> drib + pi	2-deoxy-D-ribose 1-phosphate phosphorylase		3.1.3.10	2	0	FALSE
NACHEX27ly	5	0	[l] : h2o + ha_deg1 --> acgam + ha_pre1	beta-N-acetylhexosaminidase, lysosomal	(3073.1 and 3074.1) or (3073.1) or (3074.1)	3.2.1.52	0	0	TRUE	1
25HVITD2tm	0	0	25hvitd2[m] --> 25hvitd2[c]	25-hydroxyvitamin D2 transport from mitochondria			0	0	TRUE	1
DHCR241r	1	0	[r] : fadh2 + zymst --> fad + zymstnl	24-dehydrocholesterol reductase [Precursor]	-1718.1		0	0	TRUE	1
NDPK1n	0	0	[n] : atp + gdp <==> adp + gtp	nucleoside-diphosphate kinase (ATP:GDP), nuclear	(4831.1 and 4830.1) or (4830.2 and 4831.1)	2.7.4.6	0	0	TRUE	1
PROSTGE1t3	0	0	atp[c] + h2o[c] + prostge1[c] --> adp[c] + h[c] + pi[c] + prostge1[e]	prostaglandine E1 transport (ATP-dependent)	-10257.1		0	0	TRUE	1
PFK	0	0	[c] : atp + f6p --> adp + fdp + h	phosphofructokinase	(5214.1) or (5211.2) or (5214.1 and 5211.1) or (5214.1 and 5213.1) or (5213.1) or (5214.1 and 5211.2) or (5211.1) or (5211.1 and 5213.1) or (5213.1 and 5211.2)	2.7.1.11	0	0	TRUE	1
FPGS3	0	0.00462428	[c] : 6thf + atp + glu-L --> 7thf + adp + h + pi	folylpolyglutamate synthetase	-2356.1	6.3.2.17	0	0	TRUE	0.151697
GRTTx	108	0.001321	[x] : grdp + ipdp --> frdp + ppi	geranyltranstransferase	-2224.1	2.5.1.10	14	0	FALSE
FPGS	0	0.00462428	[c] : (4) atp + (4) glu-L + thf --> 5thf + (4) adp + (4) h + (4) pi	folylpolyglutamate synthetase	-2356.1	6.3.2.17	0	0	TRUE	0.294411
3SALATAi	1	0.00925926	[c] : 3sala + akg + h --> 3snpyr + glu-L	3-sulfino-alanine transaminase (irreversible)	-2805.1		0	0.0330579	TRUE	0.00698603
ATPtn	4	0	atp[c] <==> atp[n]	ATP diffusion in nucleus			0	0	TRUE	1
CGMPt	1	0	35cgmp[c] + atp[c] + h2o[c] --> 35cgmp[e] + adp[c] + h[c] + pi[c]	cGMP transport (ATP-dependent)	(10257.1) or (10057.2) or (10057.1)		1	0	FALSE
NCCt	0	0	cl[e] + na1[e] --> cl[c] + na1[c]	Na+-Cl- cotransport	-6559.1		0	0	TRUE	1
INSt	0	0.00346821	ins[e] <==> ins[c]	Inosine transport (diffusion)	(3177.1) or (2030.1)		0	0.0247934	TRUE	0.222555
CYTDt4	0	0	cytd[e] + na1[e] --> cytd[c] + na1[c]	cytidine transport in via sodium symport	(9154.1) or (9154.2) or (64078.1)		0	0	TRUE	1
DNDPt57m	0	0	atp[m] + dgtp[c] --> atp[c] + dgtp[m]	dGTP transport via ATP antiport	-60386.1		0	0	TRUE	1
PI5P4K	2	0	[c] : atp + pail5p_hs --> adp + h + pail45p_hs	phosphatidylinositol-5-phosphate 4-kinase	(5297.1) or (55361.1) or (5298.1)	2.7.1.149	0	0	TRUE	1
PROD2	0	0	[c] : fad + pro-L --> 1pyr5c + fadh2 + h	Proline dehydrogenase	-58510.1	1.5.99.8	0	0	TRUE	1
UPPDC1	24	0	[c] : (4) h + uppg3 --> (4) co2 + cpppg3	uroporphyrinogen decarboxylase (uroporphyrinogen III)	-7389.1	4.1.1.37	4	0	FALSE
7DHFtl	3	0	7dhf[c] --> 7dhf[l]	7-glutamyl-DHF transport, lysosomal			0	0	TRUE	1
DOLPH_Ler	2	0	[r] : (0.1) dolp_L + h2o --> (0.1) dolichol_L + pi	Dolichol-phosphate phosphohydrolase, human (liver)		3.1.3.51	0	0	TRUE	1
RBFK	0	0	[c] : atp + ribflv --> adp + fmn + h	riboflavin kinase	-55312.1	2.7.1.26	0	0	TRUE	1
ARGtiDF	0	0	arg-L[e] --> arg-L[c]	L-arginine transport via diffusion (extracellular to cytosol)	(84889.1) or (55089.1) or (6542.1) or (6541.1)		0	0	TRUE	1
ACOX2x	20	0	[x] : cholcoas + fadh2 + o2 --> cholcoads + fad + (2) h2o	acyl-Coenzyme A oxidase 2, branched chain	-8309.1	1.3.3.6	2	0	FALSE
NDP7er	14	0.00705053	[r] : h2o + udp --> h + pi + ump	nucleoside-diphosphatase (UDP), endoplasmic reticulum		3.6.1.6	2	0.00840336	FALSE
PCHOLPm_hs	6	0	[m] : h2o + pchol_hs --> chol + h + pa_hs	choline phosphatase	-5337.1	3.1.4.4	0	0	TRUE	1
PI45P5Pn	0	0	[n] : h2o + pail45p_hs --> pail4p_hs + pi	phosphatidylinositol-4,5-bisphosphate 5-phosphatase, nuclear		3.1.3.36	0	0	TRUE	1
ADRNt	0	0	adrn[e] <==> adrn[c]	fatty acid transport via diffusion			0	0	TRUE	1
DESAT18_4	6	0	[c] : h + nadh + o2 + stcoa --> (2) h2o + nad + vacccoa	stearoyl-CoA desaturase (n-C18:0CoA -> n-C18:1CoA)	-6319.1	1.14.19.1	1	0	FALSE
P4507B12r	5	0	[r] : h + nadph + o2 + xol27oh --> h2o + nadp + xoltri27	oxysterol 7alpha-hydroxylase	-9420.1		1	0	FALSE
DNDPt56m	0	0	atp[m] + dctp[c] --> atp[c] + dctp[m]	dCTP transport via ATP antiport	-60386.1		0	0	TRUE	1
PE_HSter	3	0	pe_hs[c] <==> pe_hs[r]	phosphatidylethanolamine scramblase			0	0	TRUE	1
ARGN	0	0.00462428	[c] : arg-L + h2o --> orn + urea	arginase	-383.1	3.5.3.1	0	0.0165289	TRUE	0.376248
SPODMe	0	0	[e] : (2) h + (2) o2s --> h2o2 + o2	superoxide dismutase, extracellular	-6649.1	1.15.1.1	0	0	TRUE	1
SACCD3m	9	0	[m] : akg + h + lys-L + nadph --> h2o + nadp + saccrp-L	saccharopine dehydrogenase (NADP, L-lysine forming), mitochondrial	-10157.1	1.5.1.8	0	0	TRUE	1
DOLPH_Uer	2	0	[r] : (0.1) dolp_U + h2o --> (0.1) dolichol_U + pi	Dolichol-phosphate phosphohydrolase, human (uterus)		3.1.3.51	0	0	TRUE	1
VITD3Hm	6	0	[m] : h + nadph + o2 + vitd3 --> 25hvitd3 + h2o + nadp	Vitamin D-25-hydroxylase (D3)	-1593.1		2	0	FALSE
KYN3OX	5	0	[c] : Lkynr + h + nadph + o2 --> h2o + hLkynr + nadp	kynurenine 3-monooxygenase	-8564.1	1.14.13.9	0	0	TRUE	1
DNDPt41m	0	0	dcdp[m] + dutp[c] --> dcdp[c] + dutp[m]	dUTP transport via dCDP antiport	-60386.1		0	0	TRUE	1
METAT	66	0.476846	[c] : atp + h2o + met-L --> amet + pi + ppi	methionine adenosyltransferase	(4143.1) or (27430.2 and 4144.1) or (27430.1 and 4144.1)	2.5.1.6	10	0.774775	FALSE
MI134PP	2	0	[c] : h2o + mi134p --> mi34p + pi	inositol-1,3,4-trisphosphate 1-phosphatase	-3628.1	3.1.3.57	0	0	TRUE	1
PRFGS	29	0.210526	[c] : atp + fgam + gln-L + h2o --> adp + fpram + glu-L + h + pi	phosphoribosylformylglycinamidine synthase	-5198.1	6.3.5.3	9	0.151786	FALSE
XOLTRI25te	4	0	xoltri25[c] <==> xoltri25[e]	25 trihydroxy cholesterol transport			1	0	FALSE
HISt4	0	0	his-L[e] + na1[e] --> his-L[c] + na1[c]	L-histidine transport in via sodium symport	(11254.1) or (54407.1)		0	0	TRUE	1
CHOLK	0	0.00231214	[c] : atp + chol --> adp + cholp + h	Choline kinase	(1119.2) or (1120.1) or (1119.1) or (1120.2)	2.7.1.32	0	0	TRUE	0.346307
2MCITt	3	0	2mcit[c] <==> 2mcit[e]	2-methylcitrate transport via diffusion			1	0	FALSE
ACOAHi	0	0	[c] : accoa + h2o --> ac + coa + h	acetyl-CoA hydrolase	-134526	3.1.2.1	0	0	TRUE	1
BAAT4x	3	0	[x] : dcholcoa + gly --> coa + gdchola	bile acid Coenzyme A: amino acid N-acyltransferase	-570.1	2.3.1.65	1	0	FALSE
LDH_L	0	0.00462428	[c] : lac-L + nad <==> h + nadh + pyr	L-lactate dehydrogenase	(3945.1 and 3939.1) or (160287.1) or (3948.2) or (3939.1) or (3948.1) or (55293.1) or (3945.1) or (92483.1)	1.1.1.27	0	0.0165289	TRUE	0.346307
DNDPt50m	0	0	dcdp[m] + dttp[c] --> dcdp[c] + dttp[m]	dTTP transport via dCDP antiport	-60386.1		0	0	TRUE	1
XOL7AH2tm	23	0	xol7ah2[c] <==> xol7ah2[m]	lipid, flip-flop intracellular transport			3	0	FALSE
ENO	0	0.0219653	[c] : 2pg <==> h2o + pep	enolase	(2023.1) or (2027.1) or (26237.1) or (2027.2) or (2026.1)	4.2.1.11	0	0	TRUE	0.173653
DNDPt14m	0	0	dtdp[m] + dudp[c] --> dtdp[c] + dudp[m]	dUDP transport via dTDP antiport	-60386.1		0	0	TRUE	1
PUNP5	0	0.0508671	[c] : ins + pi <==> hxan + r1p	purine-nucleoside phosphorylase (Inosine)	-4860.1	2.4.2.1	0	0.0661157	TRUE	0.0968064
IPDDIx	108	0.001321	[x] : ipdp <==> dmpp	isopentenyl-diphosphate D-isomerase	(3422.1) or (91734.1)	5.3.3.2	14	0	FALSE
5HLTDL	0	0	[c] : 5htrp + h --> co2 + srtn	5-Hydroxy-L-tryptophan decarboxy-lyase	-1644.1	4.1.1.28	0	0	TRUE	1
GALt4	0	0	gal[e] + na1[e] <==> gal[c] + na1[c]	galactose transport via sodium symport	-200010		0	0	TRUE	1
PRAIS	29	0.210526	[c] : atp + fpram --> adp + air + (2) h + pi	phosphoribosylaminoimidazole synthase	(2618.1) or (2618.2)	6.3.3.1	9	0.151786	FALSE
TCHOLAt2	0	0	(2) na1[e] + tchola[e] --> (2) na1[c] + tchola[c]	taurocholate transport via sodium cotransport	(6554.1) or (6555.1)		0	0	TRUE	1
FAOXC1811603m	3	0	[m] : (5) coa + (4) fad + (5) h2o + (5) nad + odecoa --> (5) accoa + (4) fadh2 + (5) h + (5) nadh + occoa	Beta oxidation fatty acid	(34.1) or (35.1)	1.3.99.3	0	0	TRUE	1
GCHOLAt3	0	0	atp[c] + gchola[c] + h2o[c] --> adp[c] + gchola[e] + h[c] + pi[c]	ABC bile acid transporter	(8714.3) or (8647.1) or (8714.2) or (8714.1)		0	0	TRUE	1
O2St	0	0	o2s[c] <==> o2s[e]	superoxide anion transport via diffusion (extracellular)			0	0	TRUE	1
NTD2	0	0	[c] : h2o + ump --> pi + uri	5'-nucleotidase (UMP)	-51251.1	3.1.3.5	0	0	TRUE	1
AICART	29	0.210526	[c] : 10fthf + aicar <==> fprica + thf	phosphoribosylaminoimidazolecarboxamide formyltransferase	-471.1	2.1.2.3	9	0.151786	FALSE
COt	24	0	co[c] <==> co[e]	CO transporter via diffusion			4	0	FALSE
AMACR2p	7	0	[x] : dhcholestancoa + (0.5) o2 --> dhcholoylcoa + h2o	alpha-methylacyl-CoA racemase (reductase)	(23600.1) or (23600.2)	5.1.99.4	1	0	FALSE
C3STDH1Pr	0	0	[r] : 4mzym_int1 + nadp --> 4mzym_int2 + co2 + h + nadph	C-3 sterol dehydrogenase (4-methylzymosterol)	-50814.1	5.3.3.1	0	0	TRUE	1
ASPTA	0	0	[c] : akg + asp-L <==> glu-L + oaa	aspartate transaminase	-2805.1	2.6.1.1	0	0	TRUE	1
DOLGPP_Ler	6	0	[r] : (0.1) dolglcp_L + h2o --> (0.1) dolp_L + glc-D + h	Dolichyl-beta-D-glucosyl-phosphate dolichylphosphohydrolase (liver)		3.1.4.48	0	0	TRUE	1
ALR	0	0	[c] : h2o + mthgxl + nadp --> (2) h + nadph + pyr	Aldose reductase	-231.1	1.1.1.2	0	0	TRUE	1
ESTRONESt2	0	0	estrones[e] + (2) na1[e] --> estrones[c] + (2) na1[c]	estrone-3-sulfate transport via sodium cotransport	-6554.1		0	0	TRUE	1
25HVITD2tin-m	0	0	25hvitd2[c] --> 25hvitd2[m]				0	0	TRUE	1
TRPt4	0	0	na1[e] + trp-L[e] --> na1[c] + trp-L[c]	L-tryptophan transport in via sodium symport	-11254.1		0	0	TRUE	1
PI4P4Pn	0	0	[n] : h2o + pail4p_hs --> pail_hs + pi	phosphatidylinositol-4-phosphate 4-phosphatase, nuclear			0	0	TRUE	1
FAOXC16180m	3	0	[m] : (4) coa + (3) fad + (4) h2o + hdcoa + (4) nad --> (4) accoa + (3) fadh2 + (4) h + (4) nadh + occoa	Beta oxidation fatty acid	(35.1) or (34.1)	1.3.99.3	0	0	TRUE	1
PUNP6	0	0.00462428	[c] : din + pi <==> 2dr1p + hxan	purine-nucleoside phosphorylase (Deoxyinosine)	-4860.1	2.4.2.1	0	0.0165289	TRUE	0.48004
DATPtn	2	0	datp[c] <==> datp[n]	dATP diffusion in nucleus			1	0	FALSE
NNMT	7	0	[c] : amet + ncam --> 1mncam + ahcys	Nicotinamide N-methyltransferase	-4837.1	2.1.1.1	1	0	FALSE
ESTRADIOLGLCt	0	0	estradiolglc[e] + hco3[c] <==> estradiolglc[c] + hco3[e]	estradiol glucuronide transport via bicarbonate countertransport	(28234.1) or (10599.1) or (6579.1) or (28231.1) or (53919.1)		0	0	TRUE	1
PVD3	11	0	[c] : 7dhchsterol <==> pd3	Previtamin D3 formation			3	0	FALSE
FAEL204	6	0	[c] : arachdcoa + (5) h + malcoa + (4) nadph + o2 --> adrncoa + co2 + coa + (3) h2o + (4) nadp	fatty-acyl-CoA elongation (n-C20:4CoA)	-6785.1	2.3.1.86	1	0	FALSE
ARTCOAL2	5	0.0430233	[c] : Rtotal2 + coa <==> Rtotal2coa	R group coenzyme a ligase			1	0.0166667	FALSE
ARTFR61	1	0	fadh2[m] + hdd2coa[c] --> R6coa_hs[c] + fad[m]	R group artificial flux			0	0	TRUE	1
PI4P5Kn	0	0	[n] : atp + pail4p_hs --> adp + h + pail45p_hs	phosphatidylinositol 4-phosphate 5-kinase, nuclear		2.7.1.68	0	0	TRUE	1
ADNt5	0	0	adn[e] + (2) na1[e] --> adn[c] + (2) na1[c]	adenosine transport (1:2 Na/Adn cotransport)	-64078.1		0	0	TRUE	1
ADSK	1	0	[c] : aps + atp --> adp + h + paps	adenylyl-sulfate kinase	(9060.1) or (9061.1)	2.7.1.25	0	0	FALSE
ARTFR33	0	0	fadh2[m] + vacccoa[c] --> (1.125) R3coa_hs[c] + fad[m]	R group artificial flux			0	0	TRUE	1
NADHtpu	2	0	nadh[c] --> nadh[x]	NADH transporter, peroxisome			0	0	TRUE	1
P45039A1r	4	0	[r] : h + nadph + o2 + xol24oh --> h2o + nadp + xoltri24	oxysterol 7-alpha-hydroxylase	-51302.1		1	0	FALSE
DNDPt47m	0	0	dtdp[m] + dttp[c] --> dtdp[c] + dttp[m]	dTTP transport via dTDP antiport	-60386.1		0	0	TRUE	1
FAS120COA	7	0	[c] : dcacoa + (3) h + malcoa + (2) nadph --> co2 + coa + ddcacoa + h2o + (2) nadp	fatty-acyl-CoA synthase (n-C12:0CoA)	-2194.1	2.3.1.86	0	0	FALSE
UDPGNP	0	0	[c] : h2o + udpglcur --> glcur + h + udp	UDPglucuronate uridine-diphosphohydrolase			0	0	TRUE	1
PI45P3K	0	0	[c] : atp + pail45p_hs --> adp + h + pail345p_hs	phosphatidylinositol 4,5-bisphosphate 3-kinase	(5291.1 and 5295.3) or (5293.1 and 8503.1) or (5296.1 and 5290.1) or (5293.1 and 5295.1) or (5293.1 and 5295.3) or (5291.1 and 5295.1) or (5296.1 and 5291.1) or (5295.2 and 5290.1) or (10870.1 and 5294.1) or (23533.1 and 5294.1) or (5295.2 and 5293.1) or (5290.1 and 5295.1) or (5290.1 and 8503.1) or (5290.1 and 5295.3) or (5291.1 and 8503.1) or (5293.1 and 5296.1) or (5295.2 and 5291.1)	2.7.1.153	0	0	TRUE	1
LALDO2	0	0	[c] : h + mthgxl + nadph --> lald-D + nadp	D-Lactaldehyde:NADP+ 1-oxidoreductase	(10327.1) or (8574.1) or (10327.2) or (231.1)	1.1.1.21	0	0	TRUE	1
DM_kdn(c)	3	0	[c] : kdn -->				1	0	FALSE
AMPTASECGe	0	0.00231214	[e] : cgly + h2o --> cys-L + gly	alanyl aminopeptidase (cys-gly) (e)	-290.1	3.4.11.2	0	0.0165289	TRUE	0.389222
DUTPDPn	3	0	[n] : dutp + h2o --> dump + h + ppi	dUTP diphosphatase, nuclear	-1854.1	3.6.1.23	0	0	TRUE	1
MTHFCm	13	0	[m] : h2o + methf <==> 10fthf + h	methenyltetrahydrifikate cyclohydrolase, mitochondrial	(25902.1) or (10797.1)	3.5.4.9	0	0	TRUE	1
4HOXPACDOX(NADP)	0	0	[c] : 4hoxpacd + h2o + nadp <==> 4hphac + (2) h + nadph	4-Hydroxyphenylacetaldehyde:NADP+ oxidoreductase	(222.1) or (220.1) or (221.1) or (218.1)	1.2.1.5	0	0	FALSE
BILIRED	24	0	[c] : biliverd + h + nadph --> bilirub + nadp	Nad(p)h biliverdin reductase	(645.1) or (644.1)	1.3.1.24	4	0	FALSE
ICDHxm	0	0	[m] : icit + nad --> akg + co2 + nadh	Isocitrate dehydrogenase (NAD+)	(3421.2 and 3420.3 and 3419.1) or (3420.1 and 3421.1 and 3419.1) or (3420.1 and 3421.1 and 3419.1) or (3420.3 and 3421.1 and 3419.1) or (3421.1 and 3419.1 and 3420.2) or (3421.2 and 3419.1 and 3420.2)	1.1.1.41	0	0	TRUE	1
RETH2	1	0	[c] : 11-cis-retfa + h2o --> Rtotal2 + h + retinol-cis-11	retinyl ester hydrolase (11-cis)			0	0	TRUE	1
CITt4_2	0	0	cit[e] + (2) na1[e] <==> cit[c] + (2) na1[c]	citrate transport via sodium symport	-9058.1		0	0	TRUE	1
CYTK12n	0	0	[n] : dcmp + dctp <==> (2) dcdp	cytidylate kinase (dCMP,dCTP),nuclear	-51727.1	2.7.4.14	0	0	TRUE	1
CYSSERNaEx	0	0	cys-L[e] + na1[e] + ser-L[c] --> cys-L[c] + na1[c] + ser-L[e]	L-serine/L-cysteine Na-dependent exchange (Cys-L in)	(6509.1) or (6510.1)		0	0	TRUE	1
NDPK8	0	0	[c] : atp + dadp <==> adp + datp	nucleoside-diphosphate kinase (ATP:dADP)	(4830.2 and 4831.1) or (4832.1) or (10201.1) or (29922.2) or (29922.1) or (4831.1 and 4830.1)	2.7.4.6	0	0	TRUE	1
FRUt1r	0	0	fru[e] <==> fru[c]	D-fructose transport in via uniport	(29988.1) or (6514.1) or (155184.1) or (6518.1) or (66035.1)		0	0	TRUE	1
HMGCOAtm	0	0.221965	hmgcoa[c] <==> hmgcoa[m]	Hydroxymethylglutaryl-CoA reversible mitochondrial transport			0	0.132231	TRUE	0.194611
P45027A16m	23	0	[m] : nadph + o2 + xol7ah2al --> dhcholestanate + h2o + nadp	Cytochrome P450 27	-1593.1	1.14.13.15	3	0	FALSE
PROt4(2)r	0	0	(2) na1[e] + pro-L[e] <==> (2) na1[c] + pro-L[c]	Proline transport (sodium symport) (2:1)	-6534.1		0	0	TRUE	1
SPHMDAc	2	0.0162225	[c] : h2o + sphmyln_hs --> Rtotal + spc_hs	sphingomyelin deacylase			1	0.0333333	FALSE
SCPx	20	0	[x] : cholcoaone + coa --> cholcoa + ppcoa	peroxisomal thiolase 2	-6342.1		2	0	FALSE
GULLACter	4	0	gullac[c] --> gullac[r]	gulonolactone endoplasmic reticular transport			0	0	TRUE	1
URIt5	0	0	(2) na1[e] + uri[e] --> (2) na1[c] + uri[c]	uridine transport in via sodium symport (1:2)	-64078.1		0	0	TRUE	1
CHSTEROLt2	12	0	chsterol[r] <==> chsterol[m]	cholesterol intracellular transport			4	0	FALSE
GLCter	0	0	glc-D[c] <==> glc-D[r]	glucose transport, endoplasmic reticulum			0	0	TRUE	1
BILDGLCURt	0	0	bildglcur[e] + hco3[c] <==> bildglcur[c] + hco3[e]	bilirubin beta-diglucuronide transport via bicarbonate countertransport	-10599.1		0	0	TRUE	1
ALDD19x(P)	0	0	[c] : h2o + nadp + pacald --> (2) h + nadph + pac	aldehyde dehydrogenase (phenylacetaldehyde, NADP)	(222.1) or (218.1) or (221.1) or (220.1)	1.2.1.39	0	0	TRUE	1
FTHFLm	1	0	[m] : atp + for + thf <==> 10fthf + adp + pi	formate-tetrahydrofolate ligase, mitochondrial	-25902.1	6.3.4.3	0	0	TRUE	1
SPHGNtr	2	0	sphgn[r] <==> sphgn[c]	sphinganine intracellular transport			0	0	TRUE	1
DUDPtn	3	0	dudp[c] <==> dudp[n]	dUDP nuclear transport			0	0	TRUE	1
NADtpu	2	0	nadh[x] --> nadh[c]	NAD transporter, peroxisome			0	0	TRUE	1
NAt	0	0	na1[e] <==> na1[c]	sodium transport (uniport)	(6526.1) or (6523.1) or (6528.1)		0	0	TRUE	1
ALATHRNaEx	0	0	ala-L[e] + na1[e] + thr-L[c] --> ala-L[c] + na1[c] + thr-L[e]	L-alanine/L-threonine Na-dependent exchange (Ala-L in)	(6509.1) or (6510.1)		0	0	TRUE	1
SQLEr	108	0.001321	[r] : h + nadph + o2 + sql --> Ssq23epx + h2o + nadp	Squalene epoxidase, endoplasmic reticular (NADP)	-6713.1	1.14.99.7	14	0	FALSE
3AIBTm	0	0	[m] : 2mop + glu-L <==> 3aib + akg	L-3-aminoisobutyrate transaminase, mitochondrial	(18.1) or (18.2)	2.6.1.22	0	0	FALSE
STS4	0	0	[c] : h2o + prgnlones --> h + prgnlone + so4	Steryl-sulfatase	-412.1	3.1.6.2	0	0	TRUE	1
DOPABMO	9	0	[c] : ascb-L + dopa + o2 --> dhdascb + h2o + nrpphr	dopamine beta-monooxygenase	(26002.1) or (1621.1)	1.14.17.1	3	0	FALSE
GLPASE2	6	0	[c] : glygn3 + (7) h2o --> Tyr-ggn + (7) glc-D	glycogen phosphorylase (amyls -> glc-D)	(5834.1) or (5836.1) or (5837.1)	2.4.1.1	0	0	TRUE	1
NADPtru	0	0	nadp[r] --> nadp[c]	NADP transporter, endoplasmic reticulum			0	0	TRUE	1
NT5C	1	0	[c] : h2o + nicrnt --> nicrns + pi	5'-nucleotidase	-22978.1	3.1.3.5	0	0	TRUE	1
FBP	0	0	[c] : fdp + h2o --> f6p + pi	fructose-bisphosphatase	(2203.1) or (8789.1)	3.1.3.11	0	0	TRUE	1
35CGMPtn	2	0	35cgmp[c] <==> 35cgmp[n]	35cGMP nuclear transport			0	0	TRUE	1
ACt2r	0	0.00231214	ac[e] + h[e] <==> ac[c] + h[c]	acetate reversible transport via proton symport			0	0.0165289	TRUE	0.17982
VACCCRNt	3	0	vacccrn[c] --> vacccrn[m]	transport into the mitochondria (carnitine)	-788.1		0	0	TRUE	1
COAtn	4	0	coa[c] <==> coa[n]	coenzyme A transport, nuclear			0	0	TRUE	1
PUNP4	0	0.00924855	[c] : dgsn + pi <==> 2dr1p + gua	purine-nucleoside phosphorylase (Deoxyguanosine)	-4860.1	2.4.2.1	0	0.0165289	TRUE	0.518962
7THFtm	1	0	7thf[m] --> 7thf[c]	7-glutamyl-THF transport,m mitochondrial			0	0	TRUE	1
TRPHYDRO2	0	0	[c] : o2 + thbpt + trp-L --> 5htrp + thbpt4acam	L-Tryptophan,tetrahydrobiopterin:oxygen oxidoreductase (5-hydroxylating)	(7166.1) or (121278.1)	1.14.16.4	0	0	TRUE	1
LPASE	4	0.0232288	[c] : h2o + lpchol_hs --> Rtotal + g3pc + h	lysophospholipase	(5321.1) or (1178.1) or (29124.1)		0	0.0165289	TRUE	0.153846
PSSA1_hs	0	0.257803	[c] : pchol_hs + ser-L <==> chol + ps_hs	Phosphatidylserine synthase homo sapiens	-9791.1	2.7.8.8	0	0.206612	TRUE	0.247505
HSD3B7	0	0	[r] : nad + xol7a --> h + nadh + xol7aone	hydroxy-delta-5-steroid dehydrogenase, 3 beta- and steroid delta-isomerase 7	-80270.1		0	0	TRUE	1
PLA2_2e	0	0.00346821	[e] : h2o + pchol_hs --> Rtotal2 + h + lpchol_hs	phospholipase A2	(5322.1) or (30814.1) or (5319.1) or (64600.1) or (26279.1) or (5320.1) or (8399.1) or (81579.1)	3.1.1.4	0	0.0247934	TRUE	0.0928144
LALDO	0	0.0369942	[c] : gthrd + lald-D + nad <==> h + lgt-S + nadh	D-Lactaldehyde:NAD+ oxidoreductase (glutathione-formylating)	-128.1		0	0.0330579	TRUE	0.0229541
GLCt4_2	0	0	glc-D[e] + (2) na1[e] <==> glc-D[c] + (2) na1[c]	glucose transport via sodium symport	-6523.1		0	0	TRUE	1
TCHOLAtx	3	0	tchola[x] <==> tchola[c]	bile acid intracellular transport			1	0	FALSE
3SALACBOXL	0	0.00346821	[c] : 3sala + h --> co2 + hyptaur	3-Sulfino-L-alanine carboxy-lyase	(51380.1) or (2571.1) or (2572.1) or (2571.2)	4.1.1.15	0	0	TRUE	0.319361
ITCOAL1m	0	0	[m] : coa + gtp + itacon <==> gdp + itaccoa + pi	Itaconate--CoA ligase (GDP-forming), mitochondrial	(8802.1 and 8801.1)	6.2.1.4	0	0	TRUE	1
FATP9t	0	0	na1[c] + nrvnc[c] <==> na1[e] + nrvnc[e]	fatty acid electroneutral transport	(10998.1) or (11001.1)		0	0	TRUE	1
PYRt2r	1	0	h[e] + pyr[e] <==> h[c] + pyr[c]	pyruvate reversible transport via proton symport	(6566.1) or (9123.1) or (9194.1)		1	0	FALSE
NDPK6n	3	0	[n] : atp + dudp <==> adp + dutp	nucleoside-diphosphate kinase (ATP:dUDP), nuclear	(4831.1 and 4830.1) or (4830.2 and 4831.1)	2.7.4.6	0	0	TRUE	1
GMPS2	5	0.0523256	[c] : atp + gln-L + h2o + xmp --> amp + glu-L + gmp + (2) h + ppi	GMP synthase	-8833.1	6.3.5.2	4	0.025641	FALSE
GCC2bim	3	0	[m] : alpam + thf --> dhlam + mlthf + nh4	glycine-cleavage system (lipoamide) irreversible, mitochondrial	(275.1) and (1738.1) and (2731.1) and (2653.1)	2.1.2.10	0	0	TRUE	1
BHMT	3	0	[c] : glyb + hcys-L --> dmgly + met-L	betaine-homocysteine S-methyltransferase	(23743.1) or (635.1)	2.1.1.5	0	0	TRUE	1
GLYtp	0	0.121387	gly[c] <==> gly[x]	glycine passive transport to peroxisome			0	0.22314	TRUE	0.136727
RETI2	3	0	[c] : retinol <==> retinol-9-cis	retinol isomerase (9-cis)		5.2.1.7	0	0	TRUE	1
3AIBtm	0	0	3aib[m] --> 3aib[c]	3-amino-isobutyrate transport, mitochondrial			0	0	FALSE
DHPR	0	0	[c] : dhbpt + h + nadh --> nad + thbpt	6,7-dihydropteridine reductase	-5860.1		0	0	TRUE	1
CDS	0	0.119075	[c] : ctp + h + pa_hs --> cdpdag_hs + ppi	phosphatidate cytidylyltransferase	-1040.1	2.7.7.41	0	0.0247934	TRUE	0.248503
ALDD2xm	1	0	[m] : acald + h2o + nad --> ac + (2) h + nadh	aldehyde dehydrogenase (acetylaldehyde, NAD), mitochondrial	(219.1) or (217.1)	1.2.1.3	0	0	TRUE	1
H2CO3D	101	0.17801	[c] : co2 + h2o <==> h2co3	carboxylic acid dissociation	(761.1) or (771.1) or (377677.1) or (762.1) or (766.2) or (23632.1) or (766.1) or (771.2) or (759.1) or (768.1) or (760.1)	4.2.1.1	22	0.343434	FALSE
PUNP7	1	0.00231481	[c] : pi + xtsn <==> r1p + xan	purine-nucleoside phosphorylase (Xanthosine)	-4860.1	2.4.2.1	0	0	TRUE	0.111888
GLCt2_2	0	0	glc-D[e] + (2) h[e] <==> glc-D[c] + (2) h[c]	D-glucose transport in via proton symport	-6523.1		0	0	TRUE	1
FATP6t	0	0	adrn[c] + na1[c] <==> adrn[e] + na1[e]	fatty acid electroneutral transport	(10998.1) or (11001.1)		0	0	TRUE	1
UNK3	0	0	[c] : 2kmb + glu-L --> akg + met-L	2-keto-4-methylthiobutyrate transamination			0	0	TRUE	1
C161CPT1	3	0	[c] : crn + hdcoa --> coa + hdcecrn	carnitine O-palmitoyltransferase	(1375.1) or (1375.3) or (1375.4) or (126129.1) or (1374.1) or (1375.2)	2.3.1.21	0	0	TRUE	1
ACP1(FMN)	0	0	[c] : fmn + h2o --> pi + ribflv				0	0	TRUE	1
ARTFR34	0	0	(2) fadh2[m] + lneldccoa[c] --> (1.125) R3coa_hs[c] + (2) fad[m]	R group artificial flux			0	0	TRUE	1
10FTHF5GLUtl	0	0.00231214	10fthf5glu[c] --> 10fthf5glu[l]	5-glutamyl-10FTHF transport, lysosomal			0	0	TRUE	0.346307
GLUDym	0	0	[m] : glu-L + h2o + nadp <==> akg + h + nadph + nh4	glutamate dehydrogenase (NADP), mitochondrial	(2747.1) or (2746.1)	1.4.1.4	0	0	TRUE	1
PIK3	1	0	[c] : atp + pail_hs --> adp + h + pail3p_hs	phosphatidylinositol 3-kinase	(5295.2 and 5291.1) or (23533.1 and 5294.1) or (5290.1 and 5295.1) or (5293.1 and 5295.3) or (5287.1) or (5286.1) or (5293.1 and 5296.1) or (5295.2 and 5293.1) or (5296.1 and 5291.1) or (5290.1 and 5295.3) or (5288.1) or (5290.1 and 8503.1) or (5291.1 and 5295.3) or (10870.1 and 5294.1) or (5291.1 and 8503.1) or (5293.1 and 5295.1) or (5296.1 and 5290.1) or (5289.1) or (5293.1 and 8503.1) or (529…	2.7.1.137	0	0	TRUE	1
H2Oter	0	0	h2o[c] <==> h2o[r]	H2O endoplasmic reticulum transport			0	0	TRUE	1
LALDD	0	0	[c] : lald-D + nadp <==> h + mthgxl + nadph	D-lactaldehyde dehydrogenase	-9380.1	1.1.1.79	0	0	TRUE	1
SERDGLNexR	0	0	gln-L[c] + ser-D[e] <==> gln-L[e] + ser-D[c]	D-Serine/Glutamine reversible exchange	(56301.1) and (6520.1)		0	0	TRUE	1
AMPTASECG	1	0	[c] : cgly + h2o --> cys-L + gly	alanyl aminopeptidase (cys-gly)	-290.1	3.4.11.2	0	0	TRUE	1
GLBRAN	6	0	[c] : glygn1 --> glygn2	1,4-alpha-glucan branching enzyme (glygn1 -> glygn2)	-2632.1	2.4.1.18	0	0	TRUE	1
NKCCt	0	0	(2) cl[e] + k[e] + na1[e] <==> (2) cl[c] + k[c] + na1[c]	Na+-K+-Cl- cotransport	(6557.1) or (6558.1)		0	0	TRUE	1
ADSL2	29	0.210526	[c] : 25aics --> aicar + fum	adenylosuccinate lyase	(158.1) or (158.2)	4.3.2.2	9	0.151786	FALSE
GCALDD	2	0	[c] : gcald + h2o + nad --> glyclt + (2) h + nadh	Glycolaldehyde dehydrogenase	(218.1) or (223.1) or (8854.2) or (224.1) or (222.1) or (8854.1) or (221.1) or (216.1) or (8854.3) or (501.1) or (220.1)	1.2.1.21	0	0	TRUE	1
ACCOACm	1	0	[m] : accoa + atp + hco3 --> adp + h + malcoa + pi	Acetyl-Coa carboxylase, beta isoform	-32.1	6.4.1.2	0	0	TRUE	1
SLDt	3	0	sl-L[c] --> sl-L[e]	L-sulfolactate transport (cytosol to extracellular)			1	0	FALSE
2AMACHYD	0	0	[c] : 2amac + h2o --> nh4 + pyr	2-Aminoacrylate hydrolysis			0	0	TRUE	1
GLNALANaEx	0	0	ala-L[c] + gln-L[e] + na1[e] --> ala-L[e] + gln-L[c] + na1[c]	L-alanine/L-glutamine Na-dependent exchange (Gln-L in)	-6510.1		0	0	TRUE	1
PDX5PO	0	0	[c] : o2 + pdx5p <==> h2o2 + pydx5p	pyridoxine 5'-phosphate oxidase	-55163.1	1.4.3.5	0	0	FALSE
ASCBt	0	0	ascb-L[e] <==> ascb-L[c]	L-ascorbate transport via facilitated diffusion			0	0	TRUE	1
OCOAT1m	0	0.00115607	[m] : acac + succoa <==> aacoa + succ	3-oxoacid CoA-transferase	(5019.1) or (64064.1)	2.8.3.5	0	0	TRUE	0.517964
CITL	0	0	[c] : cit --> ac + oaa	Citrate lyase	(171425.1) or (171425.2)	4.1.3.6	0	0	TRUE	1
RDH1	0	0	[c] : nad + retinol <==> h + nadh + retinal	retinol dehydrogenase (all-trans)	(8608.1) or (5959.1)	1.1.1.105	0	0	TRUE	1
ASNCYSNaEx	0	0	asn-L[e] + cys-L[c] + na1[e] --> asn-L[c] + cys-L[e] + na1[c]	L-cysteine/L-asparagine Na-dependent exchange (Asn-L in)	-6510.1		0	0	TRUE	1
FACOAL204i	2	0	[c] : arachd + atp + coa --> amp + arachdcoa + ppi	arachidonic acid activation	(22305.1) or (2181.2) or (2181.1) or (2180.1) or (22305.2) or (2182.1) or (2182.2)	6.2.1.3	1	0	FALSE
GLUDC	0	0.0323699	[c] : glu-L + h --> 4abut + co2	Glutamate Decarboxylase	(2571.1) or (2572.1) or (2571.2)	4.1.1.15	0	0.0578512	TRUE	0.0329341
CYTDK1	0	0	[c] : atp + cytd --> adp + cmp + h	cytidine kinase (ATP)	(7371.1) or (83549.1)		0	0	TRUE	1
CAt7r	0	0	ca2[c] + (3) na1[e] <==> ca2[e] + (3) na1[c]	calcium / sodium antiporter (1:3), reversible	(6547.6) or (6547.4) or (6547.2) or (6546.1) or (6547.1) or (6547.5) or (6543.1) or (6547.3)		0	0	TRUE	1
DNDPt53m	0	0	dctp[c] + dgdp[m] --> dctp[m] + dgdp[c]	dCTP transport via dGDP antiport	-60386.1		0	0	TRUE	1
CYTK11n	0	0	[n] : dcmp + dgtp <==> dcdp + dgdp	cytidylate kinase (dCMP,dGTP),nuclear	-51727.1	2.7.4.14	0	0	TRUE	1
GLUDxm	0	0	[m] : glu-L + h2o + nad <==> akg + h + nadh + nh4	glutamate dehydrogenase (NAD) (mitochondrial)	(2747.1) or (2746.1)	1.4.1.2	0	0	TRUE	1
GUACYC	4	0	[c] : gtp --> 35cgmp + ppi	guanylate cyclase	(2977.1 and 2983.1) or (4882.2) or (2982.1 and 2974.1) or (2986.1) or (4882.1) or (2984.1) or (4881.1) or (2977.1 and 2974.1) or (3000.1) or (2982.1 and 2983.1)	4.6.1.2	1	0	FALSE
RETFA	15	0	[c] : Rtotal2coa + retinol --> coa + retfa	retinol acyltransferase		2.3.1.76	2	0	FALSE
GGH-6DHFl	8	0	[l] : 6dhf + h2o --> 5dhf + glu-L				0	0	TRUE	1
ACGAMPM	10	0	[c] : acgam6p <==> acgam1p	phosphoacetylglucosamine mutase	-5238.1	5.4.2.3	2	0	FALSE
RTOT4	1	0	[c] : R4coa_hs --> Rtotalcoa	R total flux			0	0	TRUE	1
2OXOADPTm	17	0	2oxoadp[c] + akg[m] <==> 2oxoadp[m] + akg[c]	2-oxoadipate shuttle (cytosol/mitochondria)	-89874.1		1	0	FALSE
HKt	0	0	atp[c] + h2o[c] + k[e] --> adp[c] + h[e] + k[c] + pi[c]	H+/K+ gastric/non-gastric P-ATPase and ABC ATPase	(495.1 and 496.1)	3.6.3.10	0	0	TRUE	1
HYPTROX	5	0	[c] : (2) h + (2) hyptaur + o2 --> (2) taur	Hypotaurine oxidase			0	0	FALSE
DM_dctp(m)	0	0	DM_dctp(m)	dCTP demand			0	0	TRUE	1
GLCt2r	0	0	glc-D[e] + h[e] <==> glc-D[c] + h[c]	D-glucose transport in via proton symport	-6524.1		0	0	TRUE	1
NTD3	2	0	[c] : dcmp + h2o --> dcyt + pi	5'-nucleotidase (dCMP)	(93034.1) or (30833.1) or (93034.2)	3.1.3.5	1	0	FALSE
TPI	0	0	[c] : dhap <==> g3p	triose-phosphate isomerase	(7167.1) or (286016.1)	5.3.1.1	0	0	TRUE	1
TRDR	25	0.203571	[c] : h + nadph + trdox --> nadp + trdrd	thioredoxin reductase (NADPH)	(7296.3) or (7296.1) or (7296.4) or (7296.2)	1.8.1.9	8	0.362832	FALSE
CPPPGO	24	0	[c] : cpppg3 + (2) h + o2 --> (2) co2 + (2) h2o + pppg9	coproporphyrinogen oxidase (O2 required)	-1371.1	1.3.3.3	4	0	FALSE
41R1H2MAE12BOOX	5	0	[c] : adrnl + h2o + o2 --> 34dhmald + h2o2 + mma	4-[(1R)-1-Hydroxy-2-(methylamino)ethyl]-1,2-benzenediol:oxygen oxidoreductase(deaminating)(flavin-containing)	(4128.1) or (4129.1)	1.4.3.4	1	0	FALSE
FAOXC80	19	0	[m] : (3) coa + (3) fad + (3) h2o + (3) nad + occoa --> (4) accoa + (3) fadh2 + (3) h + (3) nadh	Beta oxidation of med/long chain fatty acid	(35.1) or (34.1)	1.3.99.3	0	0	TRUE	1
BALAtmr	2	0	ala-B[c] <==> ala-B[m]	Beta-alanine reversible mitochondrial transport (diffusion)			0	0	TRUE	1
ADKd	6	0	[c] : damp + datp <==> (2) dadp	adenylate kinase (d form)	(26289.2) or (26289.1)	2.7.4.3	2	0	FALSE
SPH1Ptr	2	0	sph1p[c] <==> sph1p[r]	sph1p intracellular transport			0	0	TRUE	1
URATEt	7	0	urate[c] --> urate[e]	urate export from cytosol			1	0	FALSE
PHEt4	0	0	na1[e] + phe-L[e] --> na1[c] + phe-L[c]	L-phenylalanine transport in via sodium symport	(6542.1) or (81539.1) or (11254.1) or (54407.1) or (84889.1) or (55089.1) or (6541.1)		0	0	TRUE	1
MTHFD2m	0	0	[m] : mlthf + nad <==> methf + nadh	methylenetetrahydrofolate dehydrogenase (NAD), mitochondrial	-10797.1	1.5.1.5	0	0	TRUE	1
ASNALANaEx	0	0	ala-L[c] + asn-L[e] + na1[e] --> ala-L[e] + asn-L[c] + na1[c]	L-alanine/L-asparagine Na-dependent exchange (Asn-L in)	-6510.1		0	0	TRUE	1
DM_datp(n)	2	0	DM_datp(n)	DM datp(n)			1	0	FALSE
C181CPT1	3	0	[c] : crn + odecoa --> coa + odecrn	carnitine octadecenoyl transferase	(126129.1) or (1375.3) or (1374.1) or (1375.2) or (1375.1) or (1375.4)	2.3.1.21	0	0	TRUE	1
SALMCOM2	2	0	[c] : adrnl + amet --> ahcys + h + mepi	S-Adenosyl-L-methionine:catechol O-methyltransferase	-118881	2.1.1.6	1	0	FALSE
FAS160COA	0	0	[c] : (3) h + malcoa + (2) nadph + tdcoa --> co2 + coa + h2o + (2) nadp + pmtcoa	fatty-acyl-CoA synthase (n-C16:0CoA)	-2194.1	2.3.1.86	0	0	TRUE	1
TYMSULT	0	0	[c] : paps + tym --> h + pap + tymsf	Tyramine Sulfotransferase	(6817.1) or (6818.2) or (6817.5) or (6817.2) or (6817.4) or (6818.3) or (6817.3) or (6818.1)	2.8.2.1	0	0	FALSE
AASAD3m	9	0	[m] : L2aadp6sa + h2o + nad --> L2aadp + (2) h + nadh	L-aminoadipate-semialdehyde dehydrogenase (NADH), mitochondrial		1.2.1.31	0	0	TRUE	1
RDH2a	0	0	[c] : nadp + retinol-9-cis <==> h + nadph + retinal-cis-9	retinol dehydrogenase (9-cis,NADPH)	(195814.1) or (112724.1) or (145226.1) or (51109.1) or (57665.1) or (50700.1)	1.1.1.105	0	0	TRUE	1
THFtm	0	0.00231214	thf[c] <==> thf[m]	5,6,7,8-Tetrahydrofolate transport, diffusion, mitochondrial			0	0	TRUE	0.373253
PROD2m	0	0	[m] : fad + pro-L --> 1pyr5c + fadh2 + h	Proline dehydrogenase (m)	-5625.1	1.5.99.8	0	0	TRUE	1
PI3P4Kn	0	0	[n] : atp + pail3p_hs --> adp + h + pail34p_hs	phosphatidylinositol 3-phosphate 4-kinase, nuclear			0	0	TRUE	1
KCCt	0	0	cl[e] + k[e] <==> cl[c] + k[c]	K+-Cl- cotransport	(10723.1) or (57468.1) or (9990.1) or (6560.1)		0	0	TRUE	1
DM_dctp(n)	0	0	DM_dctp(n)	DM dctp(n)			0	0	TRUE	1
DOPASFt	0	0	dopasf[c] --> dopasf[e]	Dopamine 3-0-sulfate transport (diffusion)			0	0	FALSE
NTD4	10	0.00467836	[c] : cmp + h2o --> cytd + pi	5'-nucleotidase (CMP)	-51251.1	3.1.3.5	1	0.00833333	FALSE
GCC2cm	3	0	[m] : dhlam + nad <==> h + lpam + nadh	glycine-cleavage complex (lipoamide), mitochondrial	(275.1) and (1738.1) and (2731.1) and (2653.1)	1.8.1.4	0	0	TRUE	1
LEUTAm	0	0	[m] : akg + leu-L <==> 4mop + glu-L	leucine transaminase, mitochondrial	-587.1	2.6.1.6	0	0	TRUE	1
CHLtm	0	0.00924855	chol[c] <==> chol[m]	choline transport via diffusion (cytosol to mitochondria)			0	0.00826446	TRUE	0.571856
1PPDCRp	8	0	[x] : 1pipdn2c + h + nadh --> Lpipecol + nad	delta1-piperideine-2-carboxylate reductase, perixosomal			1	0	FALSE
PAIL45P_HStn	0	0	pail45p_hs[c] <==> pail45p_hs[n]	phosphatidylinositol 4,5-bisphosphate nuclear transport (diffusion)			0	0	TRUE	1
LDH_D	0	0	[c] : lac-D + nad <==> h + nadh + pyr	D-lactate dehydrogenase	(197257.1) or (197257.2)	1.1.1.28	0	0	TRUE	1
3SALAOX	0	0.0277457	[c] : (2) 3sala + (2) h + o2 --> (2) Lcyst	cysteinesulfinic acid oxidase			0	0.0495868	TRUE	0.00798403
TKT2	2	0.013905	[c] : e4p + xu5p-D <==> f6p + g3p	transketolase	(7086.1) or (84076.1) or (8277.1)	2.2.1.1	0	0	TRUE	0.60479
DNDPt4m	0	0	datp[c] + dudp[m] --> datp[m] + dudp[c]	dATP transport via dUDP antiport	-60386.1		0	0	TRUE	1
PLA2_2	0	0.0242775	[c] : h2o + pchol_hs --> Rtotal2 + h + lpchol_hs	phospholipase A2	(8398.1) or (5320.1) or (8398.2)	3.1.1.4	0	0.0165289	TRUE	0.155689
DNDPt60m	0	0	dgtp[c] + dudp[m] --> dgtp[m] + dudp[c]	dGTP transport via dUDP antiport	-60386.1		0	0	TRUE	1
MALSO4tm	0	0	mal-L[c] + so4[m] <==> mal-L[m] + so4[c]	Malate:sulfate antiport, mitochondrial	-1468.1		0	0	TRUE	1
DOLK_L	2	0	[c] : ctp + (0.1) dolichol_L --> cdp + (0.1) dolp_L + h	Dolichol kinase, human (liver)		2.7.1.108	0	0	TRUE	1
GGH-10FTHF7GLUl	3	0	[l] : 10fthf7glu + h2o --> 10fthf6glu + glu-L				0	0	TRUE	1
ACNAM9PL	3	0.00464037	[c] : acmanap + h2o + pep --> acnamp + pi	N-Acetylneuraminate 9-phosphate pyruvate-lyase (pyruvate-phosphorylating)	-54187.1		0	0	TRUE	0.0789211
ASNt4	0	0	asn-L[e] + na1[e] --> asn-L[c] + na1[c]	L-asparagine transport in via sodium symport	(81539.1) or (11254.1) or (54407.1) or (55089.1)		0	0	TRUE	1
CYSAMO	4	0	[c] : cysam + o2 --> (2) h + hyptaur	Cysteamine oxygenase			0	0	FALSE
INSTt4_2	0	0	inost[e] + (2) na1[e] <==> inost[c] + (2) na1[c]	inositol transport via sodium symport	-115584		0	0	TRUE	1
PRDXl	2	0	[l] : h2o2 + meoh --> fald + (2) h2o	Peroxidase (multiple substrates)	-4353.1	1.11.1.7	0	0	TRUE	1
GPDDA1	4	0.0232288	[c] : g3pc + h2o --> chol + glyc3p + h	Glycerophosphodiester phosphodiesterase (Glycerophosphocholine)		3.1.4.46	0	0.0165289	TRUE	0.153846
STS2	0	0	[c] : estrones + h2o --> estrone + h + so4	Steryl-sulfatase	-412.1	3.1.6.2	0	0	TRUE	1
NADtru	2	0	nad[r] --> nad[c]	NAD transporter, endoplasmic reticulum			0	0	TRUE	1
AMACRp	20	0	[x] : cholcoar --> cholcoas	alpha-methylacyl-CoA racemase	(23600.2) or (23600.1)	5.1.99.4	2	0	FALSE
ATPasel	0	0	atp[c] + (3) h[c] + h2o[c] --> adp[c] + (4) h[l] + pi[c]	V-type ATPase, H+ transporting, lysosomal	Rule too large. Look up in the database.	3.6.3.14	0	0	TRUE	1
ATPtx	108	0.001321	atp[c] <==> atp[x]	ATP transporter, peroxisomal			14	0	FALSE
METt4	0	0	met-L[e] + na1[e] --> met-L[c] + na1[c]	L-methionine transport in via sodium symport	(81539.1) or (11254.1) or (54407.1) or (6584.1)		0	0	TRUE	1
CYTK13	0	0	[c] : datp + dcmp <==> dadp + dcdp	cytidylate kinase (dCMP,dATP)	-51727.1	2.7.4.14	0	0	TRUE	1
C180CPT1	3	0	[c] : crn + stcoa --> coa + stcrn	carnitine O-stearoyl transferase	(1375.4) or (1375.2) or (126129.1) or (1375.1) or (1374.1) or (1375.3)	2.3.1.21	0	0	TRUE	1
CHOLtu	0	0	chol[e] <==> chol[c]	Choline uniport	(6582.1) or (6584.1) or (6582.2)		0	0	TRUE	1
PI3P5K	0	0	[c] : atp + pail3p_hs --> adp + h + pail35p_hs	phosphatidylinositol 3-phosphate 5-kinase	(8394.1) or (23396.1) or (8395.1)		0	0	TRUE	1
25HVITD2tin	0	0	25hvitd2[e] --> 25hvitd2[c]	25-hydroxyvitamin D2 transport in cytoplasm			0	0	TRUE	1
ALCD21_L	2	0	[c] : 12ppd-S + nad --> h + lald-L + nadh	alcohol dehydrogenase (L-1,2-propanediol)	(130.1) or (125.1) or (125.1 and 124.1) or (128.1) or (126.1) or (284273.2) or (137872.1) or (127.1) or (124.1) or (126.1 and 124.1) or (284273.1) or (125.1 and 126.1) or (131.1)		0	0	TRUE	1
FUMtm	0	0	fum[c] + pi[m] <==> fum[m] + pi[c]	fumarate transport, mitochondrial	-1468.1		0	0	TRUE	1
DHCR72r	0	0	[r] : 7dhchsterol + h + nadph --> chsterol + nadp	7-dehydrocholesterol reductase	-1717.1	1.3.1.21	0	0	TRUE	1
ITPtn	0	0	itp[c] <==> itp[n]	ITP nuclear transport			0	0	TRUE	1
NICRNTtn	2	0	nicrnt[c] <==> nicrnt[n]	NICRNT transport, nuclear trhough pore			0	0	TRUE	1
PRPPS	88	0.189189	[c] : atp + r5p <==> amp + h + prpp	phosphoribosylpyrophosphate synthetase	(221823.2) or (5631.1) or (221823.1) or (5634.1)	2.7.6.1	18	0.330097	FALSE
GTHS	5	2.27442	[c] : atp + glucys + gly --> adp + gthrd + h + pi	glutathione synthetase	-2937.1	6.3.2.3	2	2.78992	FALSE
ARGt4	0	0	arg-L[e] + na1[e] --> arg-L[c] + na1[c]	L-arginine transport in via sodium symport	-11254.1		0	0	TRUE	1
AMETt2m	9	0	ahcys[m] + amet[c] <==> ahcys[c] + amet[m]	S-Adenosyl-L-methionine reversible transport, mitochondrial	(115286.1) or (115286.3) or (115286.2)		0	0	TRUE	1
ATPS4m	0	0	adp[m] + (4) h[c] + pi[m] --> atp[m] + (3) h[m] + h2o[m]	ATP synthase (four protons for one ATP)	Rule too large. Look up in the database.	3.6.3.14	0	0	TRUE	1
DCK1n	0	0	[n] : atp + dcyt <==> adp + dcmp + h	Deoxycytidine kinase, nuclear (ATP)	-1633.1	2.7.1.74	0	0	TRUE	1
UMPK5n	0	0	[n] : datp + ump <==> dadp + udp	UMP kinase (dATP),nuclear	-51727.1	2.7.4.14	0	0	TRUE	1
PYDAMK	0	0	[c] : atp + pydam --> adp + h + pyam5p	pyridoxamine kinase	-8566.1	2.7.1.35	0	0	TRUE	1
FAOXC1811601m	3	0	[m] : (5) coa + (4) fad + (5) h2o + (5) nad + od2coa --> (5) accoa + (4) fadh2 + (5) h + (5) nadh + occoa	Beta oxidation fatty acid	(35.1) or (34.1)	1.3.99.3	0	0	TRUE	1
FKYNH	5	0	[c] : Lfmkynr + h2o --> Lkynr + for + h	N-Formyl-L-kynurenine amidohydrolase		3.5.1.9	0	0	TRUE	1
NCAMUP	0	0	ncam[e] --> ncam[c]	Nicotinamide acid uptake			0	0	FALSE
3HLYTCL	9	0	[c] : 34dhphe + h --> co2 + dopa	3-Hydroxy-L-tyrosine carboxy-lyase	-1644.1	4.1.1.28	3	0	FALSE
ARGLYSex	0	0	arg-L[e] + lys-L[c] --> arg-L[c] + lys-L[e]	Arginine/Lysine exchanger (Arg in)	(9057.1 and 6520.1)		0	0	TRUE	1
H2O2tly	2	0	h2o2[c] <==> h2o2[l]	hydrogen peroxide lysosomal transport via diffusion			0	0	TRUE	1
DMGtm	3	0	dmgly[c] <==> dmgly[m]	dimethylglycine transport via diffusion (cytosol to mitochondria)			0	0	TRUE	1
NACASPAH	2	0	[c] : Nacasp + h2o --> ac + asp-L	N-Acetyl-L-aspartate amidohydrolase	(443.1) or (91703.1)	3.5.1.15	0	0	TRUE	1
RNDR4	3	0	[c] : trdrd + udp --> dudp + h2o + trdox	ribonucleoside-diphosphate reductase (UDP)	(6240.1 and 6241.1)	1.17.4.1	0	0	TRUE	1
CLOHtex2	0	0	(2) cl[e] + oh1[c] --> (2) cl[c] + oh1[e]	chloride transport via hydroxide countertransport (2:1)	(65010.1) or (65010.3) or (65010.2)		0	0	TRUE	1
URATEtx	7	0	urate[x] --> urate[c]	urate export from peroxisome			1	0	FALSE
LDH_Lm	0	0	[m] : lac-L + nad <==> h + nadh + pyr	L-lactate dehydrogenase	-3939.1	1.1.1.27	0	0	TRUE	1
EBP1r	3	0	[r] : zymst --> chlstol	3-beta-hydroxysteroid-delta(8),delta(7)-isomerase	-10682.1	5.3.3.5	0	0	TRUE	1
UNK2	0	0	[c] : 2kmb + gln-L + h --> glu-L + met-L	2-keto-4-methylthiobutyrate transamination			0	0	TRUE	1
UMPK7	0	0	[c] : dgtp + ump <==> dgdp + udp	UMP kinase (dGTP)	-51727.1	2.7.4.14	0	0	TRUE	1
XOLTRI27te	5	0	xoltri27[c] <==> xoltri27[e]	27 trihydroxy cholesterol transport			1	0	FALSE
PROSTGE2t3	0	0	atp[c] + h2o[c] + prostge2[c] --> adp[c] + h[c] + pi[c] + prostge2[e]	prostaglandine E2 transport (ATP-dependent)	-10257.1		0	0	TRUE	1
PGM	0	0.0289017	[c] : 2pg <==> 3pg	phosphoglycerate mutase	(669.1) or (5223.1) or (5224.2) or (5224.1) or (669.2)	5.4.2.1	0	0	TRUE	0.176647
GLNTHRNaEx	0	0	gln-L[e] + na1[e] + thr-L[c] --> gln-L[c] + na1[c] + thr-L[e]	L-threonine/L-glutamine Na-dependent exchange (Gln-L in)	-6510.1		0	0	TRUE	1
GTHPm	0	0	[m] : (2) gthrd + h2o2 <==> gthox + (2) h2o	glutathione peroxidase, mitochondria	(10935.1) or (2879.1) or (10935.2)	1.11.1.9	0	0	TRUE	1
PI5P4Kn	1	0	[n] : atp + pail5p_hs --> adp + h + pail45p_hs	phosphatidylinositol-5-phosphate 4-kinase, nuclear		2.7.1.149	0	0	TRUE	1
NRPPHRtu	0	0	nrpphr[e] <==> nrpphr[c]	Norepinephrine uniport	(6581.1) or (6582.2) or (6582.1)		0	0	TRUE	1
DNDPt12m	0	0	adp[m] + dadp[c] --> adp[c] + dadp[m]	dADP transport via ADP antiport	-60386.1		0	0	TRUE	1
MOGAT	0	0	[c] : Rtotalcoa + mag_hs --> coa + dag_hs	monoacylglycerol acyltransferase	(116255.1) or (80168.1)		0	0	TRUE	1
DNDPt2m	0	0	atp[m] + datp[c] --> atp[c] + datp[m]	dATP transport via ATP antiport	-60386.1		0	0	TRUE	1
SMPD3l	5	0	[l] : h2o + sphmyln_hs --> cholp + crm_hs + h	sphingomyelin phosphodiesterase 3, neutral membrane (neutral sphingomyelinase II)	(55512.1) or (55512.2)		0	0	TRUE	1
HSD11B1r	0	0	[r] : cortsn + h + nadph <==> crtsl + nadp	11-beta-hydroxysteroid dehydrogenase type 1	(3290.1) or (3290.2)		0	0	TRUE	1
NADN	17	0	[c] : h2o + nad --> adprib + h + ncam	NAD nucleosidase		3.2.2.5	0	0	FALSE
AKR1D	23	0	[c] : h + nadph + xol7aone --> nadp + xol7ah	aldo-keto reductase family 1, member D1 (delta 4-3-ketosteroid-5-beta-reductase)	-6718.1		3	0	FALSE
MALSO3tm	0	0	mal-L[c] + so3[m] <==> mal-L[m] + so3[c]	Malate:sulfite antiport, mitochondrial	-1468.1		0	0	TRUE	1
DNDPt6m	0	0	datp[c] + dgdp[m] --> datp[m] + dgdp[c]	dATP transport via dGDP antiport	-60386.1		0	0	TRUE	1
FOLR2	1	0	[c] : fol + nadph --> dhf + nadp	folate reductase	-1719.1	1.5.1.3	1	0	FALSE
HOXG	24	0	[c] : (5) h + (3) nadph + (3) o2 + pheme --> biliverd + co + fe2 + (3) h2o + (3) nadp	Heme oxygenase 1	(3162.1) or (3163.1)	1.14.99.3	4	0	FALSE
ADSL1	11	0	[c] : dcamp --> amp + fum	adenylosuccinate lyase	(158.1) or (158.2)	4.3.2.2	4	0	FALSE
PTPAT	1	0	[c] : atp + h + pan4p <==> dpcoa + ppi	pantetheine-phosphate adenylyltransferase	-80347.1	2.7.7.3	0	0	FALSE
FACOAL160i	0	0	[c] : atp + coa + hdca --> amp + pmtcoa + ppi	C160 fatty acid activation	(2181.2) or (22305.2) or (51703.1) or (22305.1) or (2180.1) or (2181.1)	6.2.1.3	0	0	TRUE	1
CHOLATEt	0	0	cholate[e] + hco3[c] <==> cholate[c] + hco3[e]	cholate transport via bicarbonate countertransport	(6579.1) or (10599.1)		0	0	TRUE	1
ADK1m	0	0	[m] : amp + atp <==> (2) adp	adenylate kinase, mitochondrial	(204.3) or (204.1) or (205.1) or (205.3) or (205.2) or (204.2)	2.7.4.3	0	0	TRUE	1
NRPPHRt4(2)r	0	0	(2) na1[e] + nrpphr[e] <==> (2) na1[c] + nrpphr[c]	Norepinephrine reversible transport in via sodium symport (1:2)	(6530.1) or (6531.1)		0	0	TRUE	1
DNDPt10m	0	0	dadp[c] + dcdp[m] --> dadp[m] + dcdp[c]	dADP transport via dCDP antiport	-60386.1		0	0	TRUE	1
VALTA	0	0	[c] : akg + val-L <==> 3mob + glu-L	valine transaminase	-586.1	2.6.1.42	0	0	TRUE	1
CYTK4n	0	0	[n] : dcmp + gtp <==> dcdp + gdp	cytidylate kinase (dCMP,GTP),nuclear	-51727.1	2.7.4.14	0	0	TRUE	1
FPGS5m	4	0	[m] : 5dhf + atp + glu-L --> 6dhf + adp + h + pi	folylpolyglutamate synthetase (DHF), mitochondrial	-2356.1	6.3.2.17	0	0	TRUE	1
CBPS	17	0.126179	[c] : (2) atp + gln-L + h2o + hco3 --> (2) adp + cbp + glu-L + (2) h + pi	carbamoyl-phosphate synthase (glutamine-hydrolysing)	-790.1	6.3.5.5	5	0.241379	FALSE
UGLT	2	0	[c] : gal1p + udpg <==> g1p + udpgal	UDPglucose--hexose-1-phosphate uridylyltransferase	(2592.1) or (2592.3) or (2592.2)	2.7.7.12	0	0	TRUE	1
NTD7	0	0	[c] : amp + h2o --> adn + pi	5'-nucleotidase (AMP)	(22978.1) or (93034.2) or (93034.1)	3.1.3.5	0	0	TRUE	1
UDPDOLPT_L	6	0	[c] : (0.1) dolp_L + udpg --> (0.1) dolglcp_L + udp	UDPglucose:dolichyl-phosphate beta-D-glucosyltransferase (liver)	-29880.1	2.4.1.117	0	0	TRUE	1
ACHEe	0	0	[e] : ach + h2o --> ac + chol + h	Acetylcholinesterase	(43.1) or (43.2)	3.1.1.7	0	0	TRUE	1
BAAT2x	3	0	[x] : cholcoa + taur --> coa + tchola	bile acid Coenzyme A: amino acid N-acyltransferase	-570.1	2.3.1.65	1	0	FALSE
3SPYRSPm	2	0	[m] : 3snpyr + h2o --> h + pyr + so3	3-sulfinopyruvate hydrolase (spotaneous reaction), mitochondrial			0	0	TRUE	1
SSALxm	2	0	[m] : h2o + nad + sucsal --> (2) h + nadh + succ	succinate-semialdehyde dehydrogenase (NAD) reversible (mitochondrial)	(7915.1) or (7915.2)	1.2.1.24	0	0	TRUE	1
VITD3t	1	0	vitd3[c] --> vitd3[e]	Vitamin D3 release			1	0	FALSE
PPAm	8	0.00700117	[m] : h2o + ppi --> h + (2) pi	inorganic diphosphatase	(27068.4) or (27068.1) or (27068.3) or (27068.2)	3.6.1.1	0	0	TRUE	0.527528
FUM	0	0	[c] : fum + h2o <==> mal-L	fumarase	-2271.1	4.2.1.2	0	0	TRUE	1
ASNTHRNaEx	0	0	asn-L[e] + na1[e] + thr-L[c] --> asn-L[c] + na1[c] + thr-L[e]	L-threonine/L-asparagine Na-dependent exchange (Asn-L in)	-6510.1		0	0	TRUE	1
34DHOXPEGOX	5	0	[c] : 34dhmald + h + nadh <==> 34dhoxpeg + nad	3,4-Dihydroxyphenylethyleneglycol:NAD+ oxidoreductase	(130.1) or (127.1) or (125.1 and 126.1) or (131.1) or (125.1 and 124.1) or (128.1) or (137872.1) or (126.1 and 124.1)	1.1.1.1	1	0	FALSE
NKCC2t	0	0	(2) cl[e] + na1[e] + nh4[e] <==> (2) cl[c] + na1[c] + nh4[c]	Na+-K+-Cl- cotransport (NH4+)	(6557.1) or (6558.1)		0	0	TRUE	1
O2Stx	0	0	o2s[c] <==> o2s[x]	superoxide anion transport via diffusion (peroxisome)			0	0	TRUE	1
SCP2x	7	0	[x] : coa + dhocholoylcoa --> dgcholcoa + ppcoa	peroxisomal thiolase 2	-6342.1		1	0	FALSE
NADPtxu	108	0.001321	nadp[x] --> nadp[c]	NADP transporter, peroxisome			14	0	FALSE
FALDH	1	0.637731	[c] : fald + gthrd + nad <==> Sfglutth + h + nadh	formaldehyde dehydrogenase	-128.1	1.2.1.1	0	0.991736	TRUE	0.0189621
FAOXC160	0	0	[m] : (7) coa + (7) fad + (7) h2o + (7) nad + pmtcoa --> (8) accoa + (7) fadh2 + (7) h + (7) nadh	Beta oxidation of long chain fatty acid	(34.1) or (35.1)	1.3.99.3	0	0	TRUE	1
CTPS2	0	0	[c] : atp + gln-L + h2o + utp --> adp + ctp + glu-L + (2) h + pi	CTP synthase (glutamine)	(56474.1) or (56474.2)	6.3.4.2	0	0	TRUE	1
FRUt4	0	0	fru[e] + na1[e] <==> fru[c] + na1[c]	D-fructose transport via sodium cotransport	-200010		0	0	TRUE	1
PIt8	0	0	(1.5) na1[e] + pi[e] <==> (1.5) na1[c] + pi[c]	phosphate transport in/out via Na+ symporter	(6574.1) or (6575.1)		0	0	TRUE	1
C160CPT1	2	0.00115875	[c] : crn + pmtcoa --> coa + pmtcrn	carnitine O-palmitoyltransferase	(126129.1) or (1375.3) or (1375.1) or (1375.2) or (1374.1) or (1375.4)	2.3.1.21	0	0	TRUE	0.136727
AKGDm	0	0	[m] : akg + coa + nad --> co2 + nadh + succoa	2-oxoglutarate dehydrogenase	(4967.2) and (1738.1 and 8050.1) and (1743.1) or (4967.1) and (1738.1 and 8050.1) and (1743.1)	1.2.4.2	0	0	TRUE	1
RADH3	0	0	[c] : h2o + nad + retinal-cis-13 <==> 13-cis-retn + (2) h + nadh	retinal dehydrogenase			0	0	TRUE	1
ALAt2r	0	0	ala-L[e] + h[e] <==> ala-L[c] + h[c]	L-alanine reversible transport via proton symport	-206358		0	0	TRUE	1
CYTDK2m	6	0	[m] : atp + cytd --> adp + cmp + h	cytidine kinase (ATP), mitochondrial			0	0	TRUE	1
XANDp	0	0	[x] : h2o + nad + xan --> h + nadh + urate	xanthine dehydrogenase, peroxisomal	-7498.1	1.1.1.204	0	0	TRUE	1
GULNDer	0	0.0462428	[r] : glcur + h + nadph <==> guln + nadp	gulonate dehydrogenase, endoplasmic reticulum		1.1.1.19	0	0.0661157	TRUE	0.249501
LEUt4	0	0	leu-L[e] + na1[e] --> leu-L[c] + na1[c]	L-leucine transport in via sodium symport	(6542.1) or (81539.1) or (11254.1) or (55089.1) or (84889.1) or (6520.1) or (6541.1)		0	0	TRUE	1
GALt1r	0	0	gal[e] <==> gal[c]	galactose transport (uniport)	(29988.1) or (6513.1) or (6515.1) or (6514.1) or (81031.1)		0	0	TRUE	1
25HVITD2t	0	0	25hvitd2[c] --> 25hvitd2[e]	25-hydroxyvitamin D2 transport from cytoplasm			0	0	TRUE	1
GCHOLAtx	3	0	gchola[x] <==> gchola[c]	bile acid intracellular transport			1	0	FALSE
CLHCOtex	0	0	cl[e] + (2) hco3[c] --> cl[c] + (2) hco3[e]	chloride transport via bicarbonate countertransport	(116369.1) or (5172.1) or (116369.2) or (115019.2) or (1811.1) or (115019.1) or (1836.1) or (115111.1) or (115111.2)		0	0	TRUE	1
ASNtN1	0	0	asn-L[e] + h[c] + (2) na1[e] <==> asn-L[c] + h[e] + (2) na1[c]	Asparagine transport (Na, H coupled)	(10991.1) or (92745.1)		0	0	TRUE	1
CHOLt4	0	0	chol[e] + na1[e] <==> chol[c] + na1[c]	choline, sodium cotransport	-60482.1		0	0	TRUE	1
UAG2EMAi	1	0	[c] : h2o + uacgam --> acmana + h + udp	UDP-N-acetyl-D-glucosamine 2-epimerase (Hydrolysis)	-10020.1	5.1.3.14	0	0	TRUE	1
DHORD9	17	0.126179	dhor-S[c] + q10[m] --> orot[c] + q10h2[m]	dihydoorotic acid dehydrogenase (quinone10)	-1723.1		5	0.241379	FALSE
HSD3B7P	0	0	[r] : nadp + xol7a --> h + nadph + xol7aone	hydroxy-delta-5-steroid dehydrogenase, 3 beta- and steroid delta-isomerase 7	-80270.1		0	0	TRUE	1
PIt7ir	0	0	(3) na1[e] + pi[e] --> (3) na1[c] + pi[c]	phosphate transport in/out via three Na+ symporter (irreversible)	(10050.1) or (10786.1) or (10246.1) or (6568.1)		0	0	TRUE	1
ICDHy	1	0	[c] : icit + nadp --> akg + co2 + nadph	isocitrate dehydrogenase (NADP)	-3417.1	1.1.1.42	0	0	TRUE	1
FPGS7m	3	0	[m] : 10fthf + (4) atp + (4) glu-L --> 10fthf5glu + (4) adp + (4) h + (4) pi	folylpolyglutamate synthetase (10fthf), mitochondrial	-2356.1	6.3.2.17	0	0	TRUE	1
6THFtl	0	0.00115607	6thf[c] --> 6thf[l]	6-glutamyl-THF transport, lysosomal			0	0	TRUE	0.247505
URIDK2m	2	0	[m] : atp + dump <==> adp + dudp	uridylate kinase (dUMP), mitochondrial			0	0	TRUE	1
PI4P5K	0	0	[c] : atp + pail4p_hs --> adp + h + pail45p_hs	phosphatidylinositol 4-phosphate 5-kinase	(200576.2) or (8396.1) or (200576.3) or (79837.1) or (8394.1) or (23396.1) or (8395.1) or (8396.2) or (5305.1) or (200576.1)	2.7.1.68	0	0	TRUE	1
DOLK_U	2	0	[c] : ctp + (0.1) dolichol_U --> cdp + (0.1) dolp_U + h	Dolichol kinase, human (uterus)		2.7.1.108	0	0	TRUE	1
PIK5	0	0.00231214	[c] : atp + pail_hs --> adp + h + pail5p_hs	phosphatidylinositol 5-kinase	(8394.1) or (23396.1) or (8395.1)		0	0	TRUE	0.215569
ETFQO	0	0	[m] : etfrd + q10 --> etfox + q10h2	Electron transfer flavoprotein-ubiquinone oxidoreductase	-2110.1	1.5.5.1	0	0	TRUE	1
FAOXC18280m	3	0	[m] : (5) coa + (3) fad + (5) h2o + lneldccoa + (5) nad --> (5) accoa + (3) fadh2 + (5) h + (5) nadh + occoa	Beta oxidation of fatty acid	(34.1) or (35.1)	1.3.99.3	0	0	TRUE	1
TKT1	2	0.013905	[c] : r5p + xu5p-D <==> g3p + s7p	transketolase	(7086.1) or (84076.1) or (8277.1)	2.2.1.1	0	0	TRUE	0.60479
BAAT3x	7	0	[x] : dgcholcoa + gly --> coa + dgchol	bile acid Coenzyme A: amino acid N-acyltransferase	-570.1	2.3.1.65	1	0	FALSE
PEAMNO	2	0	[c] : h2o + o2 + peamn --> h2o2 + nh4 + pacald	Phenethylamine oxidase	(4129.1) or (26.1) or (4128.1) or (314.1) or (314.2)	1.4.3.6	1	0	FALSE
RNMK	1	0	[c] : atp + rnam --> adp + h + nmn	ribosylnicotinamide kinase	-54981.1	2.7.1.22	0	0	TRUE	1
NTD1	0	0	[c] : dump + h2o --> duri + pi	5'-nucleotidase (dUMP)	-30833.1	3.1.3.5	0	0	TRUE	1
NDP8	0	0	[c] : dudp + h2o --> dump + h + pi	nucleoside-diphosphatase (dUDP)	-1841.1	3.6.1.6	0	0	TRUE	1
PPBNGS	24	0	[c] : (2) 5aop --> h + (2) h2o + ppbng	porphobilinogen synthase	(210.1) or (210.2)	4.2.1.24	4	0	FALSE
DM_melanin(c)	0	0	DM_melanin(c)				0	0	FALSE
DM_sprm(c)	1	0	DM_sprm(c)				1	0	FALSE
STS1	0	0	[c] : dheas + h2o --> dhea + h + so4	Steryl-sulfatase	-412.1	3.1.6.2	0	0	TRUE	1
NCKt	0	0	ca2[e] + k[e] + (4) na1[c] <==> ca2[c] + k[c] + (4) na1[e]	Na+/Ca2+-K+ exchange	(123041.2) or (57419.1) or (9187.1) or (123041.3) or (25769.1) or (123041.1)		0	0	TRUE	1
PYDXNK	0	0	[c] : atp + pydxn --> adp + h + pdx5p	pyridoxine kinase	-8566.1	2.7.1.35	0	0	FALSE
SPHS1Pte	1	0	sphs1p[c] <==> sphs1p[e]	sphingosine-1-phosphate transport			1	0	FALSE
MCLACCYSR	4	0	[c] : cys-L + mercplac + nad --> h + mercplaccys + nadh	3-mercaptolactate:cysteine reductase			1	0	FALSE
ASPGLUm	0	0	asp-L[m] + glu-L[c] + h[c] <==> asp-L[c] + glu-L[m] + h[m]	aspartate-glutamate mitochondrial shuttle	(8604.1) or (10165.1)		0	0	TRUE	1
PFK26	1	0	[c] : atp + f6p --> adp + f26bp + h	6-phosphofructo-2-kinase	(5210.1) or (5207.1) or (5209.1) or (5208.1)	2.7.1.105	0	0	TRUE	1
GLUCYS	5	2.27442	[c] : atp + cys-L + glu-L --> adp + glucys + h + pi	gamma-glutamylcysteine synthetase	(2729.1) and (2730.1)	6.3.2.2	2	2.78992	FALSE
GTMLTe	5	2.27442	ala-L[c] + gthrd[c] --> cgly[e] + gluala[e]	g-glutamyltransferase (e)	(2679.1) or (2678.1) or (2678.3) or (2678.2)	2.3.2.2	2	2.78992	FALSE
ACHtn	4	0	ach[n] <==> ach[c]	Acetylcholin transport, nuclear trhough pores			0	0	TRUE	1
PI5P3K	0	0	[c] : atp + pail5p_hs --> adp + h + pail35p_hs	phosphatidylinositol-5-phosphate 3-kinase	(5295.2 and 5291.1) or (23533.1 and 5294.1) or (5295.2 and 5290.1) or (5293.1 and 5295.3) or (5287.1) or (5286.1) or (5293.1 and 5296.1) or (5295.2 and 5293.1) or (5296.1 and 5291.1) or (5290.1 and 5295.1) or (5288.1) or (5290.1 and 8503.1) or (5291.1 and 5295.3) or (10870.1 and 5294.1) or (5291.1 and 8503.1) or (5293.1 and 5295.1) or (5296.1 and 5290.1) or (5289.1) or (5293.1 and 8503.1) or (529…		0	0	TRUE	1
SPHK21c	12	0	[c] : atp + sphings --> adp + h + sphs1p	sphingosine kinase 2	-56848.1		2	0	FALSE
CYTK14n	0	0	[n] : dcmp + utp <==> dcdp + udp	cytidylate kinase (dCMP,CTP),nuclear	-51727.1	2.7.4.14	0	0	TRUE	1
GLYATm	3	0	[m] : accoa + gly <==> 2aobut + coa	glycine C-acetyltransferase	-23464.1	2.3.1.29	0	0	TRUE	1
PGK	0	0.00809249	[c] : 3pg + atp <==> 13dpg + adp	phosphoglycerate kinase	(5230.1) or (348477.1) or (5232.1)	2.7.2.3	0	0	TRUE	0.0558882
PROt4	0	0	na1[e] + pro-L[e] --> na1[c] + pro-L[c]	Na+/Proline-L symporter	(55089.1) or (81539.1) or (54407.1)		0	0	TRUE	1
GGNG	6	0	[c] : Tyr-ggn + (8) udpg --> ggn + (8) h + (8) udp	glycogenin self-glucosylation	(8908.1) and (2998.1) or (2998.1) and (2992.1) or (2997.1) and (2992.1) or (8908.1) and (2997.1)		0	0	TRUE	1
CYSGLNNaEx	0	0	cys-L[e] + gln-L[c] + na1[e] --> cys-L[c] + gln-L[e] + na1[c]	L-cysteine/L-glutamine Na-dependent exchange (Cys-L in)	-6510.1		0	0	TRUE	1
TMDK1	0	0	[c] : atp + thymd --> adp + dtmp + h	thymidine kinase (ATP:thymidine)	(7084.1) or (7083.1)	2.7.1.21	0	0	TRUE	1
PPD2CSPp	8	0	[x] : 6a2ohxnt --> 1pipdn2c + h2o	PPD2CSPp			1	0	FALSE
SBPP3er	1	0	[r] : h2o + sphs1p --> pi + sphings	sphingoid base-phosphate phosphatase (sphinganine 1-phosphatase), endoplasmic reticulum	-81537.1		0	0	TRUE	1
AACOAT	0	0	[c] : acac + atp + coa <==> aacoa + amp + ppi	Acetoacetyl-CoA:acetate CoA-transferase	-65985.1	6.2.1.16	0	0	TRUE	1
GUAD	0	0	[c] : gua + h + h2o --> nh4 + xan	guanine deaminase	-9615.1	3.5.4.3	0	0	TRUE	1
PPCOACm	50	0	[m] : atp + hco3 + ppcoa --> adp + h + mmcoa-S + pi	Propionyl-CoA carboxylase, mitochondrial	(5096.1 and 5095.1)	6.4.1.3	5	0	FALSE
CHLPCTD	1	0	[c] : cholp + ctp + h --> cdpchol + ppi	choline phosphate cytididyltransferase	(5130.1) or (9468.1)	2.7.7.15	0	0	TRUE	1
C161CRNt	3	0	hdcecrn[c] --> hdcecrn[m]	C161 transport into the mitochondria	-788.1		0	0	TRUE	1
GF6PTA	0	0.0115607	[c] : f6p + gln-L --> gam6p + glu-L	glutamine-fructose-6-phosphate transaminase	(2673.1) or (9945.1)	2.6.1.16	0	0	TRUE	0.388224
ETHAK	3	0.334107	[c] : atp + etha --> adp + ethamp + h	Ethanolamine kinase	(1119.2) or (55500.1) or (1119.1) or (55224.1)	2.7.1.82	0	0.280992	TRUE	0.240519
FADH2tru	108	0.001321	fadh2[c] --> fadh2[r]	FADH2 transporter, endoplasmic reticulum			14	0	FALSE
TCHOLAt	0	0	hco3[c] + tchola[e] <==> hco3[e] + tchola[c]	taurocholate transport via bicarbonate countertransport	(28231.1) or (6579.1) or (28234.1) or (10599.1)		0	0	TRUE	1
LNS14DMr	108	0.001321	[r] : (2) h + lanost + (3) nadph + (3) o2 --> 44mctr + for + (4) h2o + (3) nadp	cytochrome P450 lanosterol 14-alpha-demethylase	-1595.1	1.14.14.1	14	0	FALSE
FATP3t	0	0	na1[c] + ocdca[c] <==> na1[e] + ocdca[e]	fatty acid electroneutral transport	(376497.1) or (376497.2)		0	0	TRUE	1
PYDXPP	0	0	[c] : h2o + pydx5p --> pi + pydx	Pyridoxal 5-phosphate phosphatase	-57026.1		0	0	FALSE
NDPK10	0	0	[c] : atp + didp <==> adp + ditp	nucleoside-diphosphate kinase (ATP:dIDP)	(4830.2 and 4831.1) or (4832.1) or (10201.1) or (29922.2) or (29922.1) or (4831.1 and 4830.1)	2.7.4.6	0	0	TRUE	1
GLYCLTDy	0	0.00462428	[c] : glx + h + nadph --> glyclt + nadp	Glycolate dehydrogenase (NADP)	-9380.1	1.1.1.26	0	0	TRUE	0.179641
CYOR-u10m	17	0.126179	(2) ficytC[m] + (2) h[m] + q10h2[m] --> (2) focytC[m] + (4) h[c] + q10[m]				5	0.241379	FALSE
10FTHF5GLUtm	0	0	10fthf5glu[m] --> 10fthf5glu[c]	5-glutamyl-10FTHF transport, mitochondrial			0	0	TRUE	1
FPGSm	3	0	[m] : (4) atp + (4) glu-L + thf --> 5thf + (4) adp + (4) h + (4) pi	folylpolyglutamate synthetase, mitochondrial	-2356.1	6.3.2.17	0	0	TRUE	1
10FTHFtm	0	0	10fthf[c] <==> 10fthf[m]	10-Formyltetrahydrofolate mitochondrial transport via diffusion			0	0	TRUE	1
P5CRxm	0	0	[m] : 1pyr5c + (2) h + nadh --> nad + pro-L	pyrroline-5-carboxylate reductase (m)	(5831.1) or (5831.2)	1.5.1.2	0	0	TRUE	1
ORNt3m	0	0	h[c] + orn[m] <==> h[m] + orn[c]	ornithine mitochondrial transport via proton antiport	(83884.1) or (10166.1)		0	0	TRUE	1
GLCAASE9ly	5	0	[l] : (2) h2o + ha_pre1 --> acgam + glcur	beta-glucuronidase, lysosomal	-2990.1	3.2.1.31	0	0	TRUE	1
GLXO1	0	0	[c] : glx + h2o + nad --> (2) h + nadh + oxa	glyoxylate oxidase	(3939.1) or (55293.1) or (3945.1 and 3939.1) or (197257.1) or (92483.1) or (3945.1) or (160287.1) or (3948.1) or (197257.2) or (3948.2)	1.2.3.5	0	0	TRUE	1
FAOXC16080x	1	0	[x] : (4) coa + (4) h2o + (4) nad + (4) o2 + pmtcoa --> (4) accoa + (4) h + (4) h2o2 + (4) nadh + occoa	Beta oxidation of long chain fatty acid	(51.1 and 3295.1 and 30.1) or (51.1 and 30.1 and 1962.1) or (51.2 and 30.1 and 1962.1) or (3295.1 and 51.2 and 30.1)	1.3.99.3	0	0	TRUE	1
GTHOm	0	0	[m] : gthox + h + nadph --> (2) gthrd + nadp	glutathione oxidoreductase	-2936.1	1.8.1.7	0	0	TRUE	1
CYTK5n	0	0	[n] : cmp + gtp <==> cdp + gdp	cytidylate kinase (CMP),nuclear	-51727.1	2.7.4.14	0	0	TRUE	1
H2O2t	0	0	h2o2[e] <==> h2o2[c]	hydrogen peroxide transport via diffusion			0	0	TRUE	1
PNTEH	4	0	[c] : h2o + ptth --> cysam + pnto-R	Hydrolase Class ( RXN R02973)	(8876.1) and (8875.2) and (55350.3) or (8876.1) and (8875.2) and (55350.2) or (8876.1) and (8875.1) and (55350.1) or (8876.1) and (55350.2) and (8875.1) or (8875.2) and (8876.1) and (55350.1) or (8876.1) and (55350.3) and (8875.1)		0	0	FALSE
OCDCEAtr	0	0	ocdcea[e] <==> ocdcea[c]	fatty acid transport via diffusion			0	0	TRUE	1
O2tm	0	0	o2[c] <==> o2[m]	O2 transport (diffusion)			0	0	TRUE	1
ALCD22_L	0	0	[c] : lald-L + nad --> h + mthgxl + nadh	alcohol dehydrogenase (L-lactaldehyde)	(126.1) or (137872.1) or (126.1 and 124.1) or (127.1) or (130.1) or (284273.1) or (125.1 and 124.1) or (128.1) or (124.1) or (125.1) or (284273.2) or (131.1) or (125.1 and 126.1)	1.2.1.49	0	0	TRUE	1
PPItr	0	0	ppi[c] <==> ppi[r]	Diphosphate transporter, endoplasmic reticulum			0	0	TRUE	1
CITRtm	0	0	citr-L[m] <==> citr-L[c]	citrulline mitochondrial transport via proton antiport	(83884.1) or (10166.1)		0	0	TRUE	1
ARTPLM2m	3	0	[m] : Rtotal2coa <==> pmtcoa	R group to palmitate conversion			0	0	TRUE	1
ELAIDCPT2	3	0	[m] : coa + elaidcrn --> crn + od2coa	carnitine transferase	-1376.1		0	0	TRUE	1
RTOTAL2CRNCPT1	3	0	[c] : Rtotal2coa + crn --> Rtotal2crn + coa	carnitine fatty-acyl transferase	(1375.1) or (1375.4) or (1375.3) or (1374.1) or (126129.1) or (1375.2)	2.3.1.21	0	0	TRUE	1
NDPK2n	0	0	[n] : atp + udp <==> adp + utp	nucleoside-diphosphate kinase (ATP:UDP), nuclear	(4831.1 and 4830.1) or (4830.2 and 4831.1)	2.7.4.6	0	0	TRUE	1
ALAtN1	0	0	ala-L[e] + h[c] + (2) na1[e] <==> ala-L[c] + h[e] + (2) na1[c]	Alanine transport (Na, H coupled)	(10991.1) or (92745.1)		0	0	TRUE	1
PI345P5Pn	0	0	[n] : h2o + pail345p_hs --> pail34p_hs + pi	phosphatidylinositol-3,4,5-trisphosphate 5-phosphatase, nuclear			0	0	TRUE	1
INSTt2r	0	0	h[e] + inost[e] <==> h[c] + inost[c]	inositol transport in via proton symport	-114134		0	0	TRUE	1
AIRCr	29	0.210526	[c] : air + co2 <==> 5aizc + h	phosphoribosylaminoimidazole carboxylase	-10606.1	4.1.1.21	9	0.151786	FALSE
XOLTRI27tc	5	0	xoltri27[r] <==> xoltri27[c]	27 trihydroxy cholesterol transport			1	0	FALSE
GSNt5	0	0	gsn[e] + (2) na1[e] --> gsn[c] + (2) na1[c]	guanosine transport in via sodium (1:2) symport	-64078.1		0	0	TRUE	1
CYTK11	0	0	[c] : dcmp + dgtp <==> dcdp + dgdp	cytidylate kinase (dCMP,dGTP)	-51727.1	2.7.4.14	0	0	TRUE	1
DOLICHOL_Uter	2	0	(0.1) dolichol_U[r] <==> (0.1) dolichol_U[c]	dolichol diffusion, human (uterus)			0	0	TRUE	1
3SPYRSP	1	0.00925926	[c] : 3snpyr + h2o --> h + pyr + so3	3-sulfinopyruvate hydrolase (spotaneous reaction)			0	0.0330579	TRUE	0.00699301
TRIODTHYt2	0	0	triodthy[e] <==> triodthy[c]	T3 transport via facilitated diffusion	-6567.1		0	0	TRUE	1
DOPAtu	0	0	dopa[e] <==> dopa[c]	Dopamine uniport	(6581.1) or (6582.2) or (6582.1)		0	0	TRUE	1
TYRt4	0	0	na1[e] + tyr-L[e] --> na1[c] + tyr-L[c]	L-tyrosine transport in via sodium symport	-11254.1		0	0	TRUE	1
LALDO2x	0	0	[c] : h + mthgxl + nadh --> lald-D + nad	D-Lactaldehyde:NAD+ 1-oxidoreductase	-8574.1	1.1.1.21	0	0	TRUE	1
CYSTS	5	0	[c] : hcys-L + ser-L --> cyst-L + h2o	cystathionine beta-synthase	-875.1	4.2.1.22	1	0	FALSE
MECOAS1m	0	0	[m] : coa + gtp + mescon <==> gdp + mescoa + pi	mesaconate--CoA ligase (GDP-forming)	(8802.1 and 8801.1)	6.2.1.4	0	0	TRUE	1
THMTPt	0	0	(3) oh1[e] + thmtp[c] --> (3) oh1[c] + thmtp[e]	Thiamine triphosphate transport in via anion antiport	(6573.1) or (6573.2)		0	0	FALSE
P4508B11r	0	0	[r] : h + nadph + o2 + xol7aone --> h2o + nadp + xoldiolone	sterol 12-alpha-hydroxylase	-1582.1		0	0	TRUE	1
DGULND	22	0	[c] : 3dhguln + h <==> co2 + xylu-L	dehydro-L-gulonate decarboxylase		4.1.1.34	2	0	FALSE
ACITL	0	0.114451	[c] : atp + cit + coa --> accoa + adp + oaa + pi	ATP-Citrate lyase	(47.1) or (47.2)		0	0.0909091	TRUE	0.191617
RPE	0	0.0138728	[c] : ru5p-D <==> xu5p-D	ribulose 5-phosphate 3-epimerase	(6120.1) or (6120.2)	5.1.3.1	0	0	TRUE	0.597804
RDH4	3	0	[c] : nad + retinol-cis-13 <==> h + nadh + retinal-cis-13	retinol dehydrogenase (13-cis,NADH)	-5959.1	1.1.1.105	0	0	TRUE	1
ALASERNaEx	0	0	ala-L[e] + na1[e] + ser-L[c] --> ala-L[c] + na1[c] + ser-L[e]	L-alanine/L-serine Na-dependent exchange (Ala-L in)	(6509.1) or (6510.1)		0	0	TRUE	1
EBP2r	1	0	[r] : zymstnl --> lthstrl	3-beta-hydroxysteroid-delta(8),delta(7)-isomerase	-10682.1	5.3.3.5	0	0	TRUE	1
RETHe	2	0	[e] : h2o + retfa --> Rtotal2 + h + retinol	retinyl ester hydrolase, extracellular			2	0	FALSE
NTD11	0	0.0554913	[c] : h2o + imp --> ins + pi	5'-nucleotidase (IMP)	(22978.1) or (93034.2) or (93034.1)	3.1.3.5	0	0.0826446	TRUE	0.0828343
MTRI	10	0	[c] : 5mdr1p <==> 5mdru1p	5-methylthioribose-1-phosphate isomerase		5.3.1.23	1	0	FALSE
ADNCYC	0	0	[c] : atp --> camp + ppi	adenylate cyclase	(112.1) or (55811.1) or (109.1) or (112.2) or (114.1) or (108.1) or (113.1) or (107.1) or (196883.1) or (115.1) or (111.1)	4.6.1.1	0	0	TRUE	1
GARFT	29	0.210526	[c] : 10fthf + gar <==> fgam + h + thf	phosphoribosylglycinamide formyltransferase	(2618.1) or (2618.2)	2.1.2.2	9	0.151786	FALSE
ADNK1m	1	0	[m] : adn + atp --> adp + amp + h	adenosine kinase, mitochondrial		2.7.1.20	0	0	TRUE	1
2HCO3_NAt	0	0	(2) hco3[e] + na1[e] <==> (2) hco3[c] + na1[c]	bicarbonate transport (Na/HCO3 1:2 cotransport)	(57835.3) or (8671.1) or (57835.2) or (57835.1) or (57835.4)		0	0	TRUE	1
C4STMO1r	108	0.001321	[r] : 44mzym + (3) h + (3) nadph + (3) o2 --> 4mzym_int1 + (4) h2o + (3) nadp	C-4 sterol methyl oxidase (4,4-dimethylzymosterol)	-6307.1		14	0	FALSE
FTCD	1	0	[c] : 5forthf + (2) h --> methf + nh4	formimidoyltransferase cyclodeaminase	(10841.1) or (10841.2)	4.3.1.4	0	0	FALSE
NORANMT	9	0	[c] : amet + nrpphr --> adrnl + ahcys + h	noradrenaline N-methyltransferase	-5409.1	2.1.1.28	3	0	FALSE
RADH4	0	0	[c] : h2o + nadp + retinal-cis-13 <==> 13-cis-retn + (2) h + nadph	retinal dehydrogenase (NADPH)			0	0	TRUE	1
CDSm	6	0	[m] : ctp + h + pa_hs --> cdpdag_hs + ppi	phosphatidate cytidylyltransferase	-8760.1	2.7.7.41	0	0	TRUE	1
CYSTSERex	0	0	Lcystin[e] + ser-L[c] --> Lcystin[c] + ser-L[e]	L-cystine/glycine exchanger (cystine in)	(6519.1 and 11136.1)		0	0	TRUE	1
DNDPt15m	0	0	dgdp[m] + dudp[c] --> dgdp[c] + dudp[m]	dUDP transport via dGDP antiport	-60386.1		0	0	TRUE	1
UDPG1P	1	0	[c] : h2o + udpglcur --> glcur1p + (2) h + ump	UDPglucuronate uridine-monophosphohydrolase			0	0	TRUE	1
FTHFDH	0	0	[c] : 10fthf + h2o + nadp --> co2 + h + nadph + thf	formyltetrahydrofolate dehydrogenase	-10840.1	1.5.1.6	0	0	TRUE	1
SERtN1	0	0	h[c] + (2) na1[e] + ser-L[e] <==> h[e] + (2) na1[c] + ser-L[c]	Serine transport (Na, H coupled)	-92745.1		0	0	TRUE	1
SUCCt4_2	0	0	(2) na1[e] + succ[e] <==> (2) na1[c] + succ[c]	succinate transport via sodium symport	-9058.1		0	0	TRUE	1
ARTFR42	0	0	fadh2[m] + odecoa[c] --> (1.125) R4coa_hs[c] + fad[m]	R group artificial flux			0	0	TRUE	1
AMANK	3	0.00464037	[c] : acmana + atp --> acmanap + adp + h	N-acetyl-D-mannosamine kinase	(10020.1) or (55577.1)	2.7.1.60	0	0	TRUE	0.0788423
FPGS2	0	0.00346821	[c] : 5thf + atp + glu-L --> 6thf + adp + h + pi	folylpolyglutamate synthetase	-2356.1	6.3.2.17	0	0	TRUE	0.168663
CYSGLYexR	0	0	cys-L[c] + gly[e] <==> cys-L[e] + gly[c]	L-cysteine/glycine reversible exchanger	(56301.1) and (6520.1)		0	0	TRUE	1
LCADi	0	0	[c] : h2o + lald-L + nad --> (2) h + lac-L + nadh	lactaldehyde dehydrogenase	(218.1) or (223.1) or (8854.2) or (224.1) or (222.1) or (8854.1) or (221.1) or (216.1) or (8854.3) or (501.1) or (220.1)	1.2.1.21	0	0	TRUE	1
CYTK9n	0	0	[n] : cmp + dctp <==> cdp + dcdp	cytidylate kinase (CMP,dCTP),nuclear	-51727.1	2.7.4.14	0	0	TRUE	1
ARTPLM1	0	0	[c] : Rtotalcoa <==> pmtcoa	R group to palmitate conversion			0	0	TRUE	1
4PYRDX	0	0	4pyrdx[c] + atp[c] + h2o[c] --> 4pyrdx[e] + adp[c] + h[c] + pi[c]	4-Pyridoxal secretion			0	0	FALSE
PI4P3K	0	0	[c] : atp + pail4p_hs --> adp + h + pail34p_hs	phosphatidylinositol 4-phosphate 3-kinase	(5291.1 and 5295.3) or (5296.1 and 5290.1) or (5293.1 and 5296.1) or (5287.1) or (5286.1) or (5293.1 and 8503.1) or (5293.1 and 5295.3) or (5291.1 and 8503.1) or (5295.2 and 5290.1) or (5288.1) or (5291.1 and 5295.1) or (5296.1 and 5291.1) or (23533.1 and 5294.1) or (5293.1 and 5295.1) or (5295.2 and 5293.1) or (5290.1 and 8503.1) or (5290.1 and 5295.3) or (10870.1 and 5294.1) or (5295.2 and 5291…		0	0	TRUE	1
GLNtN1	0	0	gln-L[e] + h[c] + (2) na1[e] <==> gln-L[c] + h[e] + (2) na1[c]	Glutamine transport (Na, H coupled)	(10991.1) or (92745.1)		0	0	TRUE	1
3MLDAt	4	0	3mlda[c] <==> 3mlda[e]	3MLDA extracellular transport via diffusion			1	0	FALSE
FPGS8	0	0.00346821	[c] : 10fthf5glu + atp + glu-L --> 10fthf6glu + adp + h + pi	folylpolyglutamate synthetase (10fthf)	-2356.1	6.3.2.17	0	0	TRUE	0.158683
TYRTA	0	0	[c] : akg + tyr-L <==> 34hpp + glu-L	tyrosine transaminase	-2805.1	2.6.1.5	0	0	TRUE	1
OIVD2m	0	0	[m] : 3mob + coa + nad --> co2 + ibcoa + nadh	2-oxoisovalerate dehydrogenase (acylating; 3-methyl-2-oxobutanoate), mitochondrial	(1629.1) and (594.1 and 593.1) and (1738.1) or (1629.1) and (1738.1) and (594.2 and 593.1)	1.2.1.25	0	0	FALSE
MGCHrm	0	0	[m] : 3mgcoa + h2o <==> hmgcoa	methylglutaconyl-CoA hydratase (reversible), mitochondrial	-549.1	4.2.1.18	0	0	TRUE	1
DNDPt13m	0	0	atp[m] + dadp[c] --> atp[c] + dadp[m]	dADP transport via ATP antiport	-60386.1		0	0	TRUE	1
SPODMn	0	0	[n] : (2) h + (2) o2s --> h2o2 + o2	superoxide dismutase, nuclear	-6647.1	1.15.1.1	0	0	TRUE	1
SLCBK1	4	0	[c] : atp + sphgn --> adp + h + sph1p	sphingolipid long chain base kinase (sphinganine)	-56848.1		1	0	FALSE
CYSTGLUex	0	0	Lcystin[e] + glu-L[c] --> Lcystin[c] + glu-L[e]	L-cystine/L-glutamate exchanger	(23657.1 and 6520.1)		0	0	TRUE	1
CATm	0	0	[m] : (2) h2o2 --> (2) h2o + o2	catalase	-847.1	1.11.1.6	0	0	TRUE	1
FAS140COA	7	0	[c] : ddcacoa + (3) h + malcoa + (2) nadph --> co2 + coa + h2o + (2) nadp + tdcoa	fatty-acyl-CoA synthase (n-C14:0CoA)	-2194.1	2.3.1.86	0	0	FALSE
BTNPLm	0	0	[m] : apoC-Lys + btamp --> amp + apoC-Lys_btn + h	holocarboxylase synthestase (biotin protein ligase), mitochondrial	-3141.1		0	0	TRUE	1
SERPT	24	0.0428062	[c] : h + pmtcoa + ser-L --> 3dsphgn + co2 + coa	serine C-palmitoyltransferase	(10558.1 and 9517.1)	2.3.1.50	5	0.0172414	FALSE
OIVD1m	0	0	[m] : 4mop + coa + nad --> co2 + ivcoa + nadh	2-oxoisovalerate dehydrogenase (acylating; 4-methyl-2-oxopentaoate), mitochondrial	(1629.1) and (594.1 and 593.1) and (1738.1) or (1629.1) and (1738.1) and (594.2 and 593.1)	1.2.1.25	0	0	TRUE	1
DNDPt44m	0	0	atp[m] + dttp[c] --> atp[c] + dttp[m]	dTTP transport via ATP antiport	-60386.1		0	0	TRUE	1
TYR3MO2	0	0	[c] : o2 + thbpt + tyr-L --> 34dhphe + thbpt4acam	tyrosine 3-monooxygenase	(7054.1) or (7054.3) or (7054.2)	1.14.16.2	0	0	TRUE	1
RTOTALCRNCPT2	3	0	[m] : Rtotalcrn + coa --> Rtotalcoa + crn	R group transport into the mitochondria	-1376.1		0	0	TRUE	1
NTD6	0	0	[c] : damp + h2o --> dad-2 + pi	5'-nucleotidase (dAMP)	-22978.1	3.1.3.5	0	0	TRUE	1
It	0	0	i[e] <==> i[c]	Iodide uniport	-160728		0	0	TRUE	1
ARGSL	9	0	[c] : argsuc <==> arg-L + fum	argininosuccinate lyase	-435.1	4.3.2.1	1	0	FALSE
PRASCS	29	0.210526	[c] : 5aizc + asp-L + atp <==> 25aics + adp + h + pi	phosphoribosylaminoimidazolesuccinocarboxamide synthase	-10606.1	6.3.2.6	9	0.151786	FALSE
ASCBt4	0	0	ascb-L[e] + na1[e] <==> ascb-L[c] + na1[c]	L-ascorbate transport via proton symport	(9962.2) or (9963.1) or (9962.1) or (9963.2)		0	0	TRUE	1
HCO3_NAt	0	0	hco3[e] + na1[e] <==> hco3[c] + na1[c]	bicarbonate transport (Na/HCO3 cotransport)	-9497.1		0	0	TRUE	1
DNDPt9m	0	0	dadp[c] + dtdp[m] --> dadp[m] + dtdp[c]	dADP transport via dTDP antiport	-60386.1		0	0	TRUE	1
TRPO2	5	0	[c] : o2 + trp-L --> Lfmkynr	L-Tryptophan:oxygen 2,3-oxidoreductase (decyclizing)	-6999.1	1.13.11.11	0	0	TRUE	1
P45027A11m	20	0	[m] : h + nadph + o2 + xoltriol --> h2o + nadp + xoltetrol	5-beta-cholestane-3-alpha,7-alpha,12-alpha-triol 27-hydroxylase	-1593.1	1.14.13.15	2	0	FALSE
DNDPt28m	0	0	dcdp[c] + dgdp[m] --> dcdp[m] + dgdp[c]	dCDP transport via dGDP antiport	-60386.1		0	0	TRUE	1
DM_dttp(n)	0	0	DM_dttp(n)	DM dttp(n)			0	0	TRUE	1
ACACT1r	0	0	[c] : (2) accoa <==> aacoa + coa	acetyl-CoA C-acetyltransferase	-39.1	2.3.1.9	0	0	TRUE	1
PYDXNtr	0	0	pydxn[e] <==> pydxn[c]	pyridoxine transport via diffusion			0	0	FALSE
MMCDm	0	0	[m] : h + mmcoa-S --> co2 + ppcoa	Methylmalonyl-CoA decarboxylase, mitochondrial	-23417.1	4.1.1.41	0	0	TRUE	1
CYTK2	0	0	[c] : atp + dcmp <==> adp + dcdp	cytidylate kinase (dCMP)	-51727.1	2.7.4.14	0	0	TRUE	1
HCO3Em	0	0	[m] : co2 + h2o <==> h + hco3	HCO3 equilibration reaction			0	0	TRUE	1
CYSGLYex	0	0	cys-L[c] + gly[e] --> cys-L[e] + gly[c]	L-cysteine/glycine exchanger	(6520.1) and (23428.1) or (6520.1) and (23428.2)		0	0	TRUE	1
IDPtn	0	0	idp[c] <==> idp[n]	IDP nuclear transport			0	0	TRUE	1
ASPCTr	17	0.126179	[c] : asp-L + cbp <==> cbasp + h + pi	aspartate carbamoyltransferase (reversible)	-790.1	2.1.3.2	5	0.241379	FALSE
GLYK	0	0	[c] : atp + glyc --> adp + glyc3p + h	glycerol kinase	(2710.2) or (2712.1) or (2710.1) or (2713.1)	2.7.1.30	0	0	TRUE	1
ALATA_L	0	0	[c] : akg + ala-L <==> glu-L + pyr	L-alanine transaminase	(2875.1) or (84706.1)	2.6.1.2	0	0	TRUE	1
CDIPTr	34	0.022864	[c] : cdpdag_hs + inost <==> cmp + h + pail_hs	phosphatidylinositol synthase (Homo sapiens)	(10423.1) or (10423.2)	2.7.8.11	0	0.0247934	TRUE	0.261261
XOLTRI25tc	4	0	xoltri25[r] <==> xoltri25[c]	25 trihydroxy cholesterol transport			1	0	FALSE
KHK2	1	0	[c] : atp + xylu-D --> adp + h + xu1p-D	ketohexokinase (D-xylulose)	(3795.1) or (3795.2)	2.7.1.3	0	0	TRUE	1
LNELDCCPT2	3	0	[m] : coa + lneldccrn --> crn + lneldccoa	carnitine transferase	-1376.1		0	0	TRUE	1
CHOLtr	2	0.00347625	chol[r] <==> chol[c]	choline intracellular transport			0	0	TRUE	0.110778
RTOTAL3CRNt	3	0.00116009	Rtotal3crn[c] --> Rtotal3crn[m]	R group transport into the mitochondria	-788.1		0	0	TRUE	0.374251
C161CPT2	3	0	[m] : coa + hdcecrn --> crn + hdcoa	C161 transport into the mitochondria	-1376.1		0	0	TRUE	1
ME2	0	0	[c] : mal-L + nadp --> co2 + nadph + pyr	malic enzyme (NADP)	-4199.1	1.1.1.40	0	0	TRUE	1
6THFtm	0	0	6thf[m] --> 6thf[c]	6-glutamyl-THF transport,m mitochondrial			0	0	TRUE	1
ARGSS	9	0	[c] : asp-L + atp + citr-L --> amp + argsuc + h + ppi	argininosuccinate synthase	(445.1) or (445.2)	6.3.4.5	1	0	FALSE
P45027A1m	5	0	[m] : chsterol + h + nadph + o2 --> h2o + nadp + xol27oh	Cytochrome P450 27	-1593.1		1	0	FALSE
UMPK	0	0	[c] : atp + ump <==> adp + udp	UMP kinase	-51727.1	2.7.4.14	0	0	TRUE	1
QUILSYN	5	0	[c] : cmusa --> h + h2o + quln	Quinolinate Synthase (Eukaryotic)			0	0	TRUE	1
DINt	0	0.00462428	din[e] <==> din[c]	deoxyinosine transport via diffusion			0	0.0165289	TRUE	0.311377
C160CRNt	2	0.00115875	pmtcrn[c] --> pmtcrn[m]	C160 transport into the mitochondria	-788.1		0	0	TRUE	0.136727
MI14P4P	0	0	[c] : h2o + mi14p --> mi1p-D + pi	inositol-1,4-bisphosphate 4-phosphatase			0	0	TRUE	1
FBP26	1	0	[c] : f26bp + h2o --> f6p + pi	Fructose-2,6-bisphosphate 2-phosphatase	(2203.1) or (5210.1) or (5207.1) or (5209.1) or (5208.1) or (8789.1)	3.1.3.46	0	0	TRUE	1
DASCBR	0	0	[c] : dhdascb + h + nadph --> ascb-L + nadp	dehydroascorbate reductase	(2745.1) or (51022.2) or (51022.1)	1.6.5.4	0	0	TRUE	1
CYTK8n	0	0	[n] : cmp + datp <==> cdp + dadp	cytidylate kinase (CMP,dATP),nuclear	-51727.1	2.7.4.14	0	0	TRUE	1
PI45P5P	0	0	[c] : h2o + pail45p_hs --> pail4p_hs + pi	phosphatidylinositol-4,5-bisphosphate 5-phosphatase	(8867.1) or (56623.1) or (4952.1) or (8871.1) or (8867.2) or (4952.2) or (3633.1)	3.1.3.36	0	0	TRUE	1
BILIRUBtr	8	0	bilirub[c] <==> bilirub[r]	lipid, flip-flop intracellular transport			2	0	FALSE
SBTD_D2	5	0	[c] : nad + sbt-D --> fru + h + nadh	D-sorbitol dehydrogenase (D-fructose producing)	-6652.1	1.1.1.14	1	0	FALSE
GCCcm	3	0	[m] : dhlpro + nad <==> h + lpro + nadh	glycine-cleavage complex (lipoylprotein), mitochondrial	(275.1) and (1738.1) and (2731.1) and (2653.1)	1.8.1.4	0	0	TRUE	1
ALDD19x	0	0	[c] : h2o + nad + pacald --> (2) h + nadh + pac	aldehyde dehydrogenase (phenylacetaldehyde, NAD)	(222.1) or (218.1) or (221.1) or (220.1)	1.2.1.39	0	0	TRUE	1
NRVNCt	0	0	nrvnc[e] <==> nrvnc[c]	fatty acid transport via diffusion			0	0	TRUE	1
CYTDt5	0	0	cytd[e] + (2) na1[e] --> cytd[c] + (2) na1[c]	cytidine transport (1:2 Na/cytd cotransport)	-64078.1		0	0	TRUE	1
HDCAter	2	0	hdca[r] --> hdca[c]	palmitate ER export			1	0	FALSE
UMPKn	0	0	[n] : atp + ump <==> adp + udp	UMP kinase, nuclear	-51727.1		0	0	TRUE	1
NDPK5n	0	0	[n] : atp + dgdp <==> adp + dgtp	nucleoside-diphosphate kinase (ATP:dGDP), nuclear	(4831.1 and 4830.1) or (4830.2 and 4831.1)	2.7.4.6	0	0	TRUE	1
PDE1	0	0	[c] : camp + h2o --> amp + h	3',5'-cyclic-nucleotide phosphodiesterase	(5139.1) or (5142.1) or (5151.3) or (5153.1) or (5150.2) or (5143.1) or (5150.1) or (5137.1) or (5144.1) or (5136.2) or (5140.2) or (5151.2) or (10846.1) or (5151.5) or (5140.1) or (5141.1) or (5138.1) or (5136.1) or (5151.4) or (5151.1) or (27115.1) or (50940.1) or (8622.1)	3.1.4.17	0	0	TRUE	1
NDPK7n	0	0	[n] : atp + dcdp <==> adp + dctp	nucleoside-diphosphate kinase (ATP:dCDP), nuclear	(4831.1 and 4830.1) or (4830.2 and 4831.1)	2.7.4.6	0	0	TRUE	1
FAOXC161802m	3	0	[m] : (4) coa + (3) fad + (4) h2o + hdd2coa + (4) nad --> (4) accoa + (3) fadh2 + (4) h + (4) nadh + occoa	Beta oxidation fatty acid	(34.1) or (35.1)	1.3.99.3	0	0	TRUE	1
PAIL4P_HStn	0	0	pail4p_hs[c] <==> pail4p_hs[n]	phosphatidylinositol 4-phosphate nuclear transport (diffusion)			0	0	TRUE	1
UPPN	2	0	[c] : cala + (2) h + h2o --> ala-B + co2 + nh4	b-ureidopropionase	-51733.1	3.5.1.6	0	0	TRUE	1
3HAO	5	0	[c] : 3hanthrn + o2 --> cmusa + h	3-hydroxyanthranilate 3,4-dioxygenase	-23498.1	1.13.11.6	0	0	TRUE	1
LYStm	9	0	h[m] + lys-L[c] <==> h[c] + lys-L[m]	Lysine mitochondrial transport via ornithine carrier	(83884.1) or (10166.1)		0	0	TRUE	1
MMSAD3m	2	0	[m] : coa + msa + nad --> accoa + co2 + nadh	methylmalonate-semialdehyde dehydrogenase (malonic semialdehyde), mitochondrial	-4329.1	1.2.1.27	0	0	TRUE	1
MI14PP	1	0	[c] : h2o + mi14p --> mi4p-D + pi	inositol-1,4-bisphosphate 1-phosphatase	-3628.1	3.1.3.57	0	0	TRUE	1
DNDPt45m	0	0	adp[m] + dttp[c] --> adp[c] + dttp[m]	dTTP transport via ADP antiport	-60386.1		0	0	TRUE	1
L-LACtm	0	0	h[c] + lac-L[c] <==> h[m] + lac-L[m]				0	0	TRUE	1
ARGtm	2	0	arg-L[c] + h[m] <==> arg-L[m] + h[c]	arginine mitochondrial transport via ornithine carrier	(83884.1) or (10166.1)		0	0	TRUE	1
HPYRR2x	2	0	[c] : h + hpyr + nadh --> glyc-S + nad	hydroxypyruvate reductase (NADH)	(3948.1) or (197257.1) or (3945.1) or (160287.1) or (3945.1 and 3939.1) or (92483.1) or (3939.1) or (197257.2) or (3948.2)		1	0	FALSE
AKR1C41	23	0	[c] : h + nadh + xol7ah --> nad + xol7ah2	aldo-keto reductase family 1, member C4 (chlordecone reductase; 3-alpha hydroxysteroid dehydrogenase, type I; dihydrodiol dehydrogenase 4)	-1109.1	1.1.1.50	3	0	FALSE
DRBK	4	0	[c] : atp + drib --> 2dr5p + adp + h	Deoxyribokinase	-64080.1	2.7.1.15	1	0	FALSE
BTNt4i	0	0	btn[e] + h[c] --> btn[c] + h[e]	Biotin uptake (antiport)	-80704.1		0	0	TRUE	1
CLHCO3tex2	0	0	(2) cl[e] + hco3[c] --> (2) cl[c] + hco3[e]	chloride transport via bicarbonate countertransport (2:1)	(65010.1) or (65010.3) or (65010.2)		0	0	TRUE	1
MMSAD1m	0	0	[m] : 2mop + coa + nad --> co2 + nadh + ppcoa	methylmalonate-semialdehyde dehydrogenase	-4329.1	1.2.1.27	0	0	TRUE	1
VITD3t2	0	0	vitd3[e] --> vitd3[c]	Vitamin D3 uptake			0	0	TRUE	1
H2O2tm	0	0	h2o2[c] <==> h2o2[m]	hydrogen peroxide mitochondrial transport			0	0	TRUE	1
PHETHPTOX2	0	0	[c] : o2 + phe-L + thbpt --> thbpt4acam + tyr-L	L-Phenylalanine,tetrahydrobiopterin:oxygen oxidoreductase (4-hydroxylating)	-5053.1	1.14.16.1	0	0	FALSE
PI4P3Kn	0	0	[n] : atp + pail4p_hs --> adp + h + pail34p_hs	phosphatidylinositol 4-phosphate 3-kinase, nuclear			0	0	TRUE	1
H2O2syn	0	0	[c] : h + nadph + o2 --> h2o2 + nadp	Hydrogen peroxide synthesis (NADPH dependent)	(53905.1) or (50506.1) or (53905.2)		0	0	TRUE	1
CRMPte	2	0	crmp_hs[c] <==> crmp_hs[e]	crmp hs transport			1	0	FALSE
LRAT1	1	0	[c] : pchol_hs + retinol-cis-11 --> 11-cis-retfa + lpchol_hs	Lecithin retinol acyltransferase (11-cis)			0	0	TRUE	1
DNDPt58m	0	0	adp[m] + dgtp[c] --> adp[c] + dgtp[m]	dGTP transport via ADP antiport	-60386.1		0	0	TRUE	1
G3PD2m	0	0	fad[m] + glyc3p[c] --> dhap[c] + fadh2[m]	glycerol-3-phosphate dehydrogenase (FAD), mitochondrial	-2820.1	1.1.99.5	0	0	TRUE	1
ACACT1	0	0	[c] : (2) accoa --> aacoa + coa	acetyl-CoA C-acetyltransferase	-39.1	2.3.1.9	0	0	TRUE	1
O2t	0	0	o2[e] <==> o2[c]	o2 transport (diffusion)			0	0	TRUE	1
NCNt	0	0	ca2[e] + (4) na1[c] + nh4[e] <==> ca2[c] + (4) na1[e] + nh4[c]	Na+/Ca2+-NH4+ exchange	(9187.1) or (25769.1)		0	0	TRUE	1
MI34PP	2	0	[c] : h2o + mi34p --> mi3p-D + pi	inositol-3,4-bisphosphate 4-phosphatase	(3631.1) or (8821.1) or (3631.2)	3.1.3.66	0	0	TRUE	1
ARTCOAL3	2	0	[c] : Rtotal3 + coa <==> Rtotal3coa	R group coenzyme a ligase			0	0	TRUE	1
BAAT1x	3	0	[x] : cholcoa + gly --> coa + gchola	bile acid Coenzyme A: amino acid N-acyltransferase	-570.1	2.3.1.65	1	0	FALSE
DNDPt62m	0	0	dgdp[m] + dgtp[c] --> dgdp[c] + dgtp[m]	dGTP transport via dGDP antiport	-60386.1		0	0	TRUE	1
URIt4	0	0	na1[e] + uri[e] --> na1[c] + uri[c]	uridine transport in via sodium symport	(9154.2) or (9154.1) or (64078.1) or (9153.1)		0	0	TRUE	1
PMEVKx	108	0.001321	[x] : 5pmev + atp --> 5dpmev + adp	phosphomevalonate kinase	-10654.1	2.7.4.2	14	0	FALSE
DHCRD1	0	0	[c] : dhcrm_hs + nadp --> crm_hs + h + nadph	dihydroceramide desaturase	(8560.1) or (8560.2)		0	0	TRUE	1
PPM	0	0.0705202	[c] : r1p <==> r5p	phosphopentomutase	-5236.1	5.4.2.7	0	0	TRUE	0.224551
CH25H	4	0	[r] : chsterol + h + nadph + o2 --> h2o + nadp + xol25oh	cholesterol 25-hydroxylase	-9023.1		1	0	FALSE
CLOXAtex2	0	0	(2) cl[e] + oxa[c] --> (2) cl[c] + oxa[e]	chloride transport via oxalate countertransport (2:1)	(65010.1) or (65010.3) or (65010.2)		0	0	TRUE	1
ALAASNNaEx	0	0	ala-L[e] + asn-L[c] + na1[e] --> ala-L[c] + asn-L[e] + na1[c]	L-alanine/L-asparagine Na-dependent exchange (Ala-L in)	-6510.1		0	0	TRUE	1
AATAi	17	0	[c] : L2aadp + akg --> 2oxoadp + glu-L	2-aminoadipate transaminase, irreversible	(51166.1) or (51166.2)	2.6.1.39	1	0	FALSE
DADAe	0	0	[e] : dad-2 + h + h2o --> din + nh4	Deoxyadenosine deaminase, extracellular	-100.1		0	0	TRUE	1
FPGS6	0	0.00462428	[c] : 6dhf + atp + glu-L --> 7dhf + adp + h + pi	folylpolyglutamate synthetase (DHF)	-2356.1	6.3.2.17	0	0	TRUE	0.180639
PCHOLP_hs	0	0.0716763	[c] : h2o + pchol_hs --> chol + h + pa_hs	choline phosphatase	-5338.1	3.1.4.4	0	0.0413223	TRUE	0.0479042
THCHOLSTOICtm	20	0	thcholstoic[m] <==> thcholstoic[x]	lipid, flip-flop intracellular transport			2	0	FALSE
CRNtim	88	0.003861	crn[m] --> crn[c]	L-carnitine transport out of mitochondria via diffusion	-788.1		5	0	FALSE
3AIBt	0	0	3aib[c] --> 3aib[e]	3-amino-isobutyrate transport			0	0	FALSE
APOC-LYS-BTNP	0	0	[c] : apoC-Lys_btn + h2o --> apoC + biocyt				0	0	FALSE
ESTRADIOLGLCt2	0	0	atp[c] + estradiolglc[c] + h2o[c] --> adp[c] + estradiolglc[e] + h[c] + pi[c]	17-beta-D-glucuronide transport (ATP-dependent)	-10257.1		0	0	TRUE	1
3DSPHR	24	0.0428062	[c] : 3dsphgn + h + nadph --> nadp + sphgn	3-Dehydrosphinganine reductase	-2531.1	1.1.1.102	5	0.0172414	FALSE
GALt4_2	0	0	gal[e] + (2) na1[e] <==> gal[c] + (2) na1[c]	galactose transport via sodium symport	-6523.1		0	0	TRUE	1
DNDPt36m	0	0	dcdp[m] + dgdp[c] --> dcdp[c] + dgdp[m]	dGDP transport via dCDP antiport	-60386.1		0	0	TRUE	1
ARTFR44	0	0	(2) fadh2[m] + lneldccoa[c] --> (1.125) R4coa_hs[c] + (2) fad[m]	R group artificial flux			0	0	TRUE	1
HIStN1	0	0	h[c] + his-L[e] + (2) na1[e] <==> h[e] + his-L[c] + (2) na1[c]	Histidine transport (Na, H coupled)	-10991.1		0	0	TRUE	1
HEX1	0	0	[c] : atp + glc-D --> adp + g6p + h	hexokinase (D-glucose:ATP)	(3098.3) or (80201.1) or (2645.3) or (3098.4) or (3099.1) or (2645.2) or (3098.5) or (2645.1) or (3098.1) or (3101.1) or (3098.2)	2.7.1.1	0	0	TRUE	1
SMS	15	0.00705882	[c] : crm_hs + pchol_hs --> dag_hs + sphmyln_hs	Sphingomyelin synthase (homo sapiens)	-259230		3	0.00847458	FALSE
AMCOXO	0	0	[c] : amuco + h + h2o + nadph --> 2oxoadp + nadp + nh4	2-aminomuconate reductase			0	0	TRUE	1
CREATtmdiffir	3	0	creat[c] --> creat[m]	Creatine transport to/from mitochondria via diffusion			0	0	TRUE	1
LEUTA	0	0	[c] : akg + leu-L <==> 4mop + glu-L	leucine transaminase	-586.1	2.6.1.6	0	0	TRUE	1
HMGLx	1	0.00231481	[x] : hmgcoa --> acac + accoa	hydroxymethylglutaryl-CoA lyase	-3155.1	4.1.3.4	0	0	TRUE	0.143713
NH4t3r	0	0	h[e] + nh4[c] <==> h[c] + nh4[e]	ammonia transport via proton antiport	(6005.1) or (57127.1)		0	0	TRUE	1
PPAer	0	0	[r] : h2o + ppi --> h + (2) pi	inorganic diphosphatase, endoplasmic reticulum	(2538.1) or (92579.1) or (57818.1)	3.6.1.1	0	0	TRUE	1
SPODMx	0	0	[x] : (2) h + (2) o2s --> h2o2 + o2	superoxide dismutase, peroxisome	-6647.1	1.15.1.1	0	0	TRUE	1
SERGLNexR	0	0	gln-L[c] + ser-L[e] <==> gln-L[e] + ser-L[c]	L-Serine/Glutamine reversible exchange	(56301.1) and (6520.1)		0	0	TRUE	1
SO4t4_2	0	0	(2) na1[e] + so4[e] <==> (2) na1[c] + so4[c]	sulfate transport via sodium symport	-26266.1		0	0	TRUE	1
FAEL205	5	0	[c] : (5) h + malcoa + (4) nadph + o2 + tmndnccoa --> clpndcoa + co2 + coa + (3) h2o + (4) nadp	fatty-acyl-CoA elongation (n-C20:5CoA)	-6785.1	2.3.1.86	0	0	TRUE	1
HSD17B4x	20	0	[x] : cholcoads + h + nadph + o2 --> cholcoaone + h2o + nadp	hydroxysteroid (17-beta) dehydrogenase 4	-3295.1		2	0	FALSE
BTNPL	0	0	[c] : apoC-Lys + btamp --> amp + apoC-Lys_btn + h	holocarboxylase synthestase (biotin protein ligase)	-3141.1		0	0	FALSE
SERtp	7	0.0151515	ser-L[c] <==> ser-L[x]	L-serine transport, peroxisomal			1	0	FALSE
7THFtl	3	0	7thf[c] --> 7thf[l]	7-glutamyl-THF transport, lysosomal			0	0	TRUE	1
GLDBRAN	6	0	[c] : dxtrn + h2o --> glc-D + glygn3	glycogen debranching enzyme	(178.4) or (178.5) or (178.1) or (178.3) or (178.2) or (178.6)	3.2.1.33	0	0	TRUE	1
GLYt7(211)r	0	0	cl[e] + gly[e] + (2) na1[e] <==> cl[c] + gly[c] + (2) na1[c]	glycine reversible transport via sodium and chloride symport (2:1:1)	(6536.1) or (6536.2)		0	0	TRUE	1
ADPRDP	17	0	[c] : adprib + h2o --> amp + (2) h + r5p	ADPribose diphosphatase	-11164.1	3.6.1.13	0	0	FALSE
PRISTtx	0	0	prist[x] <==> prist[c]	prist peroxisomal transport			0	0	TRUE	1
DOLGPP_Uer	6	0	[r] : (0.1) dolglcp_U + h2o --> (0.1) dolp_U + glc-D + h	Dolichyl-beta-D-glucosyl-phosphate dolichylphosphohydrolase (uterus)		3.1.4.48	0	0	TRUE	1
3MOX4HOXPGALDOX	0	0	[c] : 3m4hpga + h2o + nad --> 3mox4hoxm + (2) h + nadh	3-Methoxy-4-hydroxyphenylglycolaldehyde:NAD+ oxidoreductase	(222.1) or (220.1) or (221.1) or (218.1)	1.2.1.5	0	0	TRUE	1
PI35P3P	1	0	[c] : h2o + pail35p_hs --> pail5p_hs + pi	phosphatidylinositol-3,5-bisphosphate 3-phosphatase	(8897.1) or (8897.3) or (8897.2)		0	0	TRUE	1
RTOT3	1	0	[c] : R3coa_hs --> Rtotalcoa	R total flux			0	0	TRUE	1
NDPK3	0	0	[c] : atp + cdp <==> adp + ctp	nucleoside-diphosphate kinase (ATP:CDP)	(4830.2 and 4831.1) or (29922.2) or (4831.1 and 4830.1) or (29922.1) or (10201.1) or (4832.1)	2.7.4.6	0	0	TRUE	1
NaKt	0	0	atp[c] + h2o[c] + (2) k[e] + (3) na1[c] --> adp[c] + h[c] + (2) k[c] + (3) na1[e] + pi[c]	Na+/K+ exchanging ATPase	(481.1 and 478.1) or (477.1 and 23439.1) or (483.1 and 476.1) or (481.1 and 480.1) or (482.1 and 478.1) or (482.1 and 476.1) or (482.1 and 477.1) or (481.1 and 476.1) or (23439.1 and 476.1) or (480.1 and 23439.1) or (481.1 and 477.1)	3.6.3.9	0	0	TRUE	1
HSD17B42x	7	0	[x] : h + nadph + o2 + thcholoylcoa --> dhocholoylcoa + (2) h2o + nadp	hydroxysteroid (17-beta) dehydrogenase 4	-3295.1		1	0	FALSE
2OXOADOXm	17	0	[m] : 2oxoadp + coa + nad --> co2 + glutcoa + nadh	2-Oxoadipate:lipoamde 2-oxidoreductase(decarboxylating and acceptor-succinylating) (mitochondria)	(4967.1) and (1738.1 and 8050.1) and (1743.1) or (4967.2) and (1738.1 and 8050.1) and (1743.1)	1.2.4.2	1	0	FALSE
ARTFR13	1	0	[c] : tdcoa --> (0.875) R1coa_hs	R group artificial flux			0	0	FALSE
BPNT	1	0	[c] : h2o + pap --> amp + pi	3',5'-bisphosphate nucleotidase	-10380.1	3.1.3.7	0	0	FALSE
ABTti	2	0	abt[c] --> abt[e]	L-arabinitol transport via passive diffusion			1	0	FALSE
DTDPtn	1	0	dtdp[c] <==> dtdp[n]	dTDP nuclear transport			0	0	TRUE	1
ADSS	11	0	[c] : asp-L + gtp + imp --> dcamp + gdp + (2) h + pi	adenylosuccinate synthase	(159.1) or (122622.1) or (122622.2)	6.3.4.4	4	0	FALSE
FPGS5	0	0.00346821	[c] : 5dhf + atp + glu-L --> 6dhf + adp + h + pi	folylpolyglutamate synthetase (DHF)	-2356.1	6.3.2.17	0	0	TRUE	0.211577
DNDPt23m	0	0	dgdp[m] + dtdp[c] --> dgdp[c] + dtdp[m]	dTDP transport via dGTP antiport	-60386.1		0	0	TRUE	1
DITPtn	0	0	ditp[c] <==> ditp[n]	dITP nuclear transport			0	0	TRUE	1
PNTOt5	0	0	atp[c] + h2o[c] + (2) na1[e] + pnto-R[e] --> adp[c] + h[c] + (2) na1[c] + pi[c] + pnto-R[c]	Pantothenate sodium symporter II	-8884.1		0	0	FALSE
GGH-5THFl	10	0	[l] : 5thf + (4) h2o --> (4) glu-L + thf				0	0	TRUE	1
10FTHF7GLUtl	3	0	10fthf7glu[c] --> 10fthf7glu[l]	7-glutamyl-10FTHF transport, lysosomal			0	0	TRUE	1
O2Stn	0	0	o2s[c] <==> o2s[n]	superoxide anion transport via diffusion (nucleus)			0	0	TRUE	1
UMPK2n	0	0	[n] : ctp + ump <==> cdp + udp	UMP kinase (CTP),nuclear	-51727.1	2.7.4.14	0	0	TRUE	1
ARTFR32	0	0	fadh2[m] + odecoa[c] --> (1.125) R3coa_hs[c] + fad[m]	R group artificial flux			0	0	TRUE	1
PCFLOPm	0	0	atp[c] + h2o[c] + pchol_hs[m] --> adp[c] + h[c] + pchol_hs[c] + pi[c]	phosphatidylcholine flippase	-57194.1		0	0	TRUE	1
PI4PLC	0	0.00462428	[c] : h2o + pail4p_hs --> dag_hs + h + mi14p	phosphatidylinositol 4-phosphate phospholipase C	(23236.1) or (51196.1) or (9651.1) or (113026.1) or (89869.1) or (23007.1) or (5334.1) or (5331.1) or (5333.1) or (257068.1) or (5332.1) or (23236.2) or (5335.1) or (5335.2) or (5336.1) or (5330.1) or (5332.2) or (84812.1)		0	0	TRUE	0.377246
AKGMALtm	0	0	akg[m] + mal-L[c] <==> akg[c] + mal-L[m]	alpha-ketoglutarate/malate transporter	-8402.1		0	0	TRUE	1
DNDPt26m	0	0	dcdp[c] + dudp[m] --> dcdp[m] + dudp[c]	dCDP transport via dUDP antiport	-60386.1		0	0	TRUE	1
HEX7	0	0	[c] : atp + fru --> adp + f6p + h	hexokinase (D-fructose:ATP)	(2645.2) or (2645.3) or (3098.3) or (3098.1) or (3101.1) or (3098.2) or (3099.1) or (2645.1) or (3098.4) or (80201.1) or (3098.5)	2.7.1.1	0	0	TRUE	1
UMPK3n	0	0	[n] : ump + utp <==> (2) udp	UMP kinase (UTP),nuclear	-51727.1	2.7.4.14	0	0	TRUE	1
HSD3A1r	0	0	[r] : andrstandn + h + nadh <==> andrstrn + nad	3 alpha-hydroxysteroid dehydrogenase (type 3)	-1109.1		0	0	TRUE	1
ASNNm	1	0	[m] : asn-L + h2o --> asp-L + nh4	L-asparaginase (mitochondrial)	-80150.1	3.5.1.1	0	0	TRUE	1
MEOHtly	2	0	meoh[c] <==> meoh[l]	Methanol transporter, lysosome			0	0	TRUE	1
VLCS2p	23	0	[x] : atp + coa + dhcholestanate --> amp + dhcholestancoa + ppi	Very-long-chain-fatty-acid-CoA ligase	-11001.1	6.2.1.7	3	0	FALSE
DHPM2	4	0	[c] : 56dthm + h2o --> 3uib + h	dihydropyrimidinase (dihydrothymine)		3.5.2.2	1	0	FALSE
FAOXC226205x	5	0	[x] : c226coa + coa + h2o + nad --> accoa + h + nadh + tmndnccoa	Beta oxidation of long chain fatty acid	(3295.1 and 51.2 and 30.1) or (51.1 and 3295.1 and 30.1) or (51.2 and 30.1 and 1962.1) or (51.1 and 30.1 and 1962.1)	1.3.99.3	0	0	TRUE	1
FADH2tx	27	0	fadh2[c] <==> fadh2[x]	FADH2 transporter, peroxisomal			3	0	FALSE
LYStiDF	0	0	lys-L[e] --> lys-L[c]	L-lysine transport via diffusion (extracellular to cytosol)	(84889.1) or (55089.1) or (6542.1) or (6541.1)		0	0	TRUE	1
41R2A1H12BOOX	0	0	[c] : h2o + nrpphr + o2 --> 34dhmald + h2o2 + nh4	4-[(1R)-2-Amino-1-hydroxyethyl]-1,2-benzenediol:oxygen oxidoreductase(deaminating)(flavin-containing)	(4128.1) or (4129.1)	1.4.3.4	0	0	TRUE	1
RDH1a	0	0	[c] : nadp + retinol <==> h + nadph + retinal	retinol dehydrogenase (all-trans,NADPH)	(157506.1) or (112724.1) or (145226.1) or (51109.1) or (195814.1) or (57665.1) or (50700.1)	1.1.1.105	0	0	TRUE	1
DIDPtn	0	0	didp[c] <==> didp[n]	dIDP nuclear transport			0	0	TRUE	1
ASNSERNaEx	0	0	asn-L[e] + na1[e] + ser-L[c] --> asn-L[c] + na1[c] + ser-L[e]	L-serine/L-asparagine Na-dependent exchange (Asn-L in)	-6510.1		0	0	TRUE	1
HKYNH	5	0	[c] : h2o + hLkynr --> 3hanthrn + ala-L	3-Hydroxy-L-kynurenine hydrolase	-8942.1	3.7.1.3	0	0	TRUE	1
FATP5t	1	0	arachd[c] + na1[c] <==> arachd[e] + na1[e]	fatty acid electroneutral transport	-10998.1		1	0	FALSE
RETI1	3	0	[c] : retinol <==> retinol-cis-11	retinol isomerase (11-cis)		5.2.1.7	0	0	TRUE	1
ALAR	3	0.0162413	[c] : ala-L <==> ala-D	alanine racemase	-11212.1	5.1.1.1	1	0.0166667	FALSE
ECOAH9m	0	0	[m] : 2mb2coa + h2o <==> 3hmbcoa	2-Methylprop-2-enoyl-CoA (2-Methylbut-2-enoyl-CoA), mitochondrial	(1892.1) or (3030.1) and (3032.1)	4.2.1.17	0	0	FALSE
NADtn	2	0	nad[n] <==> nad[c]	NAD transport, nuclear through pores			0	0	TRUE	1
SPODM	0	0	[c] : (2) h + (2) o2s --> h2o2 + o2	superoxide dismutase	-6647.1	1.15.1.1	0	0	TRUE	1
TYRt	0	0	tyr-L[e] <==> tyr-L[c]	L-tyrosine transport	-117247		0	0	FALSE
FDH	0	0	[c] : for + nad --> co2 + nadh	formate dehydrogenase	-10840.1	1.2.1.2	0	0	TRUE	1
LNELDCCRNt	3	0	lneldccrn[c] --> lneldccrn[m]	transport into the mitochondria (carnitine)	-788.1		0	0	TRUE	1
DNDPt48m	0	0	dgdp[m] + dttp[c] --> dgdp[c] + dttp[m]	dTTP transport via dGDP antiport	-60386.1		0	0	TRUE	1
PDHm	0	0.285549	[m] : coa + nad + pyr --> accoa + co2 + nadh	pyruvate dehydrogenase	(1738.1 and 8050.1) and (5161.1 and 5162.1) and (1737.1) or (1738.1 and 8050.1) and (5160.1 and 5162.1) and (1737.1)	1.2.4.1	0	0.214876	TRUE	0.0748503
CLFORtex	0	0	cl[e] + (2) for[c] --> cl[c] + (2) for[e]	chloride transport via formate countertransport	-5172.1		0	0	TRUE	1
ALR3	2	0	[c] : acetol + h + nadph --> 12ppd-S + nadp	aldose reductase (acetol)	(10327.2) or (8574.1) or (10327.1) or (231.1)		0	0	TRUE	1
ACONTm	0	0.00115607	[m] : cit <==> icit	Aconitate hydratase	-50.1	4.2.1.3	0	0	TRUE	0.646707
UROLACer	4	0	[r] : glcur + h <==> glac + h2o	uronolactonase, endoplasmic reticulum		3.1.1.19	0	0	TRUE	1
DNADDP	0	0	[c] : dnad + h2o --> amp + (2) h + nicrnt	Deaminido NAD diphosphatase	(5167.1) or (5169.1) or (5168.1)	3.6.1.9	0	0	TRUE	1
SACCD4m	9	0	[m] : h2o + nadp + saccrp-L --> L2aadp6sa + glu-L + h + nadph	saccharopine dehydrogenase (NAD, L-glutamate forming), mitochondrial	-10157.1	1.5.1.10	0	0	TRUE	1
XOLTRIOLtm	20	0	xoltriol[c] <==> xoltriol[m]	lipid, flip-flop intracellular transport			2	0	FALSE
LEUtec	0	0	leu-L[e] <==> leu-L[c]	L-leucine transport via diffusion (extracellular to cytosol)	(8501.1) or (124935.1)		0	0	TRUE	1
TMDK1m	0	0	[m] : atp + thymd --> adp + dtmp + h	thymidine kinase (ATP:thymidine)	-7084.1	2.7.1.21	0	0	TRUE	1
PPNCL3	7	0	[c] : 4ppan + atp + cys-L --> 4ppcys + amp + h + ppi	phosphopantothenate-cysteine ligase	-79717.1	6.3.2.5	0	0	FALSE
UDPDOLPT_U	6	0	[c] : (0.1) dolp_U + udpg --> (0.1) dolglcp_U + udp	UDPglucose:dolichyl-phosphate beta-D-glucosyltransferase (uterus)	-29880.1	2.4.1.117	0	0	TRUE	1
ESTRADIOLtr	0	0	estradiol[r] <==> estradiol[c]	estradiol intracellular transport			0	0	TRUE	1
CYTK7n	0	0	[n] : cmp + utp <==> cdp + udp	cytidylate kinase (CMP,UTP),nuclear	-51727.1	2.7.4.14	0	0	TRUE	1
INSt4	0	0	ins[e] + na1[e] --> ins[c] + na1[c]	inosine transport in via sodium symport	(9153.1) or (64078.1)		0	0	TRUE	1
DESAT18_5	6	0	[c] : h + nadh + o2 + stcoa --> (2) h2o + nad + od2coa	stearoyl-CoA desaturase (n-C18:0CoA -> n-C18:1CoA)	-6319.1	1.14.19.1	1	0	FALSE
GLUt2m	0	0	glu-L[c] + h[c] <==> glu-L[m] + h[m]	L-glutamate reversible transport via proton symport, mitochondrial	(83733.1) or (8604.1) or (79751.1) or (10165.1)		0	0	TRUE	1
CYTDtn	2	0	cytd[c] <==> cytd[n]	cytidine transport in nucleus			0	0	TRUE	1
CSNATr	0	0.017341	[c] : accoa + crn <==> acrn + coa	carnitine O-acetyltransferase		2.3.1.7	0	0.0165289	TRUE	0.343313
THRD_L	0	0	[c] : thr-L --> 2obut + nh4	L-threonine deaminase	-10993.1	4.3.1.19	0	0	FALSE
LGNCt	0	0	lgnc[e] <==> lgnc[c]	fatty acid transport via diffusion			0	0	TRUE	1
10FTHF6GLUtl	0	0.00115607	10fthf6glu[c] --> 10fthf6glu[l]	6-glutamyl-10FTHF transport, lysosomal			0	0	TRUE	0.254491
ASAH1	5	0	[l] : crm_hs + h2o --> Rtotal + sphings	N-acylsphingosine amidohydrolase	(427.1) or (427.2)	3.5.1.23	0	0	TRUE	1
RTOTALCRNCPT1	3	0	[c] : Rtotalcoa + crn --> Rtotalcrn + coa	carnitine fatty-acyl transferase	(1375.1) or (1375.4) or (1375.3) or (1374.1) or (126129.1) or (1375.2)	2.3.1.21	0	0	TRUE	1
ORNt4m	0	0	citr-L[c] + h[c] + orn[m] <==> citr-L[m] + h[m] + orn[c]	ornithine mitochondrial transport exchange with citruline	(10166.1) or (83884.1)		0	0	TRUE	1
TRPt	0	0	trp-L[e] <==> trp-L[c]	L-tryptophan transport	-117247		0	0	TRUE	1
NDP6	0	0	[c] : dcdp + h2o --> dcmp + h + pi	nucleoside-diphosphatase (dCDP)		3.6.1.6	0	0	TRUE	1
GLYC-St	2	0	glyc-S[c] --> glyc-S[e]				1	0	FALSE
LGTHL	0	0.0369942	[c] : gthrd + mthgxl --> lgt-S	lactoylglutathione lyase	-2739.1	4.4.1.5	0	0.0330579	TRUE	0.220559
PDE4n	2	0	[n] : 35cgmp + h2o --> gmp + h	3',5'-cyclic-nucleotide phosphodiesterase, Nucleus	-5152.1	3.1.4.17	0	0	TRUE	1
TYROXDAc	0	0	[c] : h2o + o2 + tym --> 4hoxpacd + h2o2 + nh4	Tyramine:oxygen oxidoreductase(deaminating)(flavin-containing) (cytosol)	(4128.1) or (4129.1)	1.4.3.6	0	0	FALSE
PAIL_HStn	0	0.0115607	pail_hs[c] <==> pail_hs[n]	phosphatidylinositol nuclear transport (diffusion)			0	0	TRUE	0.206587
METS	0	0.183815	[c] : 5mthf + hcys-L --> h + met-L + thf	methionine synthase	-4548.1	2.1.1.13	0	0.289256	TRUE	0.133733
ALAGLNexR	0	0	ala-L[e] + gln-L[c] <==> ala-L[c] + gln-L[e]	L-alanine/glutamine reversible exchange	(6520.1) and (56301.1)		0	0	TRUE	1
PRDX	0	0	[c] : h2o2 + meoh --> fald + (2) h2o	Peroxidase (multiple substrates)	-8288.1	1.11.1.7	0	0	TRUE	1
CAATPS	0	0	atp[c] + (2) ca2[c] + h2o[c] --> adp[c] + (2) ca2[e] + h[e] + pi[c]	Ca ATPase	(492.1) or (491.1) or (490.1) or (493.1)	3.6.3.6	0	0	TRUE	1
MTHFD	0	0	[c] : mlthf + nadp <==> methf + nadph	methylenetetrahydrofolate dehydrogenase (NADP)	-4522.1	1.5.1.5	0	0	TRUE	1
ILETA	0	0	[c] : akg + ile-L <==> 3mop + glu-L	isoleucine transaminase	-586.1	2.6.1.42	0	0	TRUE	1
SUCOASm	0	0	[m] : atp + coa + succ <==> adp + pi + succoa	Succinate--CoA ligase (ADP-forming)	(8802.1 and 8803.1)	6.2.1.5	0	0	TRUE	1
DNDPt43m	0	0	atp[m] + dutp[c] --> atp[c] + dutp[m]	dUTP transport via ATP antiport	-60386.1		0	0	TRUE	1
5THFtl	0	0.00231214	5thf[c] --> 5thf[l]	5-glutamyl-THF transport, lysosomal			0	0	TRUE	0.453094
ADPT	0	0	[c] : ade + prpp --> amp + ppi	adenine phosphoribosyltransferase	-353.1	2.4.2.7	0	0	TRUE	1
C161CRN2t	3	0	hdd2crn[c] --> hdd2crn[m]	C161 transport into the mitochondria	-788.1		0	0	TRUE	1
DNDPt63m	0	0	dcdp[m] + dgtp[c] --> dcdp[c] + dgtp[m]	dGTP transport via dCDP antiport	-60386.1		0	0	TRUE	1
ARTFR11	0	0	[c] : pmtcoa --> R1coa_hs	R group artificial flux			0	0	TRUE	1
ILEt4	0	0	ile-L[e] + na1[e] --> ile-L[c] + na1[c]	L-isoleucine transport in via sodium symport	-11254.1		0	0	TRUE	1
PETOHMr_hs	3	0	[r] : (3) amet + pe_hs --> (3) ahcys + (3) h + pchol_hs	phosphatidylethanolamine N-methyltransferase	(10400.2) or (10400.1) or (10400.3)	2.1.1.17	0	0	TRUE	1
BUP2	4	0	[c] : 3uib + (2) h + h2o --> 3aib-D + co2 + nh4	beta-ureidopropionase (D-3-amino-isobutanoate forming)	-51733.1	3.5.1.6	1	0	FALSE
H2Otp	0	0	h2o[c] <==> h2o[x]	H2O transport, peroxisomal			0	0	TRUE	1
CGLYt3(2)	1	0	cgly[e] + (2) h[e] --> cgly[c] + (2) h[c]	Cys-Gly transport in via proton symport	-6565.1		0	0	TRUE	1
PCt	3	0.00348028	atp[c] + h2o[c] + pchol_hs[c] <==> adp[c] + h[c] + pchol_hs[e] + pi[c]	phosphatidylcholine transporter	(5244.1) or (5244.3) or (5244.2)		3	0.0254237	FALSE
PPA	0	0	[c] : h2o + ppi --> h + (2) pi	inorganic diphosphatase	-5464.1	3.6.1.1	0	0	TRUE	1
7DHCHSTEROLtr	11	0	7dhchsterol[r] <==> 7dhchsterol[c]	cholesterol precursor intracellular transport			3	0	FALSE
GDCHOLAtx	3	0	gdchola[x] <==> gdchola[c]	bile acid intracellular transport			1	0	FALSE
DNDPt7m	0	0	dadp[m] + datp[c] --> dadp[c] + datp[m]	dATP transport via dADP antiport	-60386.1		0	0	TRUE	1
GALU	0	0.0358382	[c] : g1p + h + utp <==> ppi + udpg	UTP-glucose-1-phosphate uridylyltransferase	(7360.1) or (7359.1) or (7360.2)	2.7.7.9	0	0.0165289	TRUE	0.459082
FACOAL226i	0	0	[c] : atp + coa + crvnc --> amp + c226coa + ppi	C226 fatty acid activation		6.2.1.3	0	0	TRUE	1
FATP1t	0	0	hdca[c] + na1[c] <==> hdca[e] + na1[e]	fatty acid electroneutral transport	(376497.2) or (10999.1) or (376497.1) or (11000.1)		0	0	TRUE	1
BILGLCURte	0	0	atp[c] + bilglcur[c] + h2o[c] <==> adp[c] + bilglcur[e] + h[c] + pi[c]	bilirubin monoglucuronide transport MDR	-4363.1		0	0	TRUE	1
BETALDHxm	7	0.0011655	[m] : betald + h2o + nad --> glyb + (2) h + nadh	betaine-aldehyde dehydrogenase, mitochondrial		1.2.1.8	1	0	FALSE
FOLt2	1	0	fol[e] + oh1[c] <==> fol[c] + oh1[e]	folate transport via anion exchange	(6573.1) or (6573.2)		1	0	FALSE
ARTFR46	0	0	fadh2[m] + od2coa[c] --> (1.125) R4coa_hs[c] + fad[m]	R group artificial flux			0	0	TRUE	1
PSSA2_hs	3	0.334107	[c] : pe_hs + ser-L <==> etha + ps_hs	Phosphatidylserine synthase homo sapiens	-81490.1	2.7.8.8	0	0.280992	TRUE	0.241517
GLYt2r	0	0	gly[e] + h[e] <==> gly[c] + h[c]	glycine reversible transport via proton symport	-206358		0	0	TRUE	1
DOLGLCP_Uter	6	0	(0.1) dolglcp_U[c] --> (0.1) dolglcp_U[r]	Dolichyl beta-D-glucosyl phosphate flippase (uterus)			0	0	TRUE	1
ACGAMtly	5	0	acgam[l] --> acgam[c]	N-acetyl-glucosamine lysosomal efflux			0	0	TRUE	1
NDPK2	0	0	[c] : atp + udp <==> adp + utp	nucleoside-diphosphate kinase (ATP:UDP)	(4832.1) or (29922.1) or (4831.1 and 4830.1) or (10201.1) or (4830.2 and 4831.1) or (29922.2)	2.7.4.6	0	0	TRUE	1
GTHDH	0	0	[c] : dhdascb + (2) gthrd --> ascb-L + gthox	Glutathione dehydrogenase (dehydroascorbate reductase)		1.8.5.1	0	0	TRUE	1
LPS	2	0	[c] : h2o + tag_hs --> Rtotal3 + dag_hs + h	lipase	-4023.1	3.1.1.3	0	0	TRUE	1
FAH3	2	0	[c] : h + hdca + nadph + o2 --> h2o + nadp + whhdca	Fatty acid omega-hydroxylase	-1579.1		1	0	FALSE
34DHOXPEGt	5	0	34dhoxpeg[c] <==> 34dhoxpeg[e]	3,4-Dihydroxyphenylethyleneglycol transport (diffusion)			1	0	FALSE
ADNt4	0	0	adn[e] + na1[e] --> adn[c] + na1[c]	adenosine transport (Na/Adn cotransport)	(9154.2) or (9154.1) or (64078.1) or (9153.1)		0	0	TRUE	1
VALt5m	0	0	val-L[c] <==> val-L[m]	Valine reversible mitochondrial transport			0	0	TRUE	1
DHPR2	0	0	[c] : 5mthf + dhbpt --> h + mlthf + thbpt	6,7-dihydropteridine reduction			0	0	TRUE	1
ASNtm	1	0	asn-L[c] --> asn-L[m]	L-asparagine transport, mitochondrial			0	0	TRUE	1
RNDR3	0	0.0208092	[c] : cdp + trdrd --> dcdp + h2o + trdox	ribonucleoside-diphosphate reductase (CDP)	(6240.1 and 6241.1)	1.17.4.1	0	0.0330579	TRUE	0.223553
HGNTOR	0	0	[c] : hgentis + o2 --> 4mlacac + h	Homogentisate:oxygen 1,2-oxidoreductase (decyclizing)	-3081.1	1.13.11.5	0	0	TRUE	1
HSD11B2r	0	0	[r] : cortsn + h + nadh <==> crtsl + nad	11-beta-hydroxysteroid dehydrogenase type 2	-3291.1		0	0	TRUE	1
MANt4	0	0	man[e] + na1[e] <==> man[c] + na1[c]	D-mannose transport via sodium cotransport	-200010		0	0	TRUE	1
GCC2am	3	0	[m] : gly + h + lpam <==> alpam + co2	glycine-cleavage complex (lipoamide), mitochondrial	(275.1) and (1738.1) and (2731.1) and (2653.1)	1.4.4.2	0	0	TRUE	1
UMPK2	0	0	[c] : ctp + ump <==> cdp + udp	UMP kinase (CTP)	-51727.1	2.7.4.14	0	0	TRUE	1
MCD	0	0	[c] : h + malcoa --> accoa + co2	Malonyl-CoA Decarboxylase cytoplasmic	-23417.1	4.1.1.9	0	0	TRUE	1
SPRMS	1	0	[c] : ametam + spmd --> 5mta + h + sprm	spermine synthase	-6611.1	2.5.1.22	1	0	FALSE
PCHOL_HSter	0	0.0104046	pchol_hs[c] <==> pchol_hs[r]	phosphatidylcholine scramblase			0	0	TRUE	0.0808383
ALDD2x	0	0	[c] : acald + h2o + nad --> ac + (2) h + nadh	aldehyde dehydrogenase (acetaldehyde, NAD)	(218.1) or (501.1) or (8854.2) or (224.1) or (222.1) or (8854.1) or (221.1) or (216.1) or (8854.3) or (223.1) or (220.1)	1.2.1.3	0	0	TRUE	1
LCADi_D	0	0	[c] : h2o + lald-D + nad --> (2) h + lac-D + nadh	lactaldehyde dehydrogenase	(218.1) or (223.1) or (8854.2) or (224.1) or (222.1) or (8854.1) or (221.1) or (216.1) or (8854.3) or (501.1) or (220.1)	1.2.1.21	0	0	TRUE	1
ME1m	0	0	[m] : mal-L + nad --> co2 + nadh + pyr	malic enzyme (NAD), mitochondrial	-4200.1	1.1.1.38	0	0	TRUE	1
SPC_HSt	1	0	spc_hs[c] <==> spc_hs[e]	sphingosylphosphorylcholine transport (diffusion)			1	0	FALSE
HMGLm	0	0	[m] : hmgcoa --> acac + accoa	hydroxymethylglutaryl-CoA lyase	(3155.1) or (54511.1)	4.1.3.4	0	0	TRUE	1
HMBS	24	0	[c] : h2o + (4) ppbng --> hmbil + (4) nh4	hydroxymethylbilane synthase	-3145.1	4.3.1.8	4	0	FALSE
CRNt	0	0	crn[e] <==> crn[c]	L-carnitine reversible transport	-6584.1		0	0	TRUE	1
ADMDC	10	0	[c] : amet + h --> ametam + co2	adenosylmethionine decarboxylase	-262.1	4.1.1.50	1	0	FALSE
ACHVESSEC	1	0	(3) ach[c] + (2) atp[c] + (2) h2o[c] --> (3) ach[e] + (2) adp[c] + (2) h[c] + (2) pi[c]	Acetylcholine secretion via secretory vesicle (ATP driven)	-6572.1		1	0	FALSE
GULN3D	22	0	[c] : guln + nad <==> 3dhguln + h + nadh	L-gulonate 3-dehydrogenase		1.1.1.45	2	0	FALSE
6DHFtm	0	0	6dhf[m] --> 6dhf[c]	6-glutamyl-DHF transport,m mitochondrial			0	0	TRUE	1
FUMSO3tm	0	0	fum[c] + so3[m] <==> fum[m] + so3[c]	Fumarate:sulfite antiport, mitochondrial	-1468.1		0	0	TRUE	1
CHSTEROLSULT	1	0	[c] : chsterol + paps --> chsterols + h + pap	steroid sulfotransferase	-6820.1	2.8.2.2	0	0	TRUE	1
AMETr	3	0	amet[c] <==> amet[r]	S-Adenosyl-L-methionine intracellular diffusion			0	0	TRUE	1
L-LACDcm	0	0	(2) ficytC[m] + lac-L[c] --> (2) focytC[m] + (2) h[c] + pyr[c]				0	0	TRUE	1
XYLTD_Dr	2	0	[c] : nad + xylt <==> h + nadh + xylu-D	xylitol dehydrogenase (D-xyulose-forming)		1.1.1.9	0	0	TRUE	1
SCP3x	7	0	[x] : coa + dhcholestancoa + o2 --> dcholcoa + h2o + ppcoa	peroxisomal thiolase 2	-6342.1		2	0	FALSE
FTHFL	0	0.338728	[c] : atp + for + thf <==> 10fthf + adp + pi	formate-tetrahydrofolate ligase	(4522.1) or (286297.1)	6.3.4.3	0	0.520661	TRUE	0.0508982
CYSALANaEx	0	0	ala-L[c] + cys-L[e] + na1[e] --> ala-L[e] + cys-L[c] + na1[c]	L-alanine/L-cysteine Na-dependent exchange (Cys-L in)	(6509.1) or (6510.1)		0	0	TRUE	1
PI45PLC	6	0	[c] : h2o + pail45p_hs --> dag_hs + h + mi145p	phosphatidylinositol 4,5-bisphosphate phospholipase C	(23236.2) or (5336.1) or (9651.1) or (113026.1) or (89869.1) or (84812.1) or (5330.1) or (5335.1) or (51196.1) or (5333.1) or (5332.2) or (5331.1) or (5335.2) or (5334.1) or (5332.1) or (257068.1) or (23236.1) or (23007.1)	3.1.4.11	0	0	TRUE	1
DHAAt1r	0	0	dhdascb[e] <==> dhdascb[c]	dehydroascorbate transport (uniport)	(6515.1) or (6513.1) or (6517.1)		0	0	TRUE	1
HAtly	5	0	ha[e] --> ha[l]	hyaluronan transport, extracellular to lysosome			0	0	TRUE	1
DNDPt32m	0	0	atp[m] + dgdp[c] --> atp[c] + dgdp[m]	dGDP transport via ATP antiport	-60386.1		0	0	TRUE	1
GLNSERNaEx	0	0	gln-L[e] + na1[e] + ser-L[c] --> gln-L[c] + na1[c] + ser-L[e]	L-serine/L-glutamine Na-dependent exchange (Gln-L in)	-6510.1		0	0	TRUE	1
RNDR2	0	0.0115607	[c] : gdp + trdrd --> dgdp + h2o + trdox	ribonucleoside-diphosphate reductase (GDP)	(6240.1 and 6241.1)	1.17.4.1	0	0.0165289	TRUE	0.404192
THYOXt	0	0	hco3[c] + thyox-L[e] <==> hco3[e] + thyox-L[c]	T4 transport via bicarbonate countertransport	(10599.1) or (6579.1) or (53919.1) or (28231.1)		0	0	TRUE	1
DSAT	18	0.042503	[c] : Rtotalcoa + sphgn --> coa + dhcrm_hs + h	dihydrosphingosine N-acyltransferase			4	0.017094	FALSE
DGTPtn	2	0	dgtp[c] <==> dgtp[n]	dGTP diffusion in nucleus			1	0	FALSE
HAS1	7	0	uacgam[c] + udpglcur[c] --> (2) h[c] + ha_pre1[e] + (2) udp[c]	hyaluronan synthase	(3038.2) or (3036.1) or (3038.1) or (3037.1)	2.4.1.212	2	0	FALSE
PI3P4K	0	0	[c] : atp + pail3p_hs --> adp + h + pail34p_hs	phosphatidylinositol 3-phosphate 4-kinase	(55361.1) or (5297.1) or (8394.1) or (23396.1) or (8395.1) or (5298.1)		0	0	TRUE	1
NMNATn	2	0	[n] : atp + h + nmn --> nad + ppi	nicotinamide-nucleotide adenylyltransferase	-64802.1	2.7.7.1	0	0	TRUE	1
5HTRPVESSEC	0	0	(3) 5htrp[c] + (2) atp[c] + (2) h2o[c] --> (3) 5htrp[e] + (2) adp[c] + (2) h[c] + (2) pi[c]	5-hydroxy-L-tryptophan secretion via secretory vesicle (ATP driven)	(6570.1) or (6571.1)		0	0	TRUE	1
P45027A12m	20	0	[m] : nadp + xoltetrol --> h + nadph + thcholst	5-beta-cholestane-3-alpha,7-alpha,12-alpha-triol 27-hydroxylase	-1593.1	1.14.13.15	2	0	FALSE
PPPGOm	24	0	[m] : (3) o2 + (2) pppg9 --> (6) h2o + (2) ppp9	protoporphyrinogen oxidase, mitochondrial	-5498.1	1.3.3.4	4	0	FALSE
URCN	1	0	[c] : h2o + urcan --> 4izp	urocanase	-131669	4.2.1.49	0	0	FALSE
PCREATtmdiffir	3	0	pcreat[m] --> pcreat[c]	Phosphocreatine transport to/from mitochondria via diffusion			0	0	TRUE	1
HCO3_CLt	0	0	cl[c] + hco3[e] <==> cl[e] + hco3[c]	bicarbonate transport (Cl-/HCO3- exchange)	(6522.1) or (83697.1) or (6521.1) or (6508.2) or (6508.1)		0	0	TRUE	1
24,25DHVITD3t	3	0	2425dhvitd3[c] --> 2425dhvitd3[e]	24,25-Dihydroxyvitamin D3 transport from cytoplasm			1	0	FALSE
DHFR	9	0.123832	[c] : dhf + h + nadph <==> nadp + thf	dihydrofolate reductase	-1719.1	1.5.1.3	3	0.262712	FALSE
AACTtm	3	0	aact[m] --> aact[c]	Aminoacetone transport (mitochondrial)			0	0	TRUE	1
THRGLNNaEx	0	0	gln-L[c] + na1[e] + thr-L[e] --> gln-L[e] + na1[c] + thr-L[c]	L-threonine/L-glutamine Na-dependent exchange (Thr-L in)	-6510.1		0	0	TRUE	1
GLYtm	0	0.0358382	gly[c] <==> gly[m]	glycine passive transport to mitochondria			0	0.0165289	TRUE	0.122754
PEPCK	0	0	[c] : gtp + oaa --> co2 + gdp + pep	Phosphoenolpyruvate carboxykinase (GTP)	-5105.1	4.1.1.32	0	0	TRUE	1
RTOT6	1	0	[c] : R6coa_hs --> Rtotalcoa	R total flux			0	0	TRUE	1
ARTFR41	0	0	fadh2[m] + hdcoa[c] --> R4coa_hs[c] + fad[m]	R group artificial flux			0	0	TRUE	1
GLYCt	1	0	glyc[c] <==> glyc[e]	glycerol transport via channel			1	0	FALSE
3MOBt2im	0	0	3mob[c] + h[c] --> 3mob[m] + h[m]	3-methyl-2-oxobutanoate mitochondrial transport via proton symport			0	0	TRUE	1
GLCAASE8ly	5	0	[l] : h2o + ha --> glcur + ha_deg1	beta-glucuronidase, lysosomal	-2990.1	3.2.1.31	0	0	TRUE	1
DNDPt20m	0	0	atp[m] + dtdp[c] --> atp[c] + dtdp[m]	dTDP transport via ATP antiport	-60386.1		0	0	TRUE	1
DESAT18_6	0	0	[c] : h + nadh + o2 + odecoa --> (2) h2o + lneldccoa + nad	fatty acyl-CoA desaturase (n-C18:1CoA -> n-C18:2CoA)	-9415.1	1.14.19.1	0	0	TRUE	1
APOCFm	0	0	[m] : apoC + lys-L --> apoC-Lys + h + h2o	Apocarboxylase formation, mitochondrial			0	0	TRUE	1
RTOTAL3CRNCPT2	3	0.00116009	[m] : Rtotal3crn + coa --> Rtotal3coa + crn	R group transport into the mitochondria	-1376.1		0	0	TRUE	0.374251
MAOX	5	0	[c] : h2o + mma + o2 --> fald + h2o2 + nh4	Methylamine oxidase	(8639.1) or (26.1) or (314.2) or (314.1)	1.4.3.6	1	0	FALSE
SO4CLtex2	0	0	cl[c] + (2) so4[e] --> cl[e] + (2) so4[c]	sulfate transport via chloride countertransport (2:1)	(65010.1) or (65010.3) or (65010.2)		0	0	TRUE	1
DGK2m	2	0	[m] : datp + dgmp <==> dadp + dgdp	deoxyguanylate kinase (dGMP:dATP) (mitochondrial)		2.7.4.8	0	0	TRUE	1
CTPS1	0	0	[c] : atp + nh4 + utp --> adp + ctp + (2) h + pi	CTP synthase (NH3)	-1503.1	6.3.4.2	0	0	TRUE	1
DOPACHRMISO	0	0	[c] : (2) 2c23dh56dhoxin + o2 --> (2) L-dpchrm + (2) h2o	L-dopachrome isomerase 1	-7299.1		0	0	FALSE
HIBDm	0	0	[m] : 3hmp + nad <==> 2mop + h + nadh	3-hydroxyisobutyrate dehydrogenase, mitochondrial	-11112.1	1.1.1.31	0	0	FALSE
DCTPtn	5	0	dctp[c] <==> dctp[n]	dCTP diffusion in nucleus			1	0	FALSE
NDPK5m	0	0	[m] : atp + dgdp <==> adp + dgtp	nucleoside-diphosphate kinase (ATP:dGDP), mitochondrial	-4833.1	2.7.4.6	0	0	TRUE	1
SPH1Pte	1	0	sph1p[c] <==> sph1p[e]	sph1p transport			1	0	FALSE
RTOTAL2CRNCPT2	3	0	[m] : Rtotal2crn + coa --> Rtotal2coa + crn	R group transport into the mitochondria	-1376.1		0	0	TRUE	1
D-3AIBt	4	0	3aib-D[c] --> 3aib-D[e]				1	0	FALSE
UAGDP	10	0	[c] : acgam1p + h + utp --> ppi + uacgam	UDP-N-acetylglucosamine diphosphorylase	(6675.1) or (91373.1)	2.7.7.23	2	0	FALSE
PCRNtm	50	0	pcrn[c] --> pcrn[m]	transport into the mitochondria from cytosol (carnitine)			5	0	FALSE
SUCCt4_3	0	0	(3) na1[e] + succ[e] <==> (3) na1[c] + succ[c]	succinate transport via sodium symport	(64849.1) or (64849.2)		0	0	TRUE	1
DNDPt38m	0	0	dudp[m] + dutp[c] --> dudp[c] + dutp[m]	dUTP transport via dUDP antiport	-60386.1		0	0	TRUE	1
KHK	2	0	[c] : atp + fru --> adp + f1p + h	ketohexokinase	(3795.1) or (3795.2)	2.7.1.3	0	0	TRUE	1
ALCD21_D	1	0	[c] : 12ppd-R + nad --> h + lald-D + nadh	alcohol dehydrogenase (D-1,2-propanediol)	(127.1) or (284273.2) or (125.1) or (128.1) or (131.1) or (125.1 and 124.1) or (124.1) or (130.1) or (137872.1) or (125.1 and 126.1) or (126.1 and 124.1) or (284273.1) or (126.1)		0	0	TRUE	1
NADHtru	2	0	nadh[c] --> nadh[r]	NADH transporter, endoplasmic reticulum			0	0	TRUE	1
FAOXC180x	1	0	[x] : coa + h2o + nad + o2 + stcoa --> accoa + h + h2o2 + nadh + pmtcoa	Beta oxidation of long chain fatty acid	(51.1 and 3295.1 and 30.1) or (51.1 and 30.1 and 1962.1) or (51.2 and 30.1 and 1962.1) or (3295.1 and 51.2 and 30.1)	1.3.99.3	0	0	TRUE	1
SO4t4_3	0	0	(3) na1[e] + so4[e] <==> (3) na1[c] + so4[c]	sulfate transport via sodium symport	-6561.1		0	0	TRUE	1
PETHCT	3	0.334107	[c] : ctp + ethamp + h --> cdpea + ppi	phosphoethanolamine cytidyltransferase	-5833.1	2.7.7.14	0	0.280992	TRUE	0.241517
10FTHF6GLUtm	0	0	10fthf6glu[m] --> 10fthf6glu[c]	6-glutamyl-10FTHF transport, mitochondrial			0	0	TRUE	1
CERK	2	0	[c] : atp + crm_hs --> adp + crmp_hs + h	Ceramide kinase	(64781.1) or (64781.2)	2.7.1.138	1	0	FALSE
PIPLCn	1	0.00231481	[n] : h2o + pail_hs --> dag_hs + h + mi1p-D	phosphatidylinositol phospholipase C, nucleus	(23236.2) or (23236.1)	3.1.4.3	0	0	TRUE	0.227545
PCLAD	0	0	[c] : cmusa + h --> am6sa + co2	picolinic acid decarboxylase	-130013	4.1.1.45	0	0	TRUE	1
13DAMPPOX	2	0	[c] : 13dampp + h2o + o2 --> bamppald + h2o2 + nh4	1,3-Diaminopropane:oxygen oxidoreductase (deaminating)	(8639.1) or (26.1) or (314.2) or (314.1)	1.4.3.6	0	0	TRUE	1
PUNP2	9	0	[c] : dad-2 + pi <==> 2dr1p + ade	purine-nucleoside phosphorylase (Deoxyadenosine)	-4860.1	2.4.2.1	3	0	FALSE
LYSOXp	8	0	[x] : h2o + lys-L + o2 --> 6a2ohxnt + h2o2 + nh4	L-lysine oxidase, peroxisomal		1.4.3.14	1	0	FALSE
CHOLD2m	7	0.0011655	[m] : chol + fad --> betald + fadh2	choline dehydrogenase (FAD acceptor), mitochondrial	-55349.1	1.1.99.1	1	0	FALSE
TTDCRNt	3	0	ttdcrn[c] --> ttdcrn[m]	transport into the mitochondria (carnitine)	-788.1		0	0	TRUE	1
ALR2	0	0.0138728	[c] : h + mthgxl + nadph --> acetol + nadp	aldose reductase (methylglyoxal)	(10327.2) or (8574.1) or (10327.1) or (231.1)		0	0	TRUE	0.277445
VD3	11	0	[c] : pd3 <==> vitd3	Vitamin D3 formation			3	0	FALSE
CITt4_4	0	0	cit[e] + (4) na1[e] <==> cit[c] + (4) na1[c]	citrate transport via sodium symport	-284111		0	0	TRUE	1
TDP	0	0	[c] : h2o + thmpp --> h + pi + thmmp	thiamin pyrophosphatase		3.6.1.15	0	0	FALSE
URIK1	0	0.00115607	[c] : atp + uri --> adp + h + ump	uridine kinase (ATP:Uridine)	(7371.1) or (83549.1)	2.7.1.48	0	0	TRUE	0.326347
ARACHt	0	0	arach[e] <==> arach[c]	fatty acid transport via diffusion			0	0	TRUE	1
P5CRm	0	0	[m] : 1pyr5c + (2) h + nadph --> nadp + pro-L	pyrroline-5-carboxylate reductase (m)	(5831.1) or (5831.2)	1.5.1.2	0	0	TRUE	1
DOLP_Lter	0	0.00231214	(0.1) dolp_L[r] --> (0.1) dolp_L[c]	dolichol phosphate flippase (liver)			0	0	TRUE	0.215569
MACOXO	4	0	[c] : 3mldz + h2o + nad --> 3mlda + (2) h + nadh	3-Methylimidazole acetaldehyde:NAD+ oxidoreductase	(218.1) or (221.1) or (4129.1) or (222.1) or (220.1)	1.2.1.5	1	0	FALSE
DOPAt4(2)r	0	0	dopa[e] + (2) na1[e] <==> dopa[c] + (2) na1[c]	Dopamine reversible transport in via sodium symport (1:2)	(6530.1) or (6531.1)		0	0	TRUE	1
DNDPt30m	0	0	adp[m] + dcdp[c] --> adp[c] + dcdp[m]	dCDP transport via ADP antiport	-60386.1		0	0	TRUE	1
SERGLNNaEx	0	0	gln-L[c] + na1[e] + ser-L[e] --> gln-L[e] + na1[c] + ser-L[c]	L-serine/L-glutamine Na-dependent exchange (Ser-L in)	-6510.1		0	0	TRUE	1
BAMPPALDOX	2	0	[c] : bamppald + h2o + nad --> ala-B + (2) h + nadh	beta-Aminopropion aldehyde:NAD+ oxidoreductase	(8854.2) or (501.1) or (216.1) or (224.1) or (8854.3) or (223.1) or (8854.1)	1.2.1.3	0	0	TRUE	1
CYTK14	0	0	[c] : dcmp + utp <==> dcdp + udp	cytidylate kinase (dCMP,UTP)	-51727.1	2.7.4.14	0	0	TRUE	1
GALT	2	0	[c] : gal1p + h + utp <==> ppi + udpgal	galactose-1-phosphate uridylyltransferase	(2592.1) or (2592.3) or (2592.2)	2.7.7.10	0	0	TRUE	1
PEPCKm	1	0.0335648	[m] : gtp + oaa --> co2 + gdp + pep	Phosphoenolpyruvate carboxykinase (GTP)	-5106.1	4.1.1.32	0	0.0165289	TRUE	0.0329341
ADCim	3	0	[m] : acac + h --> acetone + co2	Acetoacetate decarboxylation (irreversible), mitochondrial		4.1.1.4	1	0	FALSE
DNDPt25m	0	0	dcdp[m] + dtdp[c] --> dcdp[c] + dtdp[m]	dTDP transport via dCDP antiport	-60386.1		0	0	TRUE	1
GLYOX	0	0	[c] : h2o + lgt-S --> gthrd + h + lac-D	hydroxyacylglutathione hydrolase	(3029.1) or (84264.2) or (84264.1)	3.1.2.6	0	0	TRUE	1
DNDPt55m	0	0	adp[m] + dctp[c] --> adp[c] + dctp[m]	dCTP transport via ADP antiport	-60386.1		0	0	TRUE	1
RADH	0	0	[c] : h2o + nad + retinal <==> (2) h + nadh + retn	retinal dehydrogenase			0	0	TRUE	1
BIOCYTtn	0	0	biocyt[c] <==> biocyt[n]	biocytin transport, nuclear			0	0	TRUE	1
DURIK1m	1	0	[m] : atp + duri --> adp + dump + h	deoxyuridine kinase (ATP:Deoxyuridine), mitochondrial	-7084.1		0	0	TRUE	1
Htm	0	0	h[c] --> h[m]	Uncoupling protein	(7352.2) or (7350.1) or (9016.1) or (7352.1) or (9481.1) or (9016.2) or (7351.1)		0	0	TRUE	1
FPGS7	0	0.00462428	[c] : 10fthf + (4) atp + (4) glu-L --> 10fthf5glu + (4) adp + (4) h + (4) pi	folylpolyglutamate synthetase (10fthf)	-2356.1	6.3.2.17	0	0	TRUE	0.277445
THD1m	0	0	h[c] + nadh[m] + nadp[m] <==> h[m] + nad[m] + nadph[m]	NAD(P) transhydrogenase	(23530.2) or (23530.1)	1.6.1.1	0	0	TRUE	1
UMPK5	0	0	[c] : datp + ump <==> dadp + udp	UMP kinase (dATP)	-51727.1	2.7.4.14	0	0	TRUE	1
DNDPt49m	0	0	dadp[m] + dttp[c] --> dadp[c] + dttp[m]	dTTP transport via dADP antiport	-60386.1		0	0	TRUE	1
DGSNtm	2	0	dgsn[c] <==> dgsn[m]	deoyguanosine transport in mitochondria			0	0	TRUE	1
DOLICHOL_Lter	2	0	(0.1) dolichol_L[r] <==> (0.1) dolichol_L[c]	dolichol diffusion, human (liver)			0	0	TRUE	1
FE2tm	24	0	fe2[c] + h[c] --> fe2[m] + h[m]	iron (II) transport			4	0	FALSE
MEPIVESSte	2	0	(2) atp[c] + (2) h2o[c] + (3) mepi[c] --> (2) adp[c] + (2) h[c] + (3) mepi[e] + (2) pi[c]	metanephrine secretion via secretory vesicle (ATP driven)			1	0	FALSE
DOPAQNISO1	0	0	[c] : dopaqn <==> 2c23dh56dhoxin + h	Dopaquinone isomerase 1			0	0	FALSE
DAGK_hs	0	0	[c] : atp + dag_hs <==> adp + h + pa_hs	Diacylglycerol phosphate kinase (homo sapiens)	(9162.1) or (1607.1) or (8525.2) or (160851.1) or (1608.1) or (1607.2) or (8525.1) or (8527.1) or (1606.1) or (160851.2) or (8526.1) or (8525.3) or (1607.1) or (8527.2) or (1609.1)	2.7.1.107	0	0	TRUE	1
NMNATr	0	0.0104046	[c] : atp + h + nmn <==> nad + ppi	nicotinamide-nucleotide adenylyltransferase	(349565.1) or (23057.1) or (23057.2)	2.7.7.1	0	0	TRUE	0.374251
FATP7t	0	0	crvnc[c] + na1[c] <==> crvnc[e] + na1[e]	fatty acid electroneutral transport	(10998.1) or (11001.1)		0	0	TRUE	1
ALDD2y	0	0	[c] : acald + h2o + nadp --> ac + (2) h + nadph	aldehyde dehydrogenase (acetaldehyde, NADP)	(223.1) or (221.1) or (218.1) or (8854.1) or (8854.3) or (222.1) or (8854.2) or (224.1)	1.2.1.4	0	0	TRUE	1
SERTHRNaEx	0	0	na1[e] + ser-L[e] + thr-L[c] --> na1[c] + ser-L[c] + thr-L[e]	L-serine/L-threonine Na-dependent exchange (Ser-L in)	(6509.1) or (6510.1)		0	0	TRUE	1
ASNGLNNaEx	0	0	asn-L[e] + gln-L[c] + na1[e] --> asn-L[c] + gln-L[e] + na1[c]	L-glutamine/L-asparagine Na-dependent exchange (Asn-L in)	-6510.1		0	0	TRUE	1
TMDPK	0	0	[c] : atp + thm --> amp + h + thmpp	thiamine diphosphokinase	-27010.1	2.7.6.2	0	0	FALSE
4MOPt2im	0	0	4mop[c] + h[c] --> 4mop[m] + h[m]	4-methyl-2-oxopentanoate mitochondrial transport via proton symport			0	0	TRUE	1
HIStiDF	0	0	his-L[e] --> his-L[c]	L-histidine transport via diffusion (extracellular to cytosol)	-55089.1		0	0	TRUE	1
LYSt4	0	0	lys-L[e] + na1[e] --> lys-L[c] + na1[c]	L-lysine transport in via sodium symport	(11254.1) or (6584.1)		0	0	TRUE	1
DPCOAK	0	0	[c] : atp + dpcoa --> adp + coa + h	dephospho-CoA kinase	-80347.1	2.7.1.24	0	0	FALSE
BTND1n	0	0	[n] : biocyt + h2o --> btn + lys-L	biotinidase (biotin), nuclear	-686.1	3.5.1.12	0	0	TRUE	1
GLUTCOADHm	17	0	[m] : fad + glutcoa + h --> b2coa + co2 + fadh2	glutaryl-CoA dehydrogenase (mitochondria)	(2639.1) or (2639.2)	1.3.99.7	1	0	FALSE
KAS8	0	0.0277457	[c] : accoa + (20) h + (7) malcoa + (14) nadph --> (7) co2 + (8) coa + (6) h2o + hdca + (14) nadp	b-ketoacyl synthetase (palmitate, n-C16:0)	-2194.1	2.3.1.41	0	0.0991736	TRUE	0.464072
MTHGXLt	1	0	mthgxl[c] --> mthgxl[e]	Methylglyoxal transport (cytosol to extracellular)			1	0	FALSE
CK	3	0	[m] : atp + creat <==> adp + pcreat	ATP Creatine kinase	(1159.1) or (1160.1)	2.7.3.2	0	0	TRUE	1
DNDPt11m	0	0	dadp[c] + dgdp[m] --> dadp[m] + dgdp[c]	dADP transport via dGDP antiport	-60386.1		0	0	TRUE	1
CYTK8	0	0	[c] : cmp + datp <==> cdp + dadp	cytidylate kinase (CMP,dATP)	-51727.1	2.7.4.14	0	0	TRUE	1
DNDPt34m	0	0	dgdp[c] + dtdp[m] --> dgdp[m] + dtdp[c]	dGDP transport via dTDP antiport	-60386.1		0	0	TRUE	1
UMPK7n	0	0	[n] : dgtp + ump <==> dgdp + udp	UMP kinase (dGTP),nuclear	-51727.1	2.7.4.14	0	0	TRUE	1
C4STMO2r	0	0	[r] : 4mzym_int2 + nad + o2 --> co2 + h + nadh + zym_int2	C-4 methyl sterol oxidase	(6307.1) or (50814.1)		0	0	TRUE	1
ADAe	0	0	[e] : adn + h + h2o --> ins + nh4	Adenosine deaminase, extracellular	-100.1	3.5.4.4	0	0	TRUE	1
CYTDtm	6	0	cytd[c] <==> cytd[m]	cytidine facilated transport in mitochondria	-2030.1		0	0	TRUE	1
LPS2	3	0	[c] : dag_hs + h2o --> Rtotal + h + mag_hs	lipase	-4023.1	3.1.1.3	1	0	FALSE
MMMm	50	0	[m] : mmcoa-R <==> succoa	methylmalonyl-CoA mutase	-4594.1	5.4.99.2	5	0	FALSE
PI45P3Kn	0	0	[n] : atp + pail45p_hs --> adp + h + pail345p_hs	phosphatidylinositol 4,5-bisphosphate 3-kinase, nuclear		2.7.1.153	0	0	TRUE	1
UREAt5	0	0	h2o[e] + urea[e] <==> h2o[c] + urea[c]	urea, water cotransport	-6523.1		0	0	TRUE	1
DNDPt16m	0	0	dadp[m] + dudp[c] --> dadp[c] + dudp[m]	dUDP transport via dADP antiport	-60386.1		0	0	TRUE	1
SFGTH	1	0.637731	[c] : Sfglutth + h2o <==> for + gthrd + h	S-Formylglutathione hydralase	-2098.1	3.1.2.12	0	0.991736	TRUE	0.0189621
FADDP	0	0	[c] : fad + h2o --> amp + fmn + (2) h	FAD diphosphatase	-5167.1	3.6.1.9	0	0	TRUE	1
SRTNt6(2)r	0	0	(2) k[c] + (2) na1[e] + srtn[e] <==> (2) k[e] + (2) na1[c] + srtn[c]	Seratonin reversible transport in via sodium symport/potassium antiport (1:2)	-6532.1		0	0	TRUE	1
IZPN	1	0	[c] : 4izp + h2o --> forglu + h	imidazolonepropionase		3.5.2.7	0	0	FALSE
THRGLNexR	0	0	gln-L[c] + thr-L[e] <==> gln-L[e] + thr-L[c]	L-threonine/glycine reversible exchange	(56301.1) and (6520.1)		0	0	TRUE	1
DADNK	7	0	[c] : atp + dad-2 --> adp + damp + h	deoxyadenosine kinase		2.7.1.76	2	0	FALSE
BPNT2	0	0	[c] : h2o + paps --> aps + pi	3',5'-bisphosphate nucleotidase (paps)	-10380.1	3.1.3.7	0	0	TRUE	1
VLCSp	20	0	[x] : atp + coa + thcholstoic --> amp + cholcoar + ppi	Very-long-chain-fatty-acid-CoA ligase	-11001.1	6.2.1.7	2	0	FALSE
SUCOAS1m	0	0	[m] : coa + gtp + succ <==> gdp + pi + succoa	Succinate--CoA ligase (GDP-forming)	(8802.1 and 8801.1)	6.2.1.4	0	0	TRUE	1
5DHFtl	0	0.00231214	5dhf[c] --> 5dhf[l]	5-glutamyl-DHF transport, lysosomal			0	0	TRUE	0.44012
DCMPDA	0	0	[c] : dcmp + h + h2o <==> dump + nh4	dCMP deaminase	-1635.1	3.5.4.12	0	0	TRUE	1
H2Otly	0	0	h2o[c] <==> h2o[l]	H2O transport, lysosomal			0	0	TRUE	1
PPPG9tm	24	0	pppg9[c] <==> pppg9[m]	protoporphyrinogen IX mitochondrial transport			4	0	FALSE
GLYVESSEC	0	0	atp[c] + (3) gly[c] + h2o[c] --> adp[c] + (3) gly[e] + h[c] + pi[c]	Glycine secretion via secretory vesicle (ATP driven)	-140679		0	0	TRUE	1
PHEMEtm	24	0	pheme[m] <==> pheme[c]	Heme transport to cytosol			4	0	FALSE
HSD17B7r	0	0	[r] : estrone + h + nadph --> estradiol + nadp	testicular 17-beta-hydroxysteroid dehydrogenase	-51478.1	1.1.1.62	0	0	TRUE	1
PSP_L	2	0	[c] : h2o + pser-L --> pi + ser-L	phosphoserine phosphatase (L-serine)	(5723.1) or (8781.1)	3.1.3.3	0	0	TRUE	1
BAAT5x	3	0	[x] : dcholcoa + taur --> coa + tdchola	bile acid Coenzyme A: amino acid N-acyltransferase	-570.1	2.3.1.65	1	0	FALSE
P5CR	0	0	[c] : 1pyr5c + (2) h + nadph --> nadp + pro-L	pyrroline-5-carboxylate reductase	(29920.1) or (65263.1)	1.5.1.2	0	0	TRUE	1
PI345P3Pn	0	0	[n] : h2o + pail345p_hs --> pail45p_hs + pi	phosphatidylinositol-3,4,5-trisphosphate 3-phosphatase, nuclear	-5728.1	3.1.3.67	0	0	TRUE	1
HAS2	6	0	ha_pre1[e] + uacgam[c] + udpglcur[c] --> (2) h[c] + ha[e] + (2) udp[c]	hyaluronan synthase	(3038.2) or (3036.1) or (3038.1) or (3037.1)	2.4.1.212	1	0	FALSE
HMGCOAtx	110	0.015894	hmgcoa[c] <==> hmgcoa[x]	Hydroxymethylglutaryl-CoA reversible peroxisomal transport			14	0	FALSE
HSD17B9r	0	0	[r] : andrstrn + h + nadph + (1.5) o2 --> eandrstrn + (2) h2o + nadp	17-beta-hydroxysteroid dehydrogenase (type 7)	-51478.1		0	0	TRUE	1
XOLTRI24te	4	0	xoltri24[c] <==> xoltri24[e]	24 trihydroxy cholesterol transport			1	0	FALSE
NACASPtm	2	0	Nacasp[m] --> Nacasp[c]	N-acetyl-L-aspartate transport (mitochondria to cytosol)			0	0	TRUE	1
G5SDym	1	0.0324074	[m] : glu5p + h + nadph --> glu5sa + nadp + pi	glutamate-5-semialdehyde dehydrogenase (m)	-5832.1	1.2.1.41	0	0.0330579	TRUE	0.12475
GLUNm	1	0	[m] : gln-L + h2o --> glu-L + nh4	glutaminase (mitochondrial)	(2744.1) or (27165.2) or (27165.1)	3.5.1.2	0	0	TRUE	1
6DHFtl	0	0.00115607	6dhf[c] --> 6dhf[l]	6-glutamyl-DHF transport, lysosomal			0	0	TRUE	0.248503
Htx	0	0	h[c] <==> h[x]	H transporter, peroxisome			0	0	TRUE	1
G6PDH2r	2	0	[c] : g6p + nadp <==> 6pgl + h + nadph	glucose 6-phosphate dehydrogenase	-2539.1	1.1.1.49	0	0	TRUE	1
FUMSO4tm	0	0	fum[c] + so4[m] <==> fum[m] + so4[c]	Fumarate:sulfate antiport, mitochondrial	-1468.1		0	0	TRUE	1
HPYRDC	0	0.0150289	[c] : h + hpyr --> co2 + gcald	hydroxypyruvate decarboxylase		4.1.1.40	0	0	TRUE	0.0958084
SO4OXAtex2	0	0	oxa[c] + (2) so4[e] --> oxa[e] + (2) so4[c]	sulfate transport via oxalate countertransport (2:1)	(65010.1) or (65010.3) or (65010.2)		0	0	TRUE	1
NMNtn	2	0	nmn[c] <==> nmn[n]	NMN transport, nuclear trhough pore			0	0	TRUE	1
AKR1D2	20	0	[c] : h + nadph + xoldiolone --> nadp + xoldioloneh	aldo-keto reductase family 1, member D1 (delta 4-3-ketosteroid-5-beta-reductase)	-6718.1		2	0	FALSE
CYTK12	0	0	[c] : dcmp + dctp <==> (2) dcdp	cytidylate kinase (dCMP,dCTP)	-51727.1	2.7.4.14	0	0	TRUE	1
SO4HCOtex	0	0	(2) hco3[c] + so4[e] --> (2) hco3[e] + so4[c]	sulfate transport via bicarbonate countertransport	(115111.1) or (115019.2) or (1836.1) or (115111.2) or (116369.2) or (284129.1) or (10861.2) or (116369.1) or (10861.1) or (10861.3) or (115019.1) or (1811.1)		0	0	TRUE	1
FALDtly	2	0	fald[l] <==> fald[c]	formaldehyde transport via diffusion (lysosomall)			0	0	TRUE	1
GTHO	0	0	[c] : gthox + h + nadph --> (2) gthrd + nadp	glutathione oxidoreductase	-2936.1	1.8.1.7	0	0	TRUE	1
CYTK10n	0	0	[n] : cmp + dgtp <==> cdp + dgdp	cytidylate kinase (CMP,dGTP),nuclear	-51727.1	2.7.4.14	0	0	TRUE	1
ASNS1	3	0	[c] : asp-L + atp + gln-L + h2o --> amp + asn-L + glu-L + h + ppi	asparagine synthase (glutamine-hydrolysing)	(440.1) or (440.3) or (440.2)	6.3.5.4	1	0	FALSE
ADA	0	0	[c] : adn + h + h2o --> ins + nh4	Adenosine deaminase	-100.1	3.5.4.4	0	0	TRUE	1
CSNATp	16	0	[x] : accoa + crn <==> acrn + coa	carnitine O-acetyltransferase, reverse direction, peroxisomal	-1384.2	2.3.1.7	1	0	FALSE
AKR1C42	20	0	[c] : h + nadh + xoldioloneh --> nad + xoltriol	aldo-keto reductase family 1, member C4 (chlordecone reductase; 3-alpha hydroxysteroid dehydrogenase, type I; dihydrodiol dehydrogenase 4)	-1109.1	1.1.1.50	2	0	FALSE
SERALANaEx	0	0	ala-L[c] + na1[e] + ser-L[e] --> ala-L[e] + na1[c] + ser-L[c]	L-alanine/L-serine Na-dependent exchange (Ser-L in)	(6509.1) or (6510.1)		0	0	TRUE	1
34DHPLACOX	0	0	[c] : 34dhpac + h2o + nad --> 34dhpha + (2) h + nadh	3,4-Dihydroxyphenylacetaldehyde:NAD+ oxidoreductase	(221.1) or (222.1) or (218.1) or (220.1)	1.2.1.5	0	0	TRUE	1
TYRASE	0	0	[c] : 56dihindlcrbxlt --> melanin	Tyrosinase	-7306.1	1.14.18	0	0	FALSE
RADH2	0	0	[c] : h2o + nadp + retinal <==> (2) h + nadph + retn	retinal dehydrogenase (NADPH)			0	0	TRUE	1
CLPNDCOAtx	5	0	clpndcoa[c] <==> clpndcoa[x]	fatty acid intracellular transport			0	0	TRUE	1
DNDPt51m	0	0	dcdp[m] + dctp[c] --> dcdp[c] + dctp[m]	dCTP transport via dCDP antiport	-60386.1		0	0	TRUE	1
H2CO3Dm	0	0	[m] : co2 + h2o <==> h2co3	carboxylic acid dissociation	(763.1) or (11238.1)	4.2.1.1	0	0	TRUE	1
3HCO3_NAt	0	0	(3) hco3[e] + na1[e] <==> (3) hco3[c] + na1[c]	bicarbonate transport (Na/HCO3 1:3 cotransport)	(57835.3) or (8671.1) or (57835.2) or (57835.1) or (57835.4)		0	0	TRUE	1
RTOTAL3CRNCPT1	3	0.00116009	[c] : Rtotal3coa + crn --> Rtotal3crn + coa	carnitine fatty-acyl transferase	(1375.1) or (1375.4) or (1375.1) or (1374.1) or (126129.1) or (1375.2)	2.3.1.21	0	0	TRUE	0.374251
FRDPtr	108	0.001321	frdp[x] <==> frdp[r]	lipid, flip-flop intracellular transport			14	0	FALSE
CYSGLTH	865		[c] : Lcystin + (2) gthrd <==> (2) cys-L + gthox	Glutathione:cystine oxidoreductase		1.8.4.4	121		FALSE
MTHFC	0	0.00231214	[c] : h2o + methf <==> 10fthf + h	methenyltetrahydrofolate cyclohydrolase	(4522.1) or (285216.1) or (80068.1)	3.5.4.9	0	0	TRUE	0.208583
ALAGLNNaEx	0	0	ala-L[e] + gln-L[c] + na1[e] --> ala-L[c] + gln-L[e] + na1[c]	L-alanine/L-glutamine Na-dependent exchange (Ala-L in)	-6510.1		0	0	TRUE	1
OXAtp	1	0	oxa[x] --> oxa[c]	oxalate transport out of peroxisome			0	0	TRUE	1
C181CPT2	3	0	[m] : coa + odecrn --> crn + odecoa	carnitine octadecenoyl transferase	-1376.1		0	0	TRUE	1
BALAVECSEC	1	0	(3) ala-B[c] + atp[c] + h2o[c] --> adp[c] + (3) ala-B[e] + h[c] + pi[c]	B-alanine secretion via secretory vesicle (ATP driven)	-140679		1	0	FALSE
RAI2	3	0	[c] : retinal <==> retinal-cis-9	retinal isomerase (9-cis)		5.2.1.3	0	0	TRUE	1
CYTK6n	0	0	[n] : cmp + ctp <==> (2) cdp	cytidylate kinase (CMP,CTP),nuclear	-51727.1	2.7.4.14	0	0	TRUE	1
GPAM_hs	10	0.0315789	[c] : Rtotalcoa + glyc3p --> alpa_hs + coa	glycerol-3-phosphate acyltransferase	-57678.1	2.3.1.15	4	0.0512821	FALSE
ADNtm	1	0	adn[c] <==> adn[m]	adenosine facilated transport in mitochondria	-2030.1		0	0	TRUE	1
SERLYSNaex	0	0	lys-L[c] + na1[e] + ser-L[e] --> lys-L[e] + na1[c] + ser-L[c]	Serine/Lysine Na-dependent exchange (Ser in)	(9056.1 and 6519.1)		0	0	TRUE	1
C161CPT12	3	0	[c] : crn + hdd2coa --> coa + hdd2crn	carnitine O-palmitoyltransferase	(126129.1) or (1375.3) or (1375.1) or (1375.2) or (1374.1) or (1375.4)	2.3.1.21	0	0	TRUE	1
DM_datp(m)	0	0	DM_datp(m)	dATP demand			0	0	TRUE	1
PEFLIPm	0	0	atp[c] + h2o[c] + pe_hs[c] --> adp[c] + h[c] + pe_hs[m] + pi[c]	phosphatidylethanolamine flippase	(10396.1) or (57194.1)		0	0	TRUE	1
H2CO3D2m	0	0	[m] : h + hco3 <==> h2co3	carboxylic acid dissociation, mitochondrial			0	0	TRUE	1
DNDPt19m	0	0	atp[m] + dudp[c] --> atp[c] + dudp[m]	dUDP transport via ATP antiport	-60386.1		0	0	TRUE	1
P45046A1r	4	0	[r] : chsterol + h + nadph + o2 --> h2o + nadp + xol24oh	cytochrome P450, family 46, subfamily A, polypeptide 1	-10858.1		1	0	FALSE
CHOLATEt3	0	0	atp[c] + cholate[c] + h2o[c] --> adp[c] + cholate[e] + h[c] + pi[c]	ABC bile acid transporter	(8714.3) or (8647.1) or (8714.2) or (8714.1)		0	0	TRUE	1
DM_dgtp(m)	0	0	DM_dgtp(m)	DM dgtp(m)			0	0	TRUE	1
MEVK1x	108	0.001321	[x] : atp + mev-R --> 5pmev + adp + h	mevalonate kinase (atp)	-4598.1	2.7.1.36	14	0	FALSE
HPACtr	0	0	4hphac[c] <==> 4hphac[e]	hydroxyphenylacetate transport via diffusion			0	0	FALSE
MGSA	0	0	[c] : dhap --> mthgxl + pi	methylglyoxal synthase		4.2.3.3	0	0	TRUE	1
FBA2	2	0	[c] : f1p <==> dhap + glyald	D-Fructose 1-phosphate D-glyceraldehyde-3-phosphate-lyase	(226.2) or (226.1) or (226.3) or (229.1) or (230.1)	4.1.2.13	0	0	TRUE	1
ACt2m	0	0.00693642	ac[c] + h[c] <==> ac[m] + h[m]	acetate mitochondrial transport via proton symport			0	0	TRUE	0.448104
NDPK6m	0	0.00115607	[m] : atp + dudp <==> adp + dutp	nucleoside-diphosphate kinase (ATP:dUDP), mitochondrial	-4833.1	2.7.4.6	0	0	TRUE	0.144711
CBPSam	0	0.00231214	[m] : (2) atp + hco3 + nh4 --> (2) adp + cbp + (2) h + pi	carbamoyl-phosphate synthase (ammonia) (mitochondria	(1373.1) or (1373.2)	6.3.4.16	0	0	TRUE	0.135729
METtec	1	0	met-L[e] <==> met-L[c]	L-methionine transport via diffusion (extracellular to cytosol)	(8501.1) or (124935.1)		1	0	FALSE
G6PPer	2	0.00115875	[r] : g6p + h2o --> glc-D + pi	glucose-6-phosphate phosphatase, edoplasmic reticular	(57818.1) or (2538.1) or (92579.1)	3.1.3.9	0	0	TRUE	0.500998
LPS3	2	0	[c] : h2o + mag_hs --> Rtotal2 + glyc + h	lipase	(11343.1) or (11343.2)	3.1.1.23	1	0	FALSE
ABUTt2r	0	0	4abut[e] + h[e] <==> 4abut[c] + h[c]	4-aminobutyrate reversible transport in via proton symport	-206358		0	0	TRUE	1
RTOTALCRNt	3	0	Rtotalcrn[c] --> Rtotalcrn[m]	R group transport into the mitochondria	-788.1		0	0	TRUE	1
5MTHFt2	0	0	5mthf[e] + oh1[c] <==> 5mthf[c] + oh1[e]	5-methyltetrahydrofolate transport via anion exchange	(6573.1) or (6573.2)		0	0	TRUE	1
RAI1	3	0	[c] : retinal <==> retinal-11-cis	retinal isomerase (11-cis)		5.2.1.3	0	0	TRUE	1
7DHFtm	1	0	7dhf[m] --> 7dhf[c]	7-glutamyl-DHF transport,m mitochondrial			0	0	TRUE	1
25HVITD3tin-m	0	0	25hvitd3[c] --> 25hvitd3[m]				0	0	TRUE	1
CYTK1m	6	0	[m] : atp + cmp <==> adp + cdp	cytidylate kinase (CMP),mitochondrial		2.7.4.14	0	0	TRUE	1
DRPA	4	0	[c] : 2dr5p --> acald + g3p	deoxyribose-phosphate aldolase		4.1.2.4	1	0	FALSE
PSERT	2	0	[c] : 3php + glu-L --> akg + pser-L	phosphoserine transaminase	(29968.1) or (29968.2)	2.6.1.52	0	0	TRUE	1
P4508B13r	0	0	[r] : h + nadh + o2 + xol7aone --> h2o + nad + xoldiolone	sterol 12-alpha-hydroxylase (nadh)	-1582.1		0	0	TRUE	1
TMDPP	6	0.0779977	[c] : pi + thymd <==> 2dr1p + thym	thymidine phosphorylase	-1890.1	2.4.2.4	2	0.176471	FALSE
CEPTE	3	0.334107	[c] : cdpea + dag_hs --> cmp + h + pe_hs	ethanolamine phosphotransferase	-10390.1		0	0.280992	TRUE	0.240759
GGH-10FTHF5GLUl	10	0	[l] : 10fthf5glu + (4) h2o --> 10fthf + (4) glu-L				0	0	TRUE	1
P5CDm	0	0	[m] : 1pyr5c + (2) h2o + nad --> glu-L + h + nadh	1-pyrroline-5-carboxylate dehydrogenase, mitochondrial	(8659.1) or (8659.2)	1.5.1.12	0	0	TRUE	1
PRO1xm	0	0	[m] : nad + pro-L --> 1pyr5c + (2) h + nadh	proline oxidase (NAD), mitochondrial	-5625.1		0	0	TRUE	1
MI13PP	1	0	[c] : h2o + mi13p --> mi1p-D + pi	inositol-1,3-bisphosphate 3-phosphatase		3.1.3.64	0	0	TRUE	1
PIt7	0	0	(3) na1[e] + pi[e] <==> (3) na1[c] + pi[c]	phosphate transport in/out via three Na+ symporter	(6569.1) or (10568.1)		0	0	TRUE	1
DKMPPD	10	0	[c] : dkmpp + h2o + o2 --> 2kmb + for + (2) h + pi	2,3-diketo-5-methylthio-1-phosphopentane degradation reaction			1	0	FALSE
LNSTLSr	108	0.001321	[r] : Ssq23epx --> lanost	lanosterol synthase	-4047.1	5.4.99.7	14	0	FALSE
CATp	0	0	[x] : (2) h2o2 --> (2) h2o + o2	catalase A, peroxisomal	-847.1	1.11.1.6	0	0	TRUE	1
CYStec	0	0	cys-L[e] <==> cys-L[c]	L-cysteine transport via diffusion (extracellular to cytosol)	-124935		0	0	TRUE	1
CHATn	4	0	[n] : accoa + chol <==> ach + coa	Choline O-acetyltransferase	(1103.4) or (1103.1) or (1103.3) or (1103.2)		0	0	TRUE	1
DTMPK	0	0.0427746	[c] : atp + dtmp <==> adp + dtdp	dTMP kinase	-1841.1	2.7.4.9	0	0.0826446	TRUE	0.0878244
ILETAm	0	0	[m] : akg + ile-L <==> 3mop + glu-L	isoleucine transaminase, mitochondrial	-587.1	2.6.1.42	0	0	TRUE	1
BACCL	0	0	[c] : atp + btn + h --> btamp + ppi	biotin-[acetyl-CoA-carboxylase] ligase	-3141.1	6.3.4.15	0	0	FALSE
GCCbim	3	0	[m] : alpro + thf --> dhlpro + mlthf + nh4	glycine-cleavage complex (lipoylprotein) irreversible, mitochondrial	(275.1) and (1738.1) and (2731.1) and (2653.1)	2.1.2.10	0	0	TRUE	1
SULFOX	3	0.636891	(2) ficytC[m] + h2o[c] + so3[c] --> (2) focytC[m] + (2) h[c] + so4[c]	sulfite oxidase	-6821.1	1.8.3.1	0	0.520661	TRUE	0.006
25HVITD3t	1	0	25hvitd3[c] --> 25hvitd3[e]	25-hydroxyvitamin D3 transport from cytoplasm			1	0	FALSE
FPGS2m	2	0	[m] : 5thf + atp + glu-L --> 6thf + adp + h + pi	folylpolyglutamate synthetase, mitochondrial	-2356.1	6.3.2.17	0	0	TRUE	1
CYTK3n	0	0	[n] : ctp + dcmp <==> cdp + dcdp	cytidylate kinase (dCMP,CTP),nuclear	-51727.1	2.7.4.14	0	0	TRUE	1
GGH-7THFl	3	0	[l] : 7thf + h2o --> 6thf + glu-L				0	0	TRUE	1
CAMPt	0	0	atp[c] + camp[c] + h2o[c] --> adp[c] + camp[e] + h[c] + pi[c]	cAMP transport (ATP-dependent)	(10257.1) or (10057.2) or (10057.1)		0	0	TRUE	1
ARGNm	2	0	[m] : arg-L + h2o --> orn + urea	arginase (m)	-384.1	3.5.3.1	0	0	TRUE	1
DNDPt54m	0	0	dadp[m] + dctp[c] --> dadp[c] + dctp[m]	dCTP transport via dADP antiport	-60386.1		0	0	TRUE	1
NDPK4n	1	0	[n] : atp + dtdp <==> adp + dttp	nucleoside-diphosphate kinase (ATP:dTDP), nuclear	(4831.1 and 4830.1) or (4830.2 and 4831.1)	2.7.4.6	0	0	TRUE	1
VALt4	0	0	na1[e] + val-L[e] --> na1[c] + val-L[c]	L-valine transport in via sodium symport	-11254.1		0	0	TRUE	1
SBTR	5	0	[c] : glc-D + h + nadph --> nadp + sbt-D	D-sorbitol reductase	(8574.1) or (10327.1) or (231.1) or (10327.2)	1.1.1.21	1	0	FALSE
FBA	0	0	[c] : fdp <==> dhap + g3p	fructose-bisphosphate aldolase	(226.2) or (226.1) or (226.3) or (230.1) or (229.1)	4.1.2.13	0	0	TRUE	1
NDPK8n	0	0	[n] : atp + dadp <==> adp + datp	nucleoside-diphosphate kinase (ATP:dADP), nuclear	(4831.1 and 4830.1) or (4830.2 and 4831.1)	2.7.4.6	0	0	TRUE	1
P45027A13m	20	0	[m] : nadph + o2 + thcholst --> h2o + nadp + thcholstoic	5-beta-cholestane-3-alpha,7-alpha,12-alpha-triol 27-hydroxylase	-1593.1	1.14.13.15	2	0	FALSE
24,25DHVITD3tm	3	0	2425dhvitd3[m] --> 2425dhvitd3[c]	24,25-Dihydroxyvitamin D3 transport from mitochondria			1	0	FALSE
PAN4PP	4	0	[c] : h2o + pan4p --> pi + ptth	phosphatase (pan4p)			0	0	FALSE
NNAT	0	0	[c] : atp + h + nicrnt --> dnad + ppi	nicotinate-nucleotide adenylyltransferase	(5167.1) or (5169.1) or (5168.1)	2.7.7.18	0	0	TRUE	1
ACTNMO	0	0	[c] : acetone + h + nadph + o2 --> acetol + h2o + nadp	acetone monooxygenase	-1571.1		0	0	TRUE	1
PYK	0	0	[c] : adp + h + pep --> atp + pyr	pyruvate kinase	(113452.1) or (5313.2) or (5315.1) or (5313.1) or (5315.2) or (5315.3)	2.7.1.40	0	0	TRUE	1
DNDPt59m	0	0	dadp[m] + dgtp[c] --> dadp[c] + dgtp[m]	dGTP transport via dADP antiport	-60386.1		0	0	TRUE	1
VITD3tm	0	0	vitd3[m] --> vitd3[c]	Vitamin D3 transport from mitochondria			0	0	TRUE	1
P45027A14m	23	0	[m] : h + nadph + o2 + xol7ah2 --> h2o + nadp + xol7ah3	5-beta-cytochrome P450, family 27, subfamily A, polypeptide 1	-1593.1	1.14.13.15	3	0	FALSE
IMPD	8	0.0525088	[c] : h2o + imp + nad --> h + nadh + xmp	IMP dehydrogenase	(3614.1) or (3615.1) or (3614.2)	1.1.1.205	4	0.025641	FALSE
ACACT1rm	0	0.00346821	[m] : (2) accoa <==> aacoa + coa	acetyl-CoA C-acetyltransferase, mitochondrial	(3030.1) and (3032.1) or (38.1)	2.3.1.9	0	0	TRUE	0.510978
PGL	2	0	[c] : 6pgl + h2o --> 6pgc + h	6-phosphogluconolactonase	-25796.1	3.1.1.31	0	0	TRUE	1
PTE3x	0	0	[x] : h2o + pristcoa --> coa + h + prist	peroxisomal acyl-CoA thioesterase	-10965.1		0	0	TRUE	1
LCYSTCBOXL	0	0	[c] : Lcyst + h --> co2 + taur	3-Sulfoalanine carboxy-lyase	(51380.1) or (2571.1) or (2572.1) or (2571.2)	4.1.1.15	0	0	TRUE	1
CYOOm3	20	0.768047	(4) focytC[m] + (7.92) h[m] + o2[m] --> (4) ficytC[m] + (4) h[c] + (1.96) h2o[m] + (0.02) o2s[m]	cytochrome c oxidase, mitochondrial Complex IV	(1351.1) and (1347.1) and (1329.1) and (1327.1) and (341947.1) and (9167.1) and (1350.1) and (4512.1) and (1349.1) and (1339.1) and (1345.1) and (4513.1) and (9377.1) and (125965.1) and (4514.1) and (170712.1) and (1346.1) and (1340.1) and (84701.1) and (1337.1)	1.9.3.1	5	0.784483	FALSE
GLGNS1	6	0	[c] : ggn + (3) udpg --> glygn1 + (3) h + (3) udp	glycogen synthase (ggn -> glygn1)	(8908.1) and (2997.1) or (2998.1) and (2992.1) or (2997.1) and (2992.1) or (8908.1) and (2998.1)	2.4.1.11	0	0	TRUE	1
PIK5n	1	0	[n] : atp + pail_hs --> adp + h + pail5p_hs	phosphatidylinositol 5-kinase, nuclear			0	0	TRUE	1
TTDCPT1	3	0	[c] : crn + tdcoa --> coa + ttdcrn	carnitine O-palmitoyltransferase	(1375.1) or (1375.3) or (1374.1) or (1375.2) or (126129.1) or (1375.4)	2.3.1.21	0	0	TRUE	1
ASCBOX	0	0	[c] : ascb-L + (2) h + (2) o2s --> dhdascb + (2) h2o2	ascorbic acid oxidase			0	0	TRUE	1
Htr	0	0	h[c] <==> h[r]	H transporter, endoplasmic reticulum			0	0	TRUE	1
PHACCOAGLNAC	2	0	[c] : gln-L + phaccoa --> coa + pheacgln	Phenylacetyl-CoA:L-glutamine alpha-N-phenylacetyltransferase		2.3.1.14	1	0	FALSE
PHYCBOXL	2	0	[c] : h + phe-L --> co2 + peamn	L-Phenylalanine carboxy-lyase	-1644.1	4.1.1.28	1	0	FALSE
ACS	0	0	[c] : ac + atp + coa --> accoa + amp + ppi	acetyl-CoA synthetase	(65985.1) or (55902.2) or (55902.1)	6.2.1.1	0	0	TRUE	1
SGPL12r	2	0	[r] : h2o + sphs1p --> ethamp + h + hdca	Sphingosine-1-phosphate lyase	-8879.1	4.1.2.27	1	0	FALSE
SUCD1m	0	0	[m] : fad + succ <==> fadh2 + fum	succinate dehydrogenase	(6389.1 and 6392.1 and 6391.1 and 6390.1)	1.3.99.1	0	0	TRUE	1
H2Ot	0	0	h2o[e] <==> h2o[c]	H2O transport via diffusion	-6523.1		0	0	TRUE	1
ACOAO7p	6	0	[x] : o2 + pmtcoa --> h2o2 + hdd2coa	acyl-CoA oxidase (hexadecanoyl-CoA), peroxisomal	(51.1) or (51.2)	1.3.3.6	0	0	TRUE	1
AACTOOR	3	0	[c] : aact + h2o + o2 --> h2o2 + mthgxl + nh4	Aminoacetone:oxygen oxidoreductase(deaminating)(flavin-containing)	-8639.1		0	0	TRUE	1
SQLSr	108	0.001321	[r] : (2) frdp + h + nadph --> nadp + (2) ppi + sql	Squalene synthase	-2222.1	2.5.1.21	14	0	FALSE
DNDPt24m	0	0	dadp[m] + dtdp[c] --> dadp[c] + dtdp[m]	dTDP transport via dADP antiport	-60386.1		0	0	TRUE	1
SOAT11	2	0	[c] : R1coa_hs + chsterol --> coa + xolest_hs	sterol O-acyltransferase (acyl-Coenzyme A: cholesterol acyltransferase) 1	-6646.1		1	0	FALSE
PHEtec	0	0	phe-L[e] <==> phe-L[c]	L-phenylalanine transport via diffusion (extracellular to cytosol)	(117247.1) or (124935.1)		0	0	TRUE	1
NADH2-u10m	0	0	(5) h[m] + nadh[m] + q10[m] --> (4) h[c] + nad[m] + q10h2[m]				0	0	TRUE	1
FMNAT	0	0	[c] : atp + fmn + h --> fad + ppi	FMN adenylyltransferase	(80308.1) or (80308.2)	2.7.7.2	0	0	TRUE	1
MI4PP	1	0	[c] : h2o + mi4p-D --> inost + pi	myo-inositol 4-phosphatase	(3612.1) or (3613.1)	3.1.3.25	0	0	TRUE	1
NDPK3n	0	0	[n] : atp + cdp <==> adp + ctp	nucleoside-diphosphate kinase (ATP:CDP),nuclear	(4831.1 and 4830.1) or (4830.2 and 4831.1)	2.7.4.6	0	0	TRUE	1
FPGS4m	4	0	[m] : (4) atp + dhf + (4) glu-L --> 5dhf + (4) adp + (4) h + (4) pi	folylpolyglutamate synthetase (DHF), mitochondrial	-2356.1	6.3.2.17	0	0	TRUE	1
DNDPt22m	0	0	dtdp[c] + dudp[m] --> dtdp[m] + dudp[c]	dTDP transport via dUDP antiport	-60386.1		0	0	TRUE	1
TYRCBOX	0	0	[c] : h + tyr-L --> co2 + tym	L-Tyrosine carboxy-lyase	-1644.1	4.1.1.25	0	0	FALSE
DPCOAPP	0	0	[c] : dpcoa + h2o --> amp + (2) h + pan4p	pyrophasphatase (dephospho-CoA)			0	0	TRUE	1
UDPGP	0	0	[c] : h2o + udpg --> g1p + (2) h + ump	UDPglucose pyrophosphohydrolase	(5167.1) or (5169.1) or (5168.1)	3.6.1.9	0	0	TRUE	1
PI4PLCn	1	0	[n] : h2o + pail4p_hs --> dag_hs + h + mi14p	phosphatidylinositol 4-phosphate phospholipase C, nucleus	(23236.2) or (23236.1)		0	0	TRUE	1
CYTK5	0	0	[c] : ctp + dcmp <==> cdp + dcdp	cytidylate kinase (dCMP)	-51727.1	2.7.4.14	0	0	TRUE	1
MI134P4P	1	0	[c] : h2o + mi134p --> mi13p + pi	inositol-1,3,4-trisphosphate 4-phosphatase			0	0	TRUE	1
NAt3_1	0	0	h[e] + na1[c] <==> h[c] + na1[e]	sodium proton antiporter (H:NA is 1:1)	(389015.1) or (6549.1) or (6548.1) or (6550.1) or (6553.1)		0	0	TRUE	1
UDPGD	17	0	[c] : h2o + (2) nad + udpg --> (3) h + (2) nadh + udpglcur	UDPglucose 6-dehydrogenase	-7358.1	1.1.1.22	4	0	FALSE
PI345P5P	0	0	[c] : h2o + pail345p_hs --> pail34p_hs + pi	phosphatidylinositol-3,4,5-trisphosphate 5-phosphatase	(3633.1) or (27124.1) or (3635.1) or (3636.1) or (8871.1) or (56623.1) or (8867.2) or (27124.2) or (8867.1) or (3632.1)		0	0	TRUE	1
OCCOAtm	0	0.00462428	occoa[c] --> occoa[m]	Octanoyl-CoA transport, diffusion			0	0	TRUE	0.165669
NDPK9n	0	0	[n] : atp + idp <==> adp + itp	nucleoside-diphosphate kinase (ATP:IDP), nuclear	(4831.1 and 4830.1) or (4830.2 and 4831.1)	2.7.4.6	0	0	TRUE	1
DESAT18_7	0	0	[c] : h + nadh + o2 + vacccoa --> (2) h2o + lneldccoa + nad	fatty acyl-CoA desaturase (n-C18:1CoA -> n-C18:2CoA)	-9415.1	1.14.19.1	0	0	TRUE	1
TMDS	8	0.123687	[c] : dump + mlthf --> dhf + dtmp	thymidylate synthase	-7298.1	2.1.1.45	2	0.260504	FALSE
NADPHtru	0	0	nadph[c] --> nadph[r]	NADPH transporter, endoplasmic reticulum			0	0	TRUE	1
PItn	10	0	pi[n] <==> pi[c]	phosphate transport, nuclear			0	0	TRUE	1
AMPDA	0	0	[c] : amp + h + h2o --> imp + nh4	Adenosine monophosphate deaminase	(272.1) or (270.1) or (271.3) or (271.2) or (271.1)		0	0	TRUE	1
DM_ethamp(r)	2	0	DM_ethamp(r)	Ethanolamine phosphate demand			1	0	FALSE
PIK3n	0	0.00231214	[n] : atp + pail_hs --> adp + h + pail3p_hs	phosphatidylinositol 3-kinase, nuclear		2.7.1.137	0	0	TRUE	0.215569
C14STRr	108	0.001321	[r] : 44mctr + h + nadph --> 44mzym + nadp	C-14 sterol reductase	-7108.1	1.3.1.70	14	0	FALSE
FATP4t	0	0	arach[c] + na1[c] <==> arach[e] + na1[e]	fatty acid electroneutral transport	-10998.1		0	0	TRUE	1
G6PDH1er	0	0	[r] : g6p + nad --> 6pgl + h + nadh	glucose-6-phosphate dehydrogenase, endoplasmic reticulum	-9563.1		0	0	TRUE	1
C181CRNt	3	0	odecrn[c] --> odecrn[m]	C181 transport into the mitochondria	-788.1		0	0	TRUE	1
MALTSULtm	0	0	mal-L[c] + tsul[m] <==> mal-L[m] + tsul[c]	Malate:thiosulfate antiport, mitochondrial	-1468.1		0	0	TRUE	1
XYLUR	4	0	[c] : h + nadph + xylu-L <==> nadp + xylt	xylulose reductase	-51181.1	1.1.1.10	1	0	FALSE
OCBTm	0	0.00231214	[m] : cbp + orn --> citr-L + h + pi	ornithine carbamoyltransferase, irreversible	-5009.1	2.1.3.3	0	0	TRUE	0.135729
GSNt4	0	0	gsn[e] + na1[e] --> gsn[c] + na1[c]	guanosine transport in via sodium symport	(9153.1) or (64078.1)		0	0	TRUE	1
MTHFD2	0	0	[c] : mlthf + nad <==> methf + nadh	methylenetetrahydrofolate dehydrogenase (NAD)	(285216.1) or (80068.1)	1.5.1.5	0	0	TRUE	1
LRAT	0	0	[c] : pchol_hs + retinol --> lpchol_hs + retfa	Lecithin retinol acyltransferase	-9227.1		0	0	TRUE	1
DCYTD	0	0	[c] : dcyt + h + h2o --> duri + nh4	deoxycytidine deaminase	(978.1) or (57379.1)	3.5.4.14	0	0	TRUE	1
RNDR1	0	0	[c] : adp + trdrd --> dadp + h2o + trdox	ribonucleoside-diphosphate reductase (ADP)	(6240.1 and 6241.1)	1.17.4.1	0	0	TRUE	1
SPODMm	0	0	[m] : (2) h + (2) o2s --> h2o2 + o2	superoxide dismutase	-6648.1	1.15.1.1	0	0	TRUE	1
3SALATAim	2	0	[m] : 3sala + akg + h --> 3snpyr + glu-L	3-sulfino-alanine transaminase (irreversible), mitochondrial	-2806.1		0	0	TRUE	1
ALADGLNexR	0	0	ala-D[e] + gln-L[c] <==> ala-D[c] + gln-L[e]	L-alanine/glutamine reversible exchange	(56301.1) and (6520.1)		0	0	TRUE	1
SBPP1er	2	0	[r] : h2o + sph1p --> pi + sphgn	sphingoid base-phosphate phosphatase (sphinganine 1-phosphatase), endoplasmic reticulum	-81537.1		0	0	TRUE	1
OBDHc	3	0	[c] : 2obut + coa + nad --> co2 + nadh + ppcoa	2-Oxobutanoate dehydrogenase, cytosolic		1.2.7.2	1	0	FALSE
APOCF	0	0	[c] : apoC + lys-L --> apoC-Lys + h + h2o	Apocarboxylase formation			0	0	FALSE
INOSTO	0	0.0369942	[c] : inost + o2 --> glcur + h + h2o	inositol oxygenase	-55586.1	1.13.99.1	0	0.0330579	TRUE	0.167665
DNDPt1m	0	0	adp[m] + datp[c] --> adp[c] + datp[m]	dATP transport via ADP antiport	-60386.1		0	0	TRUE	1
UMPK3	0	0	[c] : ump + utp <==> (2) udp	UMP kinase (UTP)	-51727.1	2.7.4.14	0	0	TRUE	1
CYTK6	0	0	[c] : cmp + ctp <==> (2) cdp	cytidylate kinase (CMP,CTP)	-51727.1	2.7.4.14	0	0	TRUE	1
PI45P4P	0	0	[c] : h2o + pail45p_hs --> pail5p_hs + pi	phosphatidylinositol-4,5-bisphosphate 4-phosphatase			0	0	TRUE	1
UDPGLCter	4	0.00929152	udpg[c] + ump[r] <==> udpg[r] + ump[c]	UDP-Glc endoplasmic reticulum transport via CMP antiport			0	0.00826446	TRUE	0.239521
DESAT16_2	6	0	[c] : h + nadh + o2 + pmtcoa --> (2) h2o + hdcoa + nad	palmitoyl-CoA desaturase (n-C16:0CoA -> n-C16:1CoA)	-6319.1	1.14.19.1	1	0	FALSE
DESAT22_2p	5	0	[x] : clpndcoa + h + nadh + o2 --> c226coa + (2) h2o + nad	fatty acyl-CoA desaturase (n-C22:5CoA -> n-C22:6CoA)		1.14.19.1	0	0	TRUE	1
MI145PK	5	0	[c] : atp + mi145p --> adp + h + mi1345p	inositol-1,4,5-trisphosphate 3-kinase	(3706.1) or (80271.1) or (3707.1)	2.7.1.127	0	0	TRUE	1
DNDPt5m	0	0	datp[c] + dtdp[m] --> datp[m] + dtdp[c]	dATP transport via dTDP antiport	-60386.1		0	0	TRUE	1
CRNtuNa	0	0	crn[e] + na1[e] --> crn[c] + na1[c]	L-carnitine inward transport by Na+ symport	-6584.1		0	0	TRUE	1
DPGM	1	0	[c] : 13dpg <==> 23dpg + h	Diphosphoglyceromutase	(669.1) or (5223.1) or (5224.2) or (5224.1) or (669.2)		0	0	TRUE	1
DCK2n	0	0	[n] : dcyt + utp <==> dcmp + h + udp	Deoxycytidine kinase, nuclear (UTP)	-1633.1	2.7.1.74	0	0	TRUE	1
THMP	0	0	[c] : h2o + thmmp --> pi + thm	thiamin phosphatase			0	0	TRUE	1
CYTK3	0	0	[c] : cmp + gtp <==> cdp + gdp	cytidylate kinase (CMP)(GTP)	(26289.1) or (26289.2)		0	0	TRUE	1
MACACI	0	0	[c] : 4mlacac --> 4fumacac	maleylacetoacetate isomerase	(2954.1) or (2954.3) or (2954.2)	5.2.1.2	0	0	TRUE	1
DHCRD2	0	0	[c] : dhcrm_hs + fad --> crm_hs + fadh2	dihydroceramide desaturase	(8560.1) or (8560.2)		0	0	TRUE	1
DNDPt3m	0	0	datp[c] + dcdp[m] --> datp[m] + dcdp[c]	dATP transport via dCDP antiport	-60386.1		0	0	TRUE	1
ITCOALm	0	0	[m] : atp + coa + itacon <==> adp + itaccoa + pi	Itaconate--CoA ligase (ADP-forming), mitochondrial	(8802.1 and 8803.1)	6.2.1.5	0	0	TRUE	1
DNDPt39m	0	0	dgdp[m] + dutp[c] --> dgdp[c] + dutp[m]	dUTP transport via dGDP antiport	-60386.1		0	0	TRUE	1
G6PDH1rer	0	0	[r] : g6p + nad <==> 6pgl + h + nadh	glucose-6-phosphate dehydrogenase, endoplasmic reticulum	-9563.1		0	0	TRUE	1
XANtx	2	0	xan[c] --> xan[x]	xanthine diffusion in peroxisome			0	0	TRUE	1
RTOTAL2CRNt	3	0	Rtotal2crn[c] --> Rtotal2crn[m]	R group transport into the mitochondria	-788.1		0	0	TRUE	1
NOS2	1	0	[c] : nadph + (2) nwharg + (2) o2 --> (2) citr-L + h + (2) h2o + nadp + (2) no	Nitric Oxide Synthase (NO forming)	(4846.1) or (4844.1) or (4842.1) or (4843.2) or (4843.1) or (4845.1)	1.14.13.39	0	0	TRUE	1
ADNK1	0	0	[c] : adn + atp --> adp + amp + h	adenosine kinase	(132.1) or (132.2)	2.7.1.20	0	0	TRUE	1
HMGCOASi	0	0	[c] : aacoa + accoa + h2o --> coa + h + hmgcoa	Hydroxymethylglutaryl CoA synthase (ir)	(3157.1) or (3157.2)	4.1.3.5	0	0	TRUE	1
PI3P3Pn	0	0	[n] : h2o + pail3p_hs --> pail_hs + pi	phosphatidylinositol-3-phosphate 3-phosphatase, nuclear			0	0	TRUE	1
ACCOAtn	4	0	accoa[c] <==> accoa[n]	acetyl-CoA transport, nuclear			0	0	TRUE	1
FAS180COA	28	0	[c] : (3) h + malcoa + (2) nadph + pmtcoa --> co2 + coa + h2o + (2) nadp + stcoa	fatty-acyl-CoA synthase (n-C18:0CoA)	-2194.1	2.3.1.86	3	0	FALSE
PIt2m	0	0	h[c] + pi[c] <==> h[m] + pi[m]	phosphate transporter, mitochondrial	(5250.4) or (5250.1) or (5250.3) or (5250.2)		0	0	TRUE	1
RETI3	3	0	[c] : retinol <==> retinol-cis-13	retinol isomerase (13-cis)		5.2.1.7	0	0	TRUE	1
PRGNLONESULT	0	0	[c] : paps + prgnlone --> h + pap + prgnlones	steroid sulfotransferase	(6822.1) or (6820.2)	2.8.2.2	0	0	TRUE	1
ELAIDCPT1	3	0	[c] : crn + od2coa --> coa + elaidcrn	carnitine O-palmitoyltransferase	(1375.1) or (1375.3) or (1375.4) or (126129.1) or (1374.1) or (1375.2)	2.3.1.21	0	0	TRUE	1
ACNMLr	3	0.00464037	[c] : acnam <==> acmana + pyr	N-Acetylneuraminate lyase (reversible)		4.1.3.3	0	0	TRUE	0.0790791
CYSTA	4	0	[c] : akg + cys-L <==> glu-L + mercppyr	cysteine transaminase	-2805.1	2.6.1.3	1	0	FALSE
HISTAVESSEC	0	0	(2) atp[c] + (2) h2o[c] + (3) hista[c] --> (2) adp[c] + (2) h[c] + (3) hista[e] + (2) pi[c]	Histamine secretion via secretory vesicle (ATP driven)	(6570.1) or (6571.1)		0	0	TRUE	1
TCHOLAte	0	0	tchola[e] <==> tchola[c]	bile acid intracellular transport			0	0	TRUE	1
UMPK4	0	0	[c] : gtp + ump <==> gdp + udp	UMP kinase (GTP)	-51727.1	2.7.4.14	0	0	TRUE	1
RDH3	0	0	[c] : nad + retinol-cis-11 <==> h + nadh + retinal-11-cis	retinol dehydrogenase (11-cis,NADH)	-5959.1	1.1.1.105	0	0	TRUE	1
ETF	0	0	[m] : etfox + fadh2 --> etfrd + fad	electron transfer flavoprotein	(2109.1) and (2108.1) or (2109.2) and (2108.1)		0	0	TRUE	1
CYSTGL	5	0	[c] : cyst-L + h2o --> 2obut + cys-L + nh4	cystathionine g-lyase	(1491.1) or (1491.2)	4.4.1.1	1	0	FALSE
MCCCrm	0	0	[m] : 3mb2coa + atp + hco3 <==> 3mgcoa + adp + h + pi	methylcrotonoyl-CoA carboxylase, mitochondrial	(56922.1 and 64087.1)	6.4.1.4	0	0	TRUE	1
DURIPP	0	0.017341	[c] : duri + pi <==> 2dr1p + ura	deoxyuridine phosphorylase	(4860.1) or (151531.1)		0	0.0495868	TRUE	0.421158
NDPK3m	6	0	[m] : atp + cdp <==> adp + ctp	nucleoside-diphosphate kinase (ATP:CDP), mitochondrial	-4833.1	2.7.4.6	0	0	TRUE	1
ALACYSNaEx	0	0	ala-L[e] + cys-L[c] + na1[e] --> ala-L[c] + cys-L[e] + na1[c]	L-alanine/L-cysteine Na-dependent exchange (Ala-L in)	(6509.1) or (6510.1)		0	0	TRUE	1
DALAt2r	0	0	ala-D[e] + h[e] <==> ala-D[c] + h[c]	D-alanine transport via proton symport	-206358		0	0	TRUE	1
FADtru	108	0.001321	fad[r] --> fad[c]	FAD transporter, endoplasmic reticulum			14	0	FALSE
-NAIt	0	0	i[e] + (2) na1[e] <==> i[c] + (2) na1[c]	Na+ / iodide cotransport	-6528.1		0	0	TRUE	1
-MDHm	0	0.0104046	[m] : mal-L + nad <==> h + nadh + oaa	malate dehydrogenase, mitochondrial	-4191.1	1.1.1.37	0	0	TRUE	0.0628743
-HDCAtr	0	0	hdca[e] <==> hdca[c]	fatty acid transport via diffusion			0	0	TRUE	1
-3MOX4HOXPGALDOX(NADP)	0	0	[c] : 3m4hpga + h2o + nadp <==> 3mox4hoxm + (2) h + nadph	3-Methoxy-4-hydroxyphenylglycolaldehyde:NADP+ oxidoreductase	(222.1) or (220.1) or (221.1) or (218.1)	1.2.1.5	0	0	TRUE	1
-CHAT	0	0.00462428	[c] : accoa + chol <==> ach + coa	Choline O-acetyltransferase	(1103.4) or (1103.2) or (1103.3) or (1103.1)		0	0.0165289	TRUE	0.617383
-ADEt	1	0	ade[e] <==> ade[c]	adenine reversible transport, cytosol	-3177.1		1	0	FALSE
-NDPK1	0	0	[c] : atp + gdp <==> adp + gtp	nucleoside-diphosphate kinase (ATP:GDP)	(4832.1) or (10201.1) or (4831.1 and 4830.1) or (29922.2) or (4830.2 and 4831.1) or (29922.1)	2.7.4.6	0	0	TRUE	1
-CYTK1n	0	0	[n] : atp + cmp <==> adp + cdp	cytidylate kinase (CMP),nuclear	-51727.1	2.7.4.14	0	0	TRUE	1
-HSD3A2r	0	0	[r] : andrstandn + h + nadph <==> andrstrn + nadp	3 alpha-hydroxysteroid dehydrogenase (type 3)	-1109.1		0	0	TRUE	1
-ORNTArm	0	0.00462428	[m] : akg + orn <==> glu-L + glu5sa	ornithine transaminase reversible (m)	-4942.1	2.6.1.13	0	0	TRUE	0.197605
-THYOXt2	0	0	thyox-L[e] <==> thyox-L[c]	T4 transport via facilitated diffusion	-6567.1		0	0	TRUE	1
-ALADGLYexR	0	0	ala-D[e] + gly[c] <==> ala-D[c] + gly[e]	D-alanine/glycine reversible exchange	(56301.1) and (6520.1)		0	0	TRUE	1
-GCHOLAt	0	0	gchola[e] + hco3[c] <==> gchola[c] + hco3[e]	glycocholate transport via bicarbonate countertransport	(6579.1) or (28234.1) or (10599.1)		0	0	TRUE	1
-ORPT	17	0.126179	[c] : orot5p + ppi <==> orot + prpp	orotate phosphoribosyltransferase	-7372.1	2.4.2.10	5	0.241379	FALSE
-MTHFDm	0	0	[m] : mlthf + nadp <==> methf + nadph	methylenetetrahydrofolate dehydrogenase (NADP), mitochondrial	(25902.1) or (10797.1)	1.5.1.5	0	0	TRUE	1
-SLDx	3	0	[c] : nad + sl-L <==> 3spyr + h + nadh	L-sulfolactate dehydrogenase (NAD+)	(4190.1) or (130752.1)	1.1.1.272	1	0	FALSE
-CO2ter	108	0.001321	co2[c] <==> co2[r]	CO2 endoplasmic reticular transport via diffusion			14	0	FALSE
-CO2tp	108	0.001321	co2[c] <==> co2[x]	CO2 peroxisomal transport			14	0	FALSE
-GLRASE	4	0	[c] : gullac + nadp <==> glac + h + nadph	glucuronolactone reductase		1.1.1.20	0	0	TRUE	1
-FACOAL226	0	0	[c] : atp + coa + crvnc <==> amp + c226coa + ppi	fatty-acid--CoA ligase	-2180.1	6.2.1.3	0	0	TRUE	1
-ARACHDt2	1	0	arachd[e] <==> arachd[c]	fatty acid transport via diffusion			1	0	FALSE
-ADK1	0	0	[c] : amp + atp <==> (2) adp	adenylate kinase	(122481.1) or (203.1) or (26289.1) or (26289.2)	2.7.4.3	0	0	TRUE	1
-CHOLtn	4	0	chol[c] <==> chol[n]	Choline transport, nuclear through pores			0	0	TRUE	1
-FORt2m	1	0	for[m] <==> for[c]	formate mitochondrial transport			0	0	TRUE	1
-GLYt7(311)r	0	0	cl[e] + gly[e] + (3) na1[e] <==> cl[c] + gly[c] + (3) na1[c]	glycine reversible transport via sodium and chloride symport (3:1:1)	-9152.1		0	0	TRUE	1
-DHFtl	11	0	dhf[c] <==> dhf[l]	dihydrofolate reversible lysosomal transport			0	0	TRUE	1
-OCDCAtr	0	0	ocdca[e] <==> ocdca[c]	fatty acid transport via diffusion			0	0	TRUE	1
-INSTt4	0	0	inost[e] + na1[e] <==> inost[c] + na1[c]	inositol transport via sodium symport	-6526.1		0	0	TRUE	1
-FACOAL1813	2	0	[c] : atp + coa + elaid <==> amp + od2coa + ppi	fatty-acid--CoA ligase	-2180.1	6.2.1.3	1	0	FALSE
-CREATt4(2)r	6	0	creat[e] + (2) na1[e] <==> creat[c] + (2) na1[c]	Creatine transport (sodium symport) (2:1)	(6535.1) or (6537.1)		1	0	FALSE
-HPYRtp	7	0.0151515	hpyr[c] <==> hpyr[x]	hydroxypyruate transport, peroxisomal			1	0	FALSE
-GLCt4	0	0	glc-D[e] + na1[e] <==> glc-D[c] + na1[c]	glucose transport via sodium symport	(6526.1) or (6524.1) or (125206.1) or (159963.1) or (200010.1)		0	0	TRUE	1
-NAt5	0	0	na1[c] + nh4[e] <==> na1[e] + nh4[c]	sodium/ammonium proton antiporter	(6549.1) or (6548.1) or (6550.1)		0	0	TRUE	1
-H2O2tp	0	0	h2o2[c] <==> h2o2[x]	hydrogen peroxide peroxisomal transport via diffusion			0	0	TRUE	1
-UMPK6n	0	0	[n] : dctp + ump <==> dcdp + udp	UMP kinase (dCTP),nuclear	-51727.1	2.7.4.14	0	0	TRUE	1
-NDPK4m	0	0	[m] : atp + dtdp <==> adp + dttp	nucleoside-diphosphate kinase (ATP:dTDP), mitochondrial	-4833.1	2.7.4.6	0	0	TRUE	1
-ILEtec	0	0	ile-L[e] <==> ile-L[c]	L-isoleucine transport via diffusion (extracellular to cytosol)	(8501.1) or (124935.1)		0	0	TRUE	1
-DGCHOLte	7	0	dgchol[e] <==> dgchol[c]	bile acid intracellular transport			1	0	FALSE
-DHORTS	17	0.126179	[c] : dhor-S + h2o <==> cbasp + h	dihydroorotase	-790.1	3.5.2.3	5	0.241379	FALSE
-FADtx	27	0	fad[c] <==> fad[x]	FAD transporter, peroxisomal			3	0	FALSE
-DTTPtn	0	0	dttp[c] <==> dttp[n]	dTTP diffusion in nucleus			0	0	TRUE	1
-RIBt	0	0	rib-D[e] <==> rib-D[c]	ribose transport via diffusion			0	0	TRUE	1
-ACACt2m	0	0.00462428	acac[c] + h[c] <==> acac[m] + h[m]	Acetoacetate mitochondrial transport via H+ symport	-6566.1		0	0.0165289	TRUE	0.202595
-CYTK4	0	0	[c] : dcmp + gtp <==> dcdp + gdp	cytidylate kinase (dCMP)(GTP)	(26289.1) or (26289.2)		0	0	TRUE	1
-G6PDH2rer	0	0	[r] : g6p + nadp <==> 6pgl + h + nadph	glucose 6-phosphate dehydrogenase, endoplasmic reticulum	-9563.1		0	0	TRUE	1
-PUNP1	0	0.00693642	[c] : adn + pi <==> ade + r1p	purine-nucleoside phosphorylase (Adenosine)	-4860.1	2.4.2.1	0	0.0165289	TRUE	0.649701
-ARACHDCOAtx	6	0	arachdcoa[c] <==> arachdcoa[x]	fatty acid intracellular transport			1	0	FALSE
-NDPK8m	0	0	[m] : atp + dadp <==> adp + datp	nucleoside-diphosphate kinase (ATP:dADP), mitochondrial	-4833.1	2.7.4.6	0	0	TRUE	1
-L-LACt4r	0	0	lac-L[e] + na1[e] <==> lac-L[c] + na1[c]				0	0	TRUE	1
-MCLOR	4	0	[c] : mercplac + nad <==> h + mercppyr + nadh	3-Mercaptolactate:NAD+ oxidoreductase	(92483.1) or (3945.1 and 3939.1) or (55293.1) or (3948.2) or (3948.1) or (3945.1) or (160287.1) or (3939.1)	1.1.1.27	1	0	FALSE
-NDPK5	0	0	[c] : atp + dgdp <==> adp + dgtp	nucleoside-diphosphate kinase (ATP:dGDP)	(4831.1 and 4830.1) or (4832.1) or (10201.1) or (29922.2) or (29922.1) or (4830.2 and 4831.1)	2.7.4.6	0	0	TRUE	1
-O2tp	0	0	o2[c] <==> o2[x]	O2 transport, peroxisomal			0	0	TRUE	1
-H2Otm	0	0	h2o[c] <==> h2o[m]	H2O transport, mitochondrial	-343.1		0	0	TRUE	1
-COAtm	0	0	coa[c] <==> coa[m]	CoA transporter	-8034.1		0	0	TRUE	1
-RAI3	3	0	[c] : retn <==> 13-cis-retn	13-cis-retinoic acid isomerase	(2944.1) or (2944.2)		0	0	TRUE	1
-SRTNtu	0	0	srtn[e] <==> srtn[c]	Serotonin uniport	(6580.1) or (6582.2) or (6582.1)		0	0	TRUE	1
-KCC2t	0	0	cl[e] + nh4[e] <==> cl[c] + nh4[c]	K+-Cl- cotransporter (NH4+)	(6560.1) or (10723.1) or (9990.1)		0	0	TRUE	1
-TRIODTHYt	0	0	hco3[c] + triodthy[e] <==> hco3[e] + triodthy[c]	T3 transport via bicarbonate countertransport	(28234.1) or (10599.1) or (6579.1) or (28231.1) or (53919.1)		0	0	TRUE	1
-MANt1r	0	0	man[e] <==> man[c]	mannose transport (uniport)	(6513.1) or (6515.1) or (6514.1)		0	0	TRUE	1
-BILGLCURt	0	0	bilglcur[e] + hco3[c] <==> bilglcur[c] + hco3[e]	bilirubin monoglucuronide transport via bicarbonate countertransport	(10599.1) or (28234.1)		0	0	TRUE	1
-PYNP2r	0	0.0312139	[c] : pi + uri <==> r1p + ura	pyrimidine-nucleoside phosphorylase (uracil)	(7378.2) or (151531.1) or (7378.1)	2.4.2.2	0	0.0743802	TRUE	0.349301
-RDH2	0	0	[c] : nad + retinol-9-cis <==> h + nadh + retinal-cis-9	retinol dehydrogenase (9-cis,NADH)	-5959.1	1.1.1.105	0	0	TRUE	1
-RDH3a	0	0	[c] : nadp + retinol-cis-11 <==> h + nadph + retinal-11-cis	retinol dehydrogenase (11-cis,NADPH)	(112724.1) or (145226.1) or (51109.1) or (57665.1) or (195814.1)	1.1.1.105	0	0	TRUE	1
-TDCHOLAte	3	0	tdchola[e] <==> tdchola[c]	bile acid intracellular transport			1	0	FALSE
-XOLESTte	2	0	xolest_hs[e] <==> xolest_hs[c]	cholesterol ester transporter			1	0	FALSE
-UREAt	0	0	urea[e] <==> urea[c]	Urea transport via facilitate diffusion	(6523.1) or (6563.1) or (6528.1) or (8170.1)		0	0	TRUE	1
-TALA	2	0.013905	[c] : g3p + s7p <==> e4p + f6p	transaldolase	-6888.1	2.2.1.2	0	0	TRUE	0.60479
-GALt2_2	0	0	gal[e] + (2) h[e] <==> gal[c] + (2) h[c]	D-galactose transport via proton symport	-6523.1		0	0	TRUE	1
-ECOAH1m	17	0	[m] : 3hbcoa <==> b2coa + h2o	3-hydroxyacyl-CoA dehydratase (3-hydroxybutanoyl-CoA) (mitochondria)	(549.1) or (3030.1) and (3032.1) or (1892.1)	4.2.1.17	1	0	FALSE
-PYRt2m	0	0	h[c] + pyr[c] <==> h[m] + pyr[m]	pyruvate mitochondrial transport via proton symport	-6566.1		0	0	TRUE	1
-UREAtm	2	0	urea[c] <==> urea[m]	Urea transport via diffusion	-366.1		0	0	TRUE	1
-URIt	1	0	uri[e] <==> uri[c]	uridine facilated transport in cytosol	(3177.1) or (2030.1)		1	0	FALSE
-BILDGLCURte	0	0	atp[c] + bildglcur[c] + h2o[c] <==> adp[c] + bildglcur[e] + h[c] + pi[c]	bilirubin beta-diglucuronide transport MDR	-4363.1		0	0	TRUE	1
-MALtm	0	0	mal-L[c] + pi[m] <==> mal-L[m] + pi[c]	malate transport, mitochondrial	-1468.1		0	0	TRUE	1
-HISTAtu	0	0	hista[e] <==> hista[c]	Histamine uniport	(6581.1) or (6582.2) or (6582.1)		0	0	TRUE	1
-ADK3	0	0	[c] : amp + gtp <==> adp + gdp	adentylate kinase (GTP)	(26289.1) or (26289.2)		0	0	TRUE	1
-Rtotaltl	5	0	Rtotal[c] <==> Rtotal[l]	fatty acid intracellular transport			0	0	TRUE	1
-ADK3m	0	0	[m] : amp + gtp <==> adp + gdp	adentylate kinase (GTP)	-50808.1		0	0	TRUE	1
-PA_HStn	4	0	pa_hs[c] <==> pa_hs[n]	phosphatidate transport, nuclear			0	0	TRUE	1
-ADPtx	108	0.001321	adp[c] <==> adp[x]	ADP transporter, peroxisomal			14	0	FALSE
-PROSTGE2t	0	0	hco3[c] + prostge2[e] <==> hco3[e] + prostge2[c]	prostaglandin transport via bicarbonate countertransport	(28231.1) or (6578.1) or (28232.1) or (6579.1)		0	0	TRUE	1
-PROSTGE2t2	0	0	prostge2[e] <==> prostge2[c]	prostaglandin uniport	(6582.2) or (6582.1) or (6580.1)		0	0	TRUE	1
-ABUTt4(2)r	0	0	4abut[e] + (2) na1[e] <==> 4abut[c] + (2) na1[c]	4-aminobutyrate reversible transport in via sodium symport (1:2)	(6529.1) or (6538.1) or (6540.1) or (6539.1)		0	0	TRUE	1
-DCYTt	1	0	dcyt[e] <==> dcyt[c]	deoxycytidine transport via diffusion			1	0	FALSE
-ACETONEt2m	3	0	acetone[c] + h[c] <==> acetone[m] + h[m]	acetone mitochondrial transport via proton symport	-6566.1		1	0	FALSE
-NNATr	0	0	[c] : atp + h + nicrnt <==> dnad + ppi	nicotinate-nucleotide adenylyltransferase	(349565.1) or (23057.2) or (23057.1)	2.7.7.18	0	0	TRUE	1
-NDPK1m	0	0	[m] : atp + gdp <==> adp + gtp	nucleoside-diphosphate kinase (ATP:GDP), mitochondrial	-4833.1	2.7.4.6	0	0	TRUE	1
-XOLDIOLONEt	20	0	xoldiolone[c] <==> xoldiolone[r]	lipid, flip-flop intracellular transport			2	0	FALSE
-NAHCO3_HCLt	0	0	cl[c] + h[c] + hco3[e] + na1[e] <==> cl[e] + h[e] + hco3[c] + na1[c]	bicarbonate transport (HCl/NaHCO3 exchange)	(9498.1) or (57282.1)		0	0	TRUE	1
-ALAGLYexR	0	0	ala-L[e] + gly[c] <==> ala-L[c] + gly[e]	L-alanine/glycine reversible exchange	(56301.1) and (6520.1)		0	0	TRUE	1
-UMPK6	0	0	[c] : dctp + ump <==> dcdp + udp	UMP kinase (dCTP)	-51727.1	2.7.4.14	0	0	TRUE	1
-PROt2r	0	0	h[e] + pro-L[e] <==> h[c] + pro-L[c]	L-proline reversible transport via proton symport	-206358		0	0	TRUE	1
-CYTK13n	0	0	[n] : datp + dcmp <==> dadp + dcdp	cytidylate kinase (dCMP,dATP),nuclear	-51727.1	2.7.4.14	0	0	TRUE	1
-SUCCt2m	2	0	pi[m] + succ[c] <==> pi[c] + succ[m]	succinate transport, mitochondrial	-1468.1		1	0	FALSE
-MDH	0	0	[c] : mal-L + nad <==> h + nadh + oaa	malate dehydrogenase	(130752.1) or (4190.1)	1.1.1.37	0	0	TRUE	1
-NDPK7	0	0	[c] : atp + dcdp <==> adp + dctp	nucleoside-diphosphate kinase (ATP:dCDP)	(4830.2 and 4831.1) or (4832.1) or (10201.1) or (29922.2) or (29922.1) or (4831.1 and 4830.1)	2.7.4.6	0	0	TRUE	1
-MECOALm	0	0	[m] : atp + coa + mescon <==> adp + mescoa + pi	mesaconate--CoA ligase (ADP-forming), mitochondrial	(8802.1 and 8803.1)	6.2.1.5	0	0	TRUE	1
-VALtec	0	0	val-L[e] <==> val-L[c]	L-valine transport via diffusion (extracellular to cytosol)	(8501.1) or (124935.1)		0	0	TRUE	1
-CYSGLUexR	0	0	cys-L[e] + gln-L[c] <==> cys-L[c] + gln-L[e]	L-cysteine/L-glutamine reversible exchanger	(6520.1) and (56301.1)		0	0	TRUE	1
-CRVNCtr	0	0	crvnc[e] <==> crvnc[c]	fatty acid transport via diffusion			0	0	TRUE	1
-XOL27OHtm	5	0	xol27oh[r] <==> xol27oh[m]	27 hydroxy cholesterol transport			1	0	FALSE
-VALTAm	0	0	[m] : akg + val-L <==> 3mob + glu-L	valine transaminase, mitochondiral	-587.1	2.6.1.42	0	0	TRUE	1
-NH4tp	9	0.0724299	nh4[c] <==> nh4[x]	ammonia peroxisomal transport			1	0.0833333	FALSE
-URAt	1	0	ura[e] <==> ura[c]	uracil transport via facilated diffusion	-3177.1		1	0	FALSE
-CYTK2n	0	0	[n] : atp + dcmp <==> adp + dcdp	cytidylate kinase (dCMP),nuclear	-51727.1	2.7.4.14	0	0	TRUE	1
-NDPK9	0	0	[c] : atp + idp <==> adp + itp	nucleoside-diphosphate kinase (ATP:IDP)	(4830.2 and 4831.1) or (4832.1) or (10201.1) or (29922.2) or (29922.1) or (4831.1 and 4830.1)	2.7.4.6	0	0	TRUE	1
-ICDHyrm	0	0	[m] : icit + nadp <==> akg + co2 + nadph	Isocitrate dehydrogenase (NADP+)	-3418.1	1.1.1.42	0	0	TRUE	1
-PHCHGSm	0	0	[m] : 1p3h5c + h + h2o <==> 4hglusa	L-1-Pyrroline-3-hydroxy-5-carboxylate spontaneous conversion to L-4-Hydroxyglutamate semialdehyde, mitochondrial			0	0	TRUE	1
-LEUt5m	0	0	leu-L[c] <==> leu-L[m]	leucine mitochondrial transport			0	0	TRUE	1
-L-LACt2r	0	0	h[e] + lac-L[e] <==> h[c] + lac-L[c]				0	0	TRUE	1
-DNADtn	2	0	dnad[c] <==> dnad[n]	dNAD transport, nuclear trhough pore			0	0	TRUE	1
-FUMTSULtm	0	0	fum[c] + tsul[m] <==> fum[m] + tsul[c]	Fumarate:thiosulfate antiport, mitochondrial	-1468.1		0	0	TRUE	1
-PGMT	41	0.00970874	[c] : g1p <==> g6p	phosphoglucomutase	(5236.1) or (55276.1)	5.4.2.2	4	0.00854701	FALSE
-5MTHFt	0	0	5mthf[e] <==> 5mthf[c]	5-Methyltetrahydrofolate transport via receptor binding and protolysis	(2348.5) or (2348.3) or (2348.1) or (2348.6) or (2352.1) or (2348.4) or (2351.1) or (2348.2)		0	0	TRUE	1
-CYTK7	0	0	[c] : cmp + utp <==> cdp + udp	cytidylate kinase (CMP,UTP)	-51727.1	2.7.4.14	0	0	TRUE	1
-UMPK4n	0	0	[n] : gtp + ump <==> gdp + udp	UMP kinase (GTP),nuclear	-51727.1	2.7.4.14	0	0	TRUE	1
-PGI	0	0.0208092	[c] : g6p <==> f6p	glucose-6-phosphate isomerase	-2821.1	5.3.1.9	0	0	TRUE	0.547904
-GHMT2r	0	0.608092	[c] : ser-L + thf <==> gly + h2o + mlthf	glycine hydroxymethyltransferase, reversible	(6470.1) or (6470.2)	2.1.2.1	0	0.578512	TRUE	0.168663
-CYTK9	0	0	[c] : cmp + dctp <==> cdp + dcdp	cytidylate kinase (CMP,dCTP)	-51727.1	2.7.4.14	0	0	TRUE	1
-Uritn	2	0	uri[c] <==> uri[n]	uridine transport in nucleus			0	0	TRUE	1
-THRGLYexR	0	0	gly[c] + thr-L[e] <==> gly[e] + thr-L[c]	L-threonine/glycine reversible exchange	(56301.1) and (6520.1)		0	0	TRUE	1
-CITtam	4	0.15331	cit[c] + mal-L[m] <==> cit[m] + mal-L[c]	citrate transport, mitochondrial	-6576.1		1	0.108333	FALSE
-ALCD1	4	0.010453	[c] : meoh + nad <==> fald + h + nadh	alcohol dehydrogenase (methanol)	(124.1) or (131.1) or (130.1) or (125.1 and 124.1) or (125.1 and 126.1) or (128.1) or (127.1) or (126.1 and 124.1) or (125.1) or (137872.1) or (284273.1) or (126.1) or (284273.2)		1	0	FALSE
-GLCt1r	0	0	glc-D[e] <==> glc-D[c]	glucose transport (uniport)	(66035.1) or (6517.1) or (56606.1) or (154091.1) or (6513.1) or (11182.1) or (29988.1) or (6514.1) or (155184.1) or (56606.2) or (144195.1) or (6515.1) or (81031.1)		0	0	TRUE	1
-DGK1	1	0	[c] : atp + dgmp <==> adp + dgdp	deoxyguanylate kinase (dGMP:ATP)	-2987.1	2.7.4.8	0	0	TRUE	1
-PUNP3	0	0.016185	[c] : gsn + pi <==> gua + r1p	purine-nucleoside phosphorylase (Guanosine)	-4860.1	2.4.2.1	0	0.0413223	TRUE	0.393214
-NDPK4	0	0.00231214	[c] : atp + dtdp <==> adp + dttp	nucleoside-diphosphate kinase (ATP:dTDP)	(4830.2 and 4831.1) or (4832.1) or (10201.1) or (29922.2) or (29922.1) or (4831.1 and 4830.1)	2.7.4.6	0	0	TRUE	0.216567
-NDPK10n	0	0	[n] : atp + didp <==> adp + ditp	nucleoside-diphosphate kinase (ATP:dIDP), nuclear	(4831.1 and 4830.1) or (4830.2 and 4831.1)	2.7.4.6	0	0	TRUE	1
-PMTCOAtx	0	0.00578035	pmtcoa[c] <==> pmtcoa[x]	fatty acid intracellular transport			0	0	TRUE	0.356287
-GCHOLAte	0	0	gchola[e] <==> gchola[c]	bile acid intracellular transport			0	0	TRUE	1
-MI14Ptn	1	0	mi14p[c] <==> mi14p[n]	inositol 1,4-bisphosphate nuclear transport (diffusion)			0	0	TRUE	1
-TMNDNCCOAtx	5	0	tmndnccoa[c] <==> tmndnccoa[x]	fatty acid intracellular transport			0	0	TRUE	1
-ILEt5m	0	0	ile-L[c] <==> ile-L[m]	Isoleucine mitochondrial transport			0	0	TRUE	1
-ASPTAm	0	0.0277457	[m] : akg + asp-L <==> glu-L + oaa	aspartate transaminase	-2806.1	2.6.1.1	0	0.0247934	TRUE	0.113772
-FUMm	0	0.00231214	[m] : fum + h2o <==> mal-L	fumarase, mitochondrial	-2271.1	4.2.1.2	0	0	TRUE	0.0778443
-MI1P-Dtn	1	0.00231481	mi1p-D[c] <==> mi1p-D[n]				0	0	TRUE	0.227545
-FATP2t	0	0	na1[c] + ocdcea[c] <==> na1[e] + ocdcea[e]	fatty acid electroneutral transport	(376497.1) or (376497.2)		0	0	TRUE	1
-DURIt	1	0	duri[e] <==> duri[c]	deoxyuridine transport via diffusion			1	0	FALSE
-VACCt	2	0	vacc[e] <==> vacc[c]	fatty acid transport via diffusion			1	0	FALSE
-SERGLYexR	0	0	gly[c] + ser-L[e] <==> gly[e] + ser-L[c]	L-Serine/Glycine reversible exchange	(56301.1) and (6520.1)		0	0	TRUE	1
-NDPK7m	0	0	[m] : atp + dcdp <==> adp + dctp	nucleoside-diphosphate kinase (ATP:dCDP), mitochondrial	-4833.1	2.7.4.6	0	0	TRUE	1
-SERDGLYexR	0	0	gly[c] + ser-D[e] <==> gly[e] + ser-D[c]	D-Serine/Glycine reversible exchange	(56301.1) and (6520.1)		0	0	TRUE	1
-FATP8t	0	0	lgnc[c] + na1[c] <==> lgnc[e] + na1[e]	fatty acid electroneutral transport	(10998.1) or (11001.1)		0	0	TRUE	1
-CYTK1	0	0	[c] : atp + cmp <==> adp + cdp	cytidylate kinase (CMP)	-51727.1	2.7.4.14	0	0	TRUE	1
-CKc	3	0	[c] : atp + creat <==> adp + pcreat	ATP Creatine kinase (c)	(1152.1) or (1158.1) and (1152.1) or (1158.1)	2.7.3.2	0	0	TRUE	1
-CYTK10	0	0	[c] : cmp + dgtp <==> cdp + dgdp	cytidylate kinase (CMP,dGTP)	-51727.1	2.7.4.14	0	0	TRUE	1
-CO2tm	0	0	co2[c] <==> co2[m]	CO2 transport (diffusion), mitochondrial			0	0	TRUE	1
-PIt9	0	0	(2) na1[e] + pi[e] <==> (2) na1[c] + pi[c]	phosphate transport in/out via two Na+ symporter	-142680		0	0	TRUE	1
-2AMADPTm	9	0	L2aadp[c] + akg[m] <==> L2aadp[m] + akg[c]	L-2-aminoadipate shuttle (cytosol/mitochondria)	-89874.1		0	0	TRUE	1
-GAPD	0	0.00115607	[c] : g3p + nad + pi <==> 13dpg + h + nadh	glyceraldehyde-3-phosphate dehydrogenase	(2597.1) or (26330.1)	1.2.1.12	0	0	TRUE	0.558882
-MEOHt2	1	0.0416667	meoh[e] <==> meoh[c]	Methanol diffusion			1	0	FALSE
-OCCOAtx	1	0	occoa[c] <==> occoa[x]	fatty acid intracellular transport			0	0	TRUE	1
-NDPK1n	0	0	[n] : atp + gdp <==> adp + gtp	nucleoside-diphosphate kinase (ATP:GDP), nuclear	(4831.1 and 4830.1) or (4830.2 and 4831.1)	2.7.4.6	0	0	TRUE	1
-H2Otn	19	0	h2o[n] <==> h2o[c]	H2O transport, nuclear			0	0	TRUE	1
-INSt	0	0.00346821	ins[e] <==> ins[c]	Inosine transport (diffusion)	(3177.1) or (2030.1)		0	0.0247934	TRUE	0.222555
-ADRNt	0	0	adrn[e] <==> adrn[c]	fatty acid transport via diffusion			0	0	TRUE	1
-CHSTEROLt3	6	0	chsterol[c] <==> chsterol[m]	cholesterol intracellular transport			3	0	FALSE
-LDH_L	0	0.00462428	[c] : lac-L + nad <==> h + nadh + pyr	L-lactate dehydrogenase	(3945.1 and 3939.1) or (160287.1) or (3948.2) or (3939.1) or (3948.1) or (55293.1) or (3945.1) or (92483.1)	1.1.1.27	0	0.0165289	TRUE	0.346307
-THFt2	1	0	oh1[c] + thf[e] <==> oh1[e] + thf[c]	tetrahydrofolate transport via anion exchange	(6573.1) or (6573.2)		1	0	FALSE
-ENO	0	0.0219653	[c] : 2pg <==> h2o + pep	enolase	(2023.1) or (2027.1) or (26237.1) or (2027.2) or (2026.1)	4.2.1.11	0	0	TRUE	0.173653
-PUNP5	0	0.0508671	[c] : ins + pi <==> hxan + r1p	purine-nucleoside phosphorylase (Inosine)	-4860.1	2.4.2.1	0	0.0661157	TRUE	0.0968064
-GALt4	0	0	gal[e] + na1[e] <==> gal[c] + na1[c]	galactose transport via sodium symport	-200010		0	0	TRUE	1
-ASPTA	0	0	[c] : akg + asp-L <==> glu-L + oaa	aspartate transaminase	-2805.1	2.6.1.1	0	0	TRUE	1
-PUNP6	0	0.00462428	[c] : din + pi <==> 2dr1p + hxan	purine-nucleoside phosphorylase (Deoxyinosine)	-4860.1	2.4.2.1	0	0.0165289	TRUE	0.48004
-CITt4_2	0	0	cit[e] + (2) na1[e] <==> cit[c] + (2) na1[c]	citrate transport via sodium symport	-9058.1		0	0	TRUE	1
-CYTK12n	0	0	[n] : dcmp + dctp <==> (2) dcdp	cytidylate kinase (dCMP,dCTP),nuclear	-51727.1	2.7.4.14	0	0	TRUE	1
-NDPK8	0	0	[c] : atp + dadp <==> adp + datp	nucleoside-diphosphate kinase (ATP:dADP)	(4830.2 and 4831.1) or (4832.1) or (10201.1) or (29922.2) or (29922.1) or (4831.1 and 4830.1)	2.7.4.6	0	0	TRUE	1
-FRUt1r	0	0	fru[e] <==> fru[c]	D-fructose transport in via uniport	(29988.1) or (6514.1) or (155184.1) or (6518.1) or (66035.1)		0	0	TRUE	1
-HMGCOAtm	0	0.221965	hmgcoa[c] <==> hmgcoa[m]	Hydroxymethylglutaryl-CoA reversible mitochondrial transport			0	0.132231	TRUE	0.194611
-PROt4(2)r	0	0	(2) na1[e] + pro-L[e] <==> (2) na1[c] + pro-L[c]	Proline transport (sodium symport) (2:1)	-6534.1		0	0	TRUE	1
-ESTRONESt	0	0	estrones[e] + hco3[c] <==> estrones[c] + hco3[e]	estrone 3-sulfate transport via bicarbonate countertransport	(11309.1) or (53919.1) or (10599.1) or (6579.1) or (28232.1) or (28231.1) or (28234.1)		0	0	TRUE	1
-PItx	108	0.001321	pi[c] <==> pi[x]	Phosphate transporter, peroxisome			14	0	FALSE
-GLCter	0	0	glc-D[c] <==> glc-D[r]	glucose transport, endoplasmic reticulum			0	0	TRUE	1
-BILDGLCURt	0	0	bildglcur[e] + hco3[c] <==> bildglcur[c] + hco3[e]	bilirubin beta-diglucuronide transport via bicarbonate countertransport	-10599.1		0	0	TRUE	1
-FTHFLm	1	0	[m] : atp + for + thf <==> 10fthf + adp + pi	formate-tetrahydrofolate ligase, mitochondrial	-25902.1	6.3.4.3	0	0	TRUE	1
-XOL7AONEtr	23	0	xol7aone[c] <==> xol7aone[r]	lipid, flip-flop intracellular transport			3	0	FALSE
-NAt	0	0	na1[e] <==> na1[c]	sodium transport (uniport)	(6526.1) or (6523.1) or (6528.1)		0	0	TRUE	1
-LYStn	0	0	lys-L[c] <==> lys-L[n]	L-lysine transport, nuclear			0	0	TRUE	1
-ACt2r	0	0.00231214	ac[e] + h[e] <==> ac[c] + h[c]	acetate reversible transport via proton symport			0	0.0165289	TRUE	0.17982
-COAtn	4	0	coa[c] <==> coa[n]	coenzyme A transport, nuclear			0	0	TRUE	1
-PUNP4	0	0.00924855	[c] : dgsn + pi <==> 2dr1p + gua	purine-nucleoside phosphorylase (Deoxyguanosine)	-4860.1	2.4.2.1	0	0.0165289	TRUE	0.518962
-PSSA1_hs	0	0.257803	[c] : pchol_hs + ser-L <==> chol + ps_hs	Phosphatidylserine synthase homo sapiens	-9791.1	2.7.8.8	0	0.206612	TRUE	0.247505
-LALDO	0	0.0369942	[c] : gthrd + lald-D + nad <==> h + lgt-S + nadh	D-Lactaldehyde:NAD+ oxidoreductase (glutathione-formylating)	-128.1		0	0.0330579	TRUE	0.0229541
-GLCt4_2	0	0	glc-D[e] + (2) na1[e] <==> glc-D[c] + (2) na1[c]	glucose transport via sodium symport	-6523.1		0	0	TRUE	1
-BHBt	3	0	bhb[e] + h[e] <==> bhb[c] + h[c]	(R)-3-Hydroxybutanoate transport via H+ symport			1	0	FALSE
-ITCOAL1m	0	0	[m] : coa + gtp + itacon <==> gdp + itaccoa + pi	Itaconate--CoA ligase (GDP-forming), mitochondrial	(8802.1 and 8801.1)	6.2.1.4	0	0	TRUE	1
-FATP9t	0	0	na1[c] + nrvnc[c] <==> na1[e] + nrvnc[e]	fatty acid electroneutral transport	(10998.1) or (11001.1)		0	0	TRUE	1
-PYRt2r	1	0	h[e] + pyr[e] <==> h[c] + pyr[c]	pyruvate reversible transport via proton symport	(6566.1) or (9123.1) or (9194.1)		1	0	FALSE
-GLYtp	0	0.121387	gly[c] <==> gly[x]	glycine passive transport to peroxisome			0	0.22314	TRUE	0.136727
-RETI2	3	0	[c] : retinol <==> retinol-9-cis	retinol isomerase (9-cis)		5.2.1.7	0	0	TRUE	1
-GLCt2_2	0	0	glc-D[e] + (2) h[e] <==> glc-D[c] + (2) h[c]	D-glucose transport in via proton symport	-6523.1		0	0	TRUE	1
-THFtl	10	0	thf[c] <==> thf[l]	5,6,7,8-Tetrahydrofolate transport, diffusion, lysosomal			0	0	TRUE	1
-FATP6t	0	0	adrn[c] + na1[c] <==> adrn[e] + na1[e]	fatty acid electroneutral transport	(10998.1) or (11001.1)		0	0	TRUE	1
-GLUDym	0	0	[m] : glu-L + h2o + nadp <==> akg + h + nadph + nh4	glutamate dehydrogenase (NADP), mitochondrial	(2747.1) or (2746.1)	1.4.1.4	0	0	TRUE	1
-H2Oter	0	0	h2o[c] <==> h2o[r]	H2O endoplasmic reticulum transport			0	0	TRUE	1
-LALDD	0	0	[c] : lald-D + nadp <==> h + mthgxl + nadph	D-lactaldehyde dehydrogenase	-9380.1	1.1.1.79	0	0	TRUE	1
-SERDGLNexR	0	0	gln-L[c] + ser-D[e] <==> gln-L[e] + ser-D[c]	D-Serine/Glutamine reversible exchange	(56301.1) and (6520.1)		0	0	TRUE	1
-NKCCt	0	0	(2) cl[e] + k[e] + na1[e] <==> (2) cl[c] + k[c] + na1[c]	Na+-K+-Cl- cotransport	(6557.1) or (6558.1)		0	0	TRUE	1
-ASCBt	0	0	ascb-L[e] <==> ascb-L[c]	L-ascorbate transport via facilitated diffusion			0	0	TRUE	1
-OCOAT1m	0	0.00115607	[m] : acac + succoa <==> aacoa + succ	3-oxoacid CoA-transferase	(5019.1) or (64064.1)	2.8.3.5	0	0	TRUE	0.517964
-RDH1	0	0	[c] : nad + retinol <==> h + nadh + retinal	retinol dehydrogenase (all-trans)	(8608.1) or (5959.1)	1.1.1.105	0	0	TRUE	1
-CAt7r	0	0	ca2[c] + (3) na1[e] <==> ca2[e] + (3) na1[c]	calcium / sodium antiporter (1:3), reversible	(6547.6) or (6547.4) or (6547.2) or (6546.1) or (6547.1) or (6547.5) or (6543.1) or (6547.3)		0	0	TRUE	1
-ACACt2	1	0	acac[e] + h[e] <==> acac[c] + h[c]	acetoacetate transport via proton symport	(6566.1) or (9194.1)		1	0	FALSE
-CYTK11n	0	0	[n] : dcmp + dgtp <==> dcdp + dgdp	cytidylate kinase (dCMP,dGTP),nuclear	-51727.1	2.7.4.14	0	0	TRUE	1
-GLUDxm	0	0	[m] : glu-L + h2o + nad <==> akg + h + nadh + nh4	glutamate dehydrogenase (NAD) (mitochondrial)	(2747.1) or (2746.1)	1.4.1.2	0	0	TRUE	1
-PYDAMtr	0	0	pydam[e] <==> pydam[c]	pyridoxamine transport via diffusion			0	0	FALSE
-GLCt2r	0	0	glc-D[e] + h[e] <==> glc-D[c] + h[c]	D-glucose transport in via proton symport	-6524.1		0	0	TRUE	1
-TPI	0	0	[c] : dhap <==> g3p	triose-phosphate isomerase	(7167.1) or (286016.1)	5.3.1.1	0	0	TRUE	1
-ADKd	6	0	[c] : damp + datp <==> (2) dadp	adenylate kinase (d form)	(26289.2) or (26289.1)	2.7.4.3	2	0	FALSE
-MTHFD2m	0	0	[m] : mlthf + nad <==> methf + nadh	methylenetetrahydrofolate dehydrogenase (NAD), mitochondrial	-10797.1	1.5.1.5	0	0	TRUE	1
-RDH2a	0	0	[c] : nadp + retinol-9-cis <==> h + nadph + retinal-cis-9	retinol dehydrogenase (9-cis,NADPH)	(195814.1) or (112724.1) or (145226.1) or (51109.1) or (57665.1) or (50700.1)	1.1.1.105	0	0	TRUE	1
-THFtm	0	0.00231214	thf[c] <==> thf[m]	5,6,7,8-Tetrahydrofolate transport, diffusion, mitochondrial			0	0	TRUE	0.373253
-DADNt4	1	0	dad-2[e] <==> dad-2[c]	deoxyadenosine transport via diffusion			1	0	FALSE
-GTHP	274	0.742809	[c] : (2) gthrd + h2o2 <==> gthox + (2) h2o	glutathione peroxidase	(7001.3) or (5052.3) or (2877.1) or (2876.2) or (5052.2) or (2876.1) or (5052.1) or (7001.1) or (2879.1) or (7001.2)	1.11.1.9	38	0.927711	FALSE
-CHOLPtl	5	0	cholp[c] <==> cholp[l]	choline phosphate intracellular transport			0	0	TRUE	1
-KCCt	0	0	cl[e] + k[e] <==> cl[c] + k[c]	K+-Cl- cotransport	(10723.1) or (57468.1) or (9990.1) or (6560.1)		0	0	TRUE	1
-LEUTAm	0	0	[m] : akg + leu-L <==> 4mop + glu-L	leucine transaminase, mitochondrial	-587.1	2.6.1.6	0	0	TRUE	1
-CHLtm	0	0.00924855	chol[c] <==> chol[m]	choline transport via diffusion (cytosol to mitochondria)			0	0.00826446	TRUE	0.571856
-PAIL45P_HStn	0	0	pail45p_hs[c] <==> pail45p_hs[n]	phosphatidylinositol 4,5-bisphosphate nuclear transport (diffusion)			0	0	TRUE	1
-LDH_D	0	0	[c] : lac-D + nad <==> h + nadh + pyr	D-lactate dehydrogenase	(197257.1) or (197257.2)	1.1.1.28	0	0	TRUE	1
-5AOPtm	24	0	5aop[c] <==> 5aop[m]	5-Aminolevulinate mitochondrial transport			4	0	FALSE
-TKT2	2	0.013905	[c] : e4p + xu5p-D <==> f6p + g3p	transketolase	(7086.1) or (84076.1) or (8277.1)	2.2.1.1	0	0	TRUE	0.60479
-O2tn	0	0	o2[c] <==> o2[n]	O2 nuclear transport			0	0	TRUE	1
-PROtm	3	0	pro-L[c] <==> pro-L[m]	L-proline transport, mitochondrial			1	0	FALSE
-MALSO4tm	0	0	mal-L[c] + so4[m] <==> mal-L[m] + so4[c]	Malate:sulfate antiport, mitochondrial	-1468.1		0	0	TRUE	1
-INSTt4_2	0	0	inost[e] + (2) na1[e] <==> inost[c] + (2) na1[c]	inositol transport via sodium symport	-115584		0	0	TRUE	1
-ACGAM2E	1	0	[c] : acgam <==> acmana	N-acetylglucosamine 2-epimerase	-5973.1	5.1.3.8	0	0	TRUE	1
-CYTK13	0	0	[c] : datp + dcmp <==> dadp + dcdp	cytidylate kinase (dCMP,dATP)	-51727.1	2.7.4.14	0	0	TRUE	1
-CHOLtu	0	0	chol[e] <==> chol[c]	Choline uniport	(6582.1) or (6584.1) or (6582.2)		0	0	TRUE	1
-FUMtm	0	0	fum[c] + pi[m] <==> fum[m] + pi[c]	fumarate transport, mitochondrial	-1468.1		0	0	TRUE	1
-ITPtn	0	0	itp[c] <==> itp[n]	ITP nuclear transport			0	0	TRUE	1
-DCK1n	0	0	[n] : atp + dcyt <==> adp + dcmp + h	Deoxycytidine kinase, nuclear (ATP)	-1633.1	2.7.1.74	0	0	TRUE	1
-UMPK5n	0	0	[n] : datp + ump <==> dadp + udp	UMP kinase (dATP),nuclear	-51727.1	2.7.4.14	0	0	TRUE	1
-FORtr	108	0.001321	for[c] <==> for[r]	FOR transporter, endoplasmic reticulum			14	0	FALSE
-GSNt	1	0	gsn[e] <==> gsn[c]	guanosine facilated transport in cytosol	(3177.1) or (2030.1)		1	0	FALSE
-DURItn	1	0	duri[c] <==> duri[n]	deoxyuridine transport in nucleus			0	0	TRUE	1
-LDH_Lm	0	0	[m] : lac-L + nad <==> h + nadh + pyr	L-lactate dehydrogenase	-3939.1	1.1.1.27	0	0	TRUE	1
-UMPK7	0	0	[c] : dgtp + ump <==> dgdp + udp	UMP kinase (dGTP)	-51727.1	2.7.4.14	0	0	TRUE	1
-PGM	0	0.0289017	[c] : 2pg <==> 3pg	phosphoglycerate mutase	(669.1) or (5223.1) or (5224.2) or (5224.1) or (669.2)	5.4.2.1	0	0	TRUE	0.176647
-PNP	1	0	[c] : pi + rnam <==> h + ncam + r1p	purine-nucleoside phosphorylase	-4860.1	2.4.2.1	0	0	TRUE	1
-NRPPHRtu	0	0	nrpphr[e] <==> nrpphr[c]	Norepinephrine uniport	(6581.1) or (6582.2) or (6582.1)		0	0	TRUE	1
-HSD11B1r	0	0	[r] : cortsn + h + nadph <==> crtsl + nadp	11-beta-hydroxysteroid dehydrogenase type 1	(3290.1) or (3290.2)		0	0	TRUE	1
-MALSO3tm	0	0	mal-L[c] + so3[m] <==> mal-L[m] + so3[c]	Malate:sulfite antiport, mitochondrial	-1468.1		0	0	TRUE	1
-CHOLATEt	0	0	cholate[e] + hco3[c] <==> cholate[c] + hco3[e]	cholate transport via bicarbonate countertransport	(6579.1) or (10599.1)		0	0	TRUE	1
-ADK1m	0	0	[m] : amp + atp <==> (2) adp	adenylate kinase, mitochondrial	(204.3) or (204.1) or (205.1) or (205.3) or (205.2) or (204.2)	2.7.4.3	0	0	TRUE	1
-NRPPHRt4(2)r	0	0	(2) na1[e] + nrpphr[e] <==> (2) na1[c] + nrpphr[c]	Norepinephrine reversible transport in via sodium symport (1:2)	(6530.1) or (6531.1)		0	0	TRUE	1
-CYTK4n	0	0	[n] : dcmp + gtp <==> dcdp + gdp	cytidylate kinase (dCMP,GTP),nuclear	-51727.1	2.7.4.14	0	0	TRUE	1
-UGLT	2	0	[c] : gal1p + udpg <==> g1p + udpgal	UDPglucose--hexose-1-phosphate uridylyltransferase	(2592.1) or (2592.3) or (2592.2)	2.7.7.12	0	0	TRUE	1
-DGSNt	1	0	dgsn[e] <==> dgsn[c]	deoyguanosine transport via diffusion			1	0	FALSE
-BHBtm	3	0	bhb[c] + h[c] <==> bhb[m] + h[m]	(R)-3-Hydroxybutanoate mitochondrial transport via H+ symport			1	0	FALSE
-FUM	0	0	[c] : fum + h2o <==> mal-L	fumarase	-2271.1	4.2.1.2	0	0	TRUE	1
-NH4tn	3	0	nh4[c] <==> nh4[n]	ammonia nuclear transport			0	0	TRUE	1
-NKCC2t	0	0	(2) cl[e] + na1[e] + nh4[e] <==> (2) cl[c] + na1[c] + nh4[c]	Na+-K+-Cl- cotransport (NH4+)	(6557.1) or (6558.1)		0	0	TRUE	1
-FALDH	1	0.637731	[c] : fald + gthrd + nad <==> Sfglutth + h + nadh	formaldehyde dehydrogenase	-128.1	1.2.1.1	0	0.991736	TRUE	0.0189621
-FRUt4	0	0	fru[e] + na1[e] <==> fru[c] + na1[c]	D-fructose transport via sodium cotransport	-200010		0	0	TRUE	1
-PIt8	0	0	(1.5) na1[e] + pi[e] <==> (1.5) na1[c] + pi[c]	phosphate transport in/out via Na+ symporter	(6574.1) or (6575.1)		0	0	TRUE	1
-RADH3	0	0	[c] : h2o + nad + retinal-cis-13 <==> 13-cis-retn + (2) h + nadh	retinal dehydrogenase			0	0	TRUE	1
-ALAt2r	0	0	ala-L[e] + h[e] <==> ala-L[c] + h[c]	L-alanine reversible transport via proton symport	-206358		0	0	TRUE	1
-BDHm	3	0	[m] : bhb + nad <==> acac + h + nadh	(R)-3-Hydroxybutanoate:NAD+ oxidoreductase	(622.2) or (622.3) or (622.1)	1.1.1.30	1	0	FALSE
-GULNDer	0	0.0462428	[r] : glcur + h + nadph <==> guln + nadp	gulonate dehydrogenase, endoplasmic reticulum		1.1.1.19	0	0.0661157	TRUE	0.249501
-GALt1r	0	0	gal[e] <==> gal[c]	galactose transport (uniport)	(29988.1) or (6513.1) or (6515.1) or (6514.1) or (81031.1)		0	0	TRUE	1
-4HGLSDm	0	0	[m] : 4hglusa + h2o + nad <==> e4hglu + (2) h + nadh	L-4-hydroxyglutamate semialdehyde dehydrogenase, mitochondrial	(8659.1) or (8659.2)	1.5.1.12	0	0	TRUE	1
-PRISTCOAtx	0	0	pristcoa[x] <==> pristcoa[c]	pristcoa peroxisomal transport			0	0	TRUE	1
-ASNtN1	0	0	asn-L[e] + h[c] + (2) na1[e] <==> asn-L[c] + h[e] + (2) na1[c]	Asparagine transport (Na, H coupled)	(10991.1) or (92745.1)		0	0	TRUE	1
-CHOLt4	0	0	chol[e] + na1[e] <==> chol[c] + na1[c]	choline, sodium cotransport	-60482.1		0	0	TRUE	1
-AHCYStr	3	0	ahcys[c] <==> ahcys[r]	S-Adenosyl-L-homocysteine intracellular diffusion			0	0	TRUE	1
-TKT1	2	0.013905	[c] : r5p + xu5p-D <==> g3p + s7p	transketolase	(7086.1) or (84076.1) or (8277.1)	2.2.1.1	0	0	TRUE	0.60479
-NCKt	0	0	ca2[e] + k[e] + (4) na1[c] <==> ca2[c] + k[c] + (4) na1[e]	Na+/Ca2+-K+ exchange	(123041.2) or (57419.1) or (9187.1) or (123041.3) or (25769.1) or (123041.1)		0	0	TRUE	1
-ASPGLUm	0	0	asp-L[m] + glu-L[c] + h[c] <==> asp-L[c] + glu-L[m] + h[m]	aspartate-glutamate mitochondrial shuttle	(8604.1) or (10165.1)		0	0	TRUE	1
-NAtx	7	0	na1[c] <==> na1[x]	sodium transport via diffusion (perioxisome)			2	0	FALSE
-ACHtn	4	0	ach[n] <==> ach[c]	Acetylcholin transport, nuclear trhough pores			0	0	TRUE	1
-CYTK14n	0	0	[n] : dcmp + utp <==> dcdp + udp	cytidylate kinase (dCMP,CTP),nuclear	-51727.1	2.7.4.14	0	0	TRUE	1
-PGK	0	0.00809249	[c] : 3pg + atp <==> 13dpg + adp	phosphoglycerate kinase	(5230.1) or (348477.1) or (5232.1)	2.7.2.3	0	0	TRUE	0.0558882
-AACOAT	0	0	[c] : acac + atp + coa <==> aacoa + amp + ppi	Acetoacetyl-CoA:acetate CoA-transferase	-65985.1	6.2.1.16	0	0	TRUE	1
-TCHOLAt	0	0	hco3[c] + tchola[e] <==> hco3[e] + tchola[c]	taurocholate transport via bicarbonate countertransport	(28231.1) or (6579.1) or (28234.1) or (10599.1)		0	0	TRUE	1
-GDCHOLAte	3	0	gdchola[e] <==> gdchola[c]	bile acid intracellular transport			1	0	FALSE
-FATP3t	0	0	na1[c] + ocdca[c] <==> na1[e] + ocdca[e]	fatty acid electroneutral transport	(376497.1) or (376497.2)		0	0	TRUE	1
-NDPK10	0	0	[c] : atp + didp <==> adp + ditp	nucleoside-diphosphate kinase (ATP:dIDP)	(4830.2 and 4831.1) or (4832.1) or (10201.1) or (29922.2) or (29922.1) or (4831.1 and 4830.1)	2.7.4.6	0	0	TRUE	1
-10FTHFtm	0	0	10fthf[c] <==> 10fthf[m]	10-Formyltetrahydrofolate mitochondrial transport via diffusion			0	0	TRUE	1
-ORNt3m	0	0	h[c] + orn[m] <==> h[m] + orn[c]	ornithine mitochondrial transport via proton antiport	(83884.1) or (10166.1)		0	0	TRUE	1
-ACACtx	1	0.00231481	acac[c] <==> acac[x]	acetoacetate intracellular transport unknown mechanism			0	0	TRUE	0.143856
-CYTK5n	0	0	[n] : cmp + gtp <==> cdp + gdp	cytidylate kinase (CMP),nuclear	-51727.1	2.7.4.14	0	0	TRUE	1
-H2O2t	0	0	h2o2[e] <==> h2o2[c]	hydrogen peroxide transport via diffusion			0	0	TRUE	1
-OCDCEAtr	0	0	ocdcea[e] <==> ocdcea[c]	fatty acid transport via diffusion			0	0	TRUE	1
-O2tm	0	0	o2[c] <==> o2[m]	O2 transport (diffusion)			0	0	TRUE	1
-PPItr	0	0	ppi[c] <==> ppi[r]	Diphosphate transporter, endoplasmic reticulum			0	0	TRUE	1
-CITRtm	0	0	citr-L[m] <==> citr-L[c]	citrulline mitochondrial transport via proton antiport	(83884.1) or (10166.1)		0	0	TRUE	1
-BTNt2	0	0	btn[e] + h[e] <==> btn[c] + h[c]	Biotin reversible transport via proton symport	-6566.1		0	0	FALSE
-NDPK2n	0	0	[n] : atp + udp <==> adp + utp	nucleoside-diphosphate kinase (ATP:UDP), nuclear	(4831.1 and 4830.1) or (4830.2 and 4831.1)	2.7.4.6	0	0	TRUE	1
-ALAtN1	0	0	ala-L[e] + h[c] + (2) na1[e] <==> ala-L[c] + h[e] + (2) na1[c]	Alanine transport (Na, H coupled)	(10991.1) or (92745.1)		0	0	TRUE	1
-INSTt2r	0	0	h[e] + inost[e] <==> h[c] + inost[c]	inositol transport in via proton symport	-114134		0	0	TRUE	1
-CYTK11	0	0	[c] : dcmp + dgtp <==> dcdp + dgdp	cytidylate kinase (dCMP,dGTP)	-51727.1	2.7.4.14	0	0	TRUE	1
-TRIODTHYt2	0	0	triodthy[e] <==> triodthy[c]	T3 transport via facilitated diffusion	-6567.1		0	0	TRUE	1
-DOPAtu	0	0	dopa[e] <==> dopa[c]	Dopamine uniport	(6581.1) or (6582.2) or (6582.1)		0	0	TRUE	1
-ACALDtm	1	0	acald[m] <==> acald[c]	acetaldehyde mitochondrial diffusion			0	0	TRUE	1
-MECOAS1m	0	0	[m] : coa + gtp + mescon <==> gdp + mescoa + pi	mesaconate--CoA ligase (GDP-forming)	(8802.1 and 8801.1)	6.2.1.4	0	0	TRUE	1
-RPE	0	0.0138728	[c] : ru5p-D <==> xu5p-D	ribulose 5-phosphate 3-epimerase	(6120.1) or (6120.2)	5.1.3.1	0	0	TRUE	0.597804
-RDH4	3	0	[c] : nad + retinol-cis-13 <==> h + nadh + retinal-cis-13	retinol dehydrogenase (13-cis,NADH)	-5959.1	1.1.1.105	0	0	TRUE	1
-2HCO3_NAt	0	0	(2) hco3[e] + na1[e] <==> (2) hco3[c] + na1[c]	bicarbonate transport (Na/HCO3 1:2 cotransport)	(57835.3) or (8671.1) or (57835.2) or (57835.1) or (57835.4)		0	0	TRUE	1
-RADH4	0	0	[c] : h2o + nadp + retinal-cis-13 <==> 13-cis-retn + (2) h + nadph	retinal dehydrogenase (NADPH)			0	0	TRUE	1
-3SALAASPm	2	0	3sala[m] + asp-L[c] <==> 3sala[c] + asp-L[m]	cysteinesulfinate-aspartate mitochondrial shuttle	(10165.1) or (8604.1)		0	0	TRUE	1
-SERtN1	0	0	h[c] + (2) na1[e] + ser-L[e] <==> h[e] + (2) na1[c] + ser-L[c]	Serine transport (Na, H coupled)	-92745.1		0	0	TRUE	1
-SUCCt4_2	0	0	(2) na1[e] + succ[e] <==> (2) na1[c] + succ[c]	succinate transport via sodium symport	-9058.1		0	0	TRUE	1
-PE_HStm	3	0	pe_hs[c] <==> pe_hs[m]	phosphatidylethanolamine scramblase			0	0	TRUE	1
-CYSGLYexR	0	0	cys-L[c] + gly[e] <==> cys-L[e] + gly[c]	L-cysteine/glycine reversible exchanger	(56301.1) and (6520.1)		0	0	TRUE	1
-ACETONEt2	1	0	acetone[e] + h[e] <==> acetone[c] + h[c]	acetone transport via proton symport	(6566.1) or (9123.1) or (9194.1)		1	0	FALSE
-CYTK9n	0	0	[n] : cmp + dctp <==> cdp + dcdp	cytidylate kinase (CMP,dCTP),nuclear	-51727.1	2.7.4.14	0	0	TRUE	1
-ARTPLM1	0	0	[c] : Rtotalcoa <==> pmtcoa	R group to palmitate conversion			0	0	TRUE	1
-GLNtN1	0	0	gln-L[e] + h[c] + (2) na1[e] <==> gln-L[c] + h[e] + (2) na1[c]	Glutamine transport (Na, H coupled)	(10991.1) or (92745.1)		0	0	TRUE	1
-TAURt4(2)r	1	0	(2) na1[e] + taur[e] <==> (2) na1[c] + taur[c]	taurine transport (sodium symport) (2:1)	-6533.1		1	0	FALSE
-FACOAL1822	2	0	[c] : atp + coa + lneldc <==> amp + lneldccoa + ppi	fatty-acid--CoA ligase	-2180.1	6.2.1.3	1	0	FALSE
-It	0	0	i[e] <==> i[c]	Iodide uniport	-160728		0	0	TRUE	1
-ASCBt4	0	0	ascb-L[e] + na1[e] <==> ascb-L[c] + na1[c]	L-ascorbate transport via proton symport	(9962.2) or (9963.1) or (9962.1) or (9963.2)		0	0	TRUE	1
-HCO3_NAt	0	0	hco3[e] + na1[e] <==> hco3[c] + na1[c]	bicarbonate transport (Na/HCO3 cotransport)	-9497.1		0	0	TRUE	1
-ACACT1r	0	0	[c] : (2) accoa <==> aacoa + coa	acetyl-CoA C-acetyltransferase	-39.1	2.3.1.9	0	0	TRUE	1
-GLCURtly	5	0	glcur[c] + h[c] <==> glcur[l] + h[l]	glucuronate transport into lysososme	-26503.1		0	0	TRUE	1
-CYTK2	0	0	[c] : atp + dcmp <==> adp + dcdp	cytidylate kinase (dCMP)	-51727.1	2.7.4.14	0	0	TRUE	1
-HCO3Em	0	0	[m] : co2 + h2o <==> h + hco3	HCO3 equilibration reaction			0	0	TRUE	1
-IDPtn	0	0	idp[c] <==> idp[n]	IDP nuclear transport			0	0	TRUE	1
-ALATA_L	0	0	[c] : akg + ala-L <==> glu-L + pyr	L-alanine transaminase	(2875.1) or (84706.1)	2.6.1.2	0	0	TRUE	1
-THP2Ctp	8	0	thp2c[c] <==> thp2c[x]	2,3,4,5-Tetrahydropyridine-2-carboxylate transport, peroxisomal			1	0	FALSE
-ARTPLM2	9	0	[c] : Rtotal2coa <==> pmtcoa	R group to palmitate conversion			6	0	FALSE
-UMPK	0	0	[c] : atp + ump <==> adp + udp	UMP kinase	-51727.1	2.7.4.14	0	0	TRUE	1
-DINt	0	0.00462428	din[e] <==> din[c]	deoxyinosine transport via diffusion			0	0.0165289	TRUE	0.311377
-CYTK8n	0	0	[n] : cmp + datp <==> cdp + dadp	cytidylate kinase (CMP,dATP),nuclear	-51727.1	2.7.4.14	0	0	TRUE	1
-NRVNCt	0	0	nrvnc[e] <==> nrvnc[c]	fatty acid transport via diffusion			0	0	TRUE	1
-UMPKn	0	0	[n] : atp + ump <==> adp + udp	UMP kinase, nuclear	-51727.1		0	0	TRUE	1
-BILGLCURtr	3	0	bilglcur[c] <==> bilglcur[r]	glucuronidated compound transport			1	0	FALSE
-NDPK5n	0	0	[n] : atp + dgdp <==> adp + dgtp	nucleoside-diphosphate kinase (ATP:dGDP), nuclear	(4831.1 and 4830.1) or (4830.2 and 4831.1)	2.7.4.6	0	0	TRUE	1
-PYDXtr	0	0	pydx[e] <==> pydx[c]	pyridoxal transport via diffusion			0	0	FALSE
-NDPK7n	0	0	[n] : atp + dcdp <==> adp + dctp	nucleoside-diphosphate kinase (ATP:dCDP), nuclear	(4831.1 and 4830.1) or (4830.2 and 4831.1)	2.7.4.6	0	0	TRUE	1
-PAIL4P_HStn	0	0	pail4p_hs[c] <==> pail4p_hs[n]	phosphatidylinositol 4-phosphate nuclear transport (diffusion)			0	0	TRUE	1
-L-LACtm	0	0	h[c] + lac-L[c] <==> h[m] + lac-L[m]				0	0	TRUE	1
-H2O2tm	0	0	h2o2[c] <==> h2o2[m]	hydrogen peroxide mitochondrial transport			0	0	TRUE	1
-O2t	0	0	o2[e] <==> o2[c]	o2 transport (diffusion)			0	0	TRUE	1
-ACALDt	1	0	acald[e] <==> acald[c]	acetaldehyde reversible transport			1	0	FALSE
-NCNt	0	0	ca2[e] + (4) na1[c] + nh4[e] <==> ca2[c] + (4) na1[e] + nh4[c]	Na+/Ca2+-NH4+ exchange	(9187.1) or (25769.1)		0	0	TRUE	1
-LNELDCt	2	0	lneldc[e] <==> lneldc[c]	fatty acid transport via diffusion			1	0	FALSE
-PYRt2p	1	0.0162037	h[c] + pyr[c] <==> h[x] + pyr[x]	pyruvate peroxisomal transport via proton symport	(6566.1) or (9194.1)		0	0.0165289	TRUE	0.261
-PPM	0	0.0705202	[c] : r1p <==> r5p	phosphopentomutase	-5236.1	5.4.2.7	0	0	TRUE	0.224551
-GALt4_2	0	0	gal[e] + (2) na1[e] <==> gal[c] + (2) na1[c]	galactose transport via sodium symport	-6523.1		0	0	TRUE	1
-HIStN1	0	0	h[c] + his-L[e] + (2) na1[e] <==> h[e] + his-L[c] + (2) na1[c]	Histidine transport (Na, H coupled)	-10991.1		0	0	TRUE	1
-NH4t3r	0	0	h[e] + nh4[c] <==> h[c] + nh4[e]	ammonia transport via proton antiport	(6005.1) or (57127.1)		0	0	TRUE	1
-SERGLNexR	0	0	gln-L[c] + ser-L[e] <==> gln-L[e] + ser-L[c]	L-Serine/Glutamine reversible exchange	(56301.1) and (6520.1)		0	0	TRUE	1
-SO4t4_2	0	0	(2) na1[e] + so4[e] <==> (2) na1[c] + so4[c]	sulfate transport via sodium symport	-26266.1		0	0	TRUE	1
-GLYt7(211)r	0	0	cl[e] + gly[e] + (2) na1[e] <==> cl[c] + gly[c] + (2) na1[c]	glycine reversible transport via sodium and chloride symport (2:1:1)	(6536.1) or (6536.2)		0	0	TRUE	1
-NDPK3	0	0	[c] : atp + cdp <==> adp + ctp	nucleoside-diphosphate kinase (ATP:CDP)	(4830.2 and 4831.1) or (29922.2) or (4831.1 and 4830.1) or (29922.1) or (10201.1) or (4832.1)	2.7.4.6	0	0	TRUE	1
-H2O2tn	0	0	h2o2[c] <==> h2o2[n]	hydrogen peroxide nuclear transport			0	0	TRUE	1
-DTDPtn	1	0	dtdp[c] <==> dtdp[n]	dTDP nuclear transport			0	0	TRUE	1
-DITPtn	0	0	ditp[c] <==> ditp[n]	dITP nuclear transport			0	0	TRUE	1
-UMPK2n	0	0	[n] : ctp + ump <==> cdp + udp	UMP kinase (CTP),nuclear	-51727.1	2.7.4.14	0	0	TRUE	1
-AKGMALtm	0	0	akg[m] + mal-L[c] <==> akg[c] + mal-L[m]	alpha-ketoglutarate/malate transporter	-8402.1		0	0	TRUE	1
-UMPK3n	0	0	[n] : ump + utp <==> (2) udp	UMP kinase (UTP),nuclear	-51727.1	2.7.4.14	0	0	TRUE	1
-HSD3A1r	0	0	[r] : andrstandn + h + nadh <==> andrstrn + nad	3 alpha-hydroxysteroid dehydrogenase (type 3)	-1109.1		0	0	TRUE	1
-PPItx	108	0.001321	ppi[c] <==> ppi[x]	Diphosphate transporter, peroxisome			14	0	FALSE
-RDH1a	0	0	[c] : nadp + retinol <==> h + nadph + retinal	retinol dehydrogenase (all-trans,NADPH)	(157506.1) or (112724.1) or (145226.1) or (51109.1) or (195814.1) or (57665.1) or (50700.1)	1.1.1.105	0	0	TRUE	1
-DUMPtn	3	0	dump[c] <==> dump[n]	dUMP nuclear transport			0	0	TRUE	1
-DIDPtn	0	0	didp[c] <==> didp[n]	dIDP nuclear transport			0	0	TRUE	1
-FATP5t	1	0	arachd[c] + na1[c] <==> arachd[e] + na1[e]	fatty acid electroneutral transport	-10998.1		1	0	FALSE
-RETI1	3	0	[c] : retinol <==> retinol-cis-11	retinol isomerase (11-cis)		5.2.1.7	0	0	TRUE	1
-THYMt	1	0	thym[e] <==> thym[c]	thymine reversible transport via facilated diffusion	-3177.1		1	0	FALSE
-2HBO	2	0	[c] : 2hb + nad <==> 2obut + h + nadh	2-Hydroxybutyrate:NAD+ oxidoreductase	(92483.1) or (3948.2) or (55293.1) or (3945.1 and 3939.1) or (3939.1) or (160287.1) or (3945.1) or (3948.1)	1.1.1.27	1	0	FALSE
-TYRt	0	0	tyr-L[e] <==> tyr-L[c]	L-tyrosine transport	-117247		0	0	FALSE
-ACONTm	0	0.00115607	[m] : cit <==> icit	Aconitate hydratase	-50.1	4.2.1.3	0	0	TRUE	0.646707
-XYLTt	1	0	xylt[e] <==> xylt[c]	Xylitol transport via passive diffusion			1	0	FALSE
-H2CO3D2	101	0.17801	[c] : h + hco3 <==> h2co3	carboxylic acid dissociation			22	0.343434	FALSE
-LEUtec	0	0	leu-L[e] <==> leu-L[c]	L-leucine transport via diffusion (extracellular to cytosol)	(8501.1) or (124935.1)		0	0	TRUE	1
-BILIRUBt2	1	0	bilirub[e] + hco3[c] <==> bilirub[c] + hco3[e]	bilirubin transport via bicarbonate countertransport	-10599.1		1	0	FALSE
-CYTK7n	0	0	[n] : cmp + utp <==> cdp + udp	cytidylate kinase (CMP,UTP),nuclear	-51727.1	2.7.4.14	0	0	TRUE	1
-GLUt2m	0	0	glu-L[c] + h[c] <==> glu-L[m] + h[m]	L-glutamate reversible transport via proton symport, mitochondrial	(83733.1) or (8604.1) or (79751.1) or (10165.1)		0	0	TRUE	1
-CSNATr	0	0.017341	[c] : accoa + crn <==> acrn + coa	carnitine O-acetyltransferase		2.3.1.7	0	0.0165289	TRUE	0.343313
-LGNCt	0	0	lgnc[e] <==> lgnc[c]	fatty acid transport via diffusion			0	0	TRUE	1
-ORNt4m	0	0	citr-L[c] + h[c] + orn[m] <==> citr-L[m] + h[m] + orn[c]	ornithine mitochondrial transport exchange with citruline	(10166.1) or (83884.1)		0	0	TRUE	1
-TRPt	0	0	trp-L[e] <==> trp-L[c]	L-tryptophan transport	-117247		0	0	TRUE	1
-HYXNt	1	0	hxan[e] <==> hxan[c]	Hypoxanthine transport	-3177.1		1	0	FALSE
-PAIL_HStn	0	0.0115607	pail_hs[c] <==> pail_hs[n]	phosphatidylinositol nuclear transport (diffusion)			0	0	TRUE	0.206587
-MMEm	50	0	[m] : mmcoa-R <==> mmcoa-S	methylmalonyl-CoA epimerase/racemase	-84693.1	5.1.99.1	5	0	FALSE
-ALAGLNexR	0	0	ala-L[e] + gln-L[c] <==> ala-L[c] + gln-L[e]	L-alanine/glutamine reversible exchange	(6520.1) and (56301.1)		0	0	TRUE	1
-MTHFD	0	0	[c] : mlthf + nadp <==> methf + nadph	methylenetetrahydrofolate dehydrogenase (NADP)	-4522.1	1.5.1.5	0	0	TRUE	1
-SUCOASm	0	0	[m] : atp + coa + succ <==> adp + pi + succoa	Succinate--CoA ligase (ADP-forming)	(8802.1 and 8803.1)	6.2.1.5	0	0	TRUE	1
-HDD2COAtx	6	0	hdd2coa[c] <==> hdd2coa[x]	hdd2coa intracellular transport			0	0	TRUE	1
-UDPGLCAter	8	0	udpglcur[r] + ump[c] <==> udpglcur[c] + ump[r]	UDPGlcA endoplasmic reticulum transport via UMP antiport	-23169.1		2	0	FALSE
-GLACter	4	0	glac[c] <==> glac[r]	D-glucurono-6,3-lactone transport, endoplasmic reticulum			0	0	TRUE	1
-H2Otp	0	0	h2o[c] <==> h2o[x]	H2O transport, peroxisomal			0	0	TRUE	1
-GALU	0	0.0358382	[c] : g1p + h + utp <==> ppi + udpg	UTP-glucose-1-phosphate uridylyltransferase	(7360.1) or (7359.1) or (7360.2)	2.7.7.9	0	0.0165289	TRUE	0.459082
-FATP1t	0	0	hdca[c] + na1[c] <==> hdca[e] + na1[e]	fatty acid electroneutral transport	(376497.2) or (10999.1) or (376497.1) or (11000.1)		0	0	TRUE	1
-BILGLCURte	0	0	atp[c] + bilglcur[c] + h2o[c] <==> adp[c] + bilglcur[e] + h[c] + pi[c]	bilirubin monoglucuronide transport MDR	-4363.1		0	0	TRUE	1
-ESTRONEtr	0	0	estrone[r] <==> estrone[c]	estrone intracellular transport			0	0	TRUE	1
-GLYt2r	0	0	gly[e] + h[e] <==> gly[c] + h[c]	glycine reversible transport via proton symport	-206358		0	0	TRUE	1
-CERT2rt	4	0.00929152	gluside_hs[c] <==> gluside_hs[r]	ceramide transport protein	-10087.1		0	0.00826446	TRUE	0.239521
-AMPtp	50	0	amp[c] <==> amp[x]	AMP transporter, peroxisome			5	0	FALSE
-NDPK2	0	0	[c] : atp + udp <==> adp + utp	nucleoside-diphosphate kinase (ATP:UDP)	(4832.1) or (29922.1) or (4831.1 and 4830.1) or (10201.1) or (4830.2 and 4831.1) or (29922.2)	2.7.4.6	0	0	TRUE	1
-BILDGLCURtr	3	0	bildglcur[c] <==> bildglcur[r]	glucuronidated compound transport			1	0	FALSE
-VALt5m	0	0	val-L[c] <==> val-L[m]	Valine reversible mitochondrial transport			0	0	TRUE	1
-HSD11B2r	0	0	[r] : cortsn + h + nadh <==> crtsl + nad	11-beta-hydroxysteroid dehydrogenase type 2	-3291.1		0	0	TRUE	1
-MANt4	0	0	man[e] + na1[e] <==> man[c] + na1[c]	D-mannose transport via sodium cotransport	-200010		0	0	TRUE	1
-34DHXMANDACOX(NADP)	1	0	[c] : 34dhmald + h2o + nadp <==> 34dhoxmand + (2) h + nadph	3,4-Dihydroxymandelaldehyde:NADP+ oxidoreductase	(221.1) or (222.1)	1.2.1.5	0	0	TRUE	1
-UMPK2	0	0	[c] : ctp + ump <==> cdp + udp	UMP kinase (CTP)	-51727.1	2.7.4.14	0	0	TRUE	1
[truncated: 285 more rows]

## Sheet: Hcys-L to All
Reaction	Disconnected Metabolites	Length Increase	Description	Reaction Names	Gene Rules	EC Number	External Disconnected	External Length Increase	No disconnection between medium and external	p-value
NAIt	0	0	i[e] + (2) na1[e] <==> i[c] + (2) na1[c]	Na+ / iodide cotransport	-6528.1		0	0	TRUE	1
SADT	1	0	[c] : atp + h + so4 --> aps + ppi	sulfate adenylyltransferase	(9060.1) or (9061.1)	2.7.7.4	0	0	FALSE
AASAD3	8	0	[c] : L2aadp6sa + h2o + nad --> L2aadp + (2) h + nadh	L-aminoadipate-semialdehyde dehydrogenase (NADH)		1.2.1.31	1	0	FALSE
MDHm	0	0.00578704	[m] : mal-L + nad <==> h + nadh + oaa	malate dehydrogenase, mitochondrial	-4191.1	1.1.1.37	0	0	TRUE	0.158683
PSDm_hs	13	0.767333	[m] : h + ps_hs --> co2 + pe_hs	Phosphatidylserine decarboxylase	-23761.1	4.1.1.65	0	0.644628	TRUE	0.013013
DHCR71r	2	0	[r] : ddsmsterol + h + nadph --> dsmsterol + nadp	7-dehydrocholesterol reductase	-1717.1	1.3.1.21	0	0	TRUE	1
CSm	0	0.0150463	[m] : accoa + h2o + oaa --> cit + coa + h	citrate synthase	(1431.1) or (1431.2)		0	0.0247934	TRUE	0.660679
HDCAtr	0	0	hdca[e] <==> hdca[c]	fatty acid transport via diffusion			0	0	TRUE	1
CHAT	0	0.00925926	[c] : accoa + chol <==> ach + coa	Choline O-acetyltransferase	(1103.4) or (1103.2) or (1103.3) or (1103.1)		0	0.0330579	TRUE	0.506494
SMPD4	0	0.0162037	[c] : h2o + spc_hs --> cholp + h + sphings	sphingomyelinase			0	0.0330579	TRUE	0.722278
SERCYSNaEx	0	0	cys-L[c] + na1[e] + ser-L[e] --> cys-L[e] + na1[c] + ser-L[c]	L-serine/L-cysteine Na-dependent exchange (Ser-L in)	(6509.1) or (6510.1)		0	0	TRUE	1
NDPK1	0	0	[c] : atp + gdp <==> adp + gtp	nucleoside-diphosphate kinase (ATP:GDP)	(4832.1) or (10201.1) or (4831.1 and 4830.1) or (29922.2) or (4830.2 and 4831.1) or (29922.1)	2.7.4.6	0	0	TRUE	1
CEPTC	1	0	[c] : cdpchol + dag_hs --> cmp + h + pchol_hs	choline phosphotransferase	(10390.1) or (56994.1)		0	0	TRUE	1
MTHFR3	2	0	[c] : (2) h + mlthf + nadph --> 5mthf + nadp	5,10-methylenetetrahydrofolatereductase (NADPH)	-4524.1	1.5.1.20	1	0	FALSE
GCHOLAt2	0	0	gchola[e] + (2) na1[e] --> gchola[c] + (2) na1[c]	glycocholate transport via sodium cotransport	(6554.1) or (6555.1)		0	0	TRUE	1
TYRDOPO	0	0	[c] : o2 + (2) tyr-L --> (2) 34dhphe	Tyrosine:dopa oxidase	-7299.1	1.14.18.1	0	0	TRUE	1
BTNt3i	0	0	atp[c] + btn[e] + h2o[c] + (2) na1[e] --> adp[c] + btn[c] + h[c] + (2) na1[c] + pi[c]	Biotin transport via sodium symport	-8884.1		0	0	TRUE	1
AGDC	0	0	[c] : acgam6p + h2o --> ac + gam6p	N-acetylglucosamine-6-phosphate deacetylase	-51005.1	3.5.1.25	0	0	TRUE	1
TRIOK	2	0	[c] : atp + glyald --> adp + g3p + h	triokinase		2.7.1.28	0	0	TRUE	1
PCm	0	0.0520833	[m] : atp + hco3 + pyr --> adp + h + oaa + pi	pyruvate carboxylase	(5091.1) or (5091.2)	6.4.1.1	0	0.0165289	TRUE	0.122754
ARTCOAL1	23	0.348395	[c] : Rtotal + coa <==> Rtotalcoa	R group coenzyme a ligase			4	0.239316	FALSE
C3STKR2r	108	0.00132275	[r] : h + nadph + zym_int2 --> nadp + zymst	C-3 sterol keto reductase (zymosterol)	-3295.1		14	0	FALSE
LCYSTAT	3	0	[c] : Lcyst + akg <==> 3spyr + glu-L	L-Cysteate:2-oxoglutarate aminotransferase	-2805.1	2.6.1.1	1	0	FALSE
CYTK1n	0	0	[n] : atp + cmp <==> adp + cdp	cytidylate kinase (CMP),nuclear	-51727.1	2.7.4.14	0	0	TRUE	1
CSNAT3x	50	0	[x] : crn + ppcoa <==> coa + pcrn	carnitine O-aceyltransferase, peroxisomal	-1384.2	2.3.1.7	5	0	FALSE
24,25VITD3Hm	3	0	[m] : 25hvitd3 + h + nadph + o2 --> 2425dhvitd3 + h2o + nadp	24R-Vitamin D-25-hydroxylase (D3)	-1591.1		1	0	FALSE
VITD3tm3	7	0	vitd3[c] --> vitd3[m]	Vitamin D3 transport in mitochondria			2	0	FALSE
HSD3A2r	0	0	[r] : andrstandn + h + nadph <==> andrstrn + nadp	3 alpha-hydroxysteroid dehydrogenase (type 3)	-1109.1		0	0	TRUE	1
ORNTArm	0	0.00462963	[m] : akg + orn <==> glu-L + glu5sa	ornithine transaminase reversible (m)	-4942.1	2.6.1.13	0	0	TRUE	0.211577
THYOXt2	0	0	thyox-L[e] <==> thyox-L[c]	T4 transport via facilitated diffusion	-6567.1		0	0	TRUE	1
ALADGLYexR	0	0	ala-D[e] + gly[c] <==> ala-D[c] + gly[e]	D-alanine/glycine reversible exchange	(56301.1) and (6520.1)		0	0	TRUE	1
DGAT	2	0.00464037	[c] : Rtotal3coa + dag_hs --> coa + tag_hs	diacylglycerol acyltransferase	(8694.1) or (84649.1)		0	0	TRUE	0.158683
AGTix	7	0.00933489	[x] : ala-L + glx --> gly + pyr	alanine-glyoxylate transaminase (irreversible), (peroxisomal)	-189.1	2.6.1.44	1	0	FALSE
PPAP	0	0	[c] : h2o + pa_hs --> dag_hs + pi	phosphatidic acid phosphatase	(8612.1) or (8611.1) or (8613.1) or (8611.2)	3.1.3.4	0	0	TRUE	1
GCHOLAt	0	0	gchola[e] + hco3[c] <==> gchola[c] + hco3[e]	glycocholate transport via bicarbonate countertransport	(6579.1) or (28234.1) or (10599.1)		0	0	TRUE	1
FPGS8m	2	0	[m] : 10fthf5glu + atp + glu-L --> 10fthf6glu + adp + h + pi	folylpolyglutamate synthetase (10fthf), mitochondrial	-2356.1	6.3.2.17	0	0	TRUE	1
MTHFDm	0	0	[m] : mlthf + nadp <==> methf + nadph	methylenetetrahydrofolate dehydrogenase (NADP), mitochondrial	(25902.1) or (10797.1)	1.5.1.5	0	0	TRUE	1
MCDm	1	0	[m] : h + malcoa --> accoa + co2	Malonyl-CoA Decarboxylase, mitochondrial	-23417.1	4.1.1.9	0	0	TRUE	1
FAS100COA	7	0	[c] : (3) h + malcoa + (2) nadph + occoa --> co2 + coa + dcacoa + h2o + (2) nadp	fatty acyl-CoA synthase (n-C10:0CoA)	-2194.1	2.3.1.86	0	0	FALSE
2AMACSULT	0	0	[c] : 2amac + nadph + paps --> Lcyst + nadp + pap	2-Aminoacrylate sulfotransferase			0	0	TRUE	1
PRO1x	0	0	[c] : nad + pro-L --> 1pyr5c + (2) h + nadh	proline oxidase (L-proline, NAD)	-58510.1	1.5.1.2	0	0	TRUE	1
BTNDm	0	0	[m] : biocyt + h2o --> btn + lys-L	biotinidase (biotin), mitochondrial	-686.1	3.5.1.12	0	0	TRUE	1
ME2m	0	0	[m] : mal-L + nadp --> co2 + nadph + pyr	malic enzyme (NADP), mitochondrial	(4200.1) or (10873.1)	1.1.1.40	0	0	TRUE	1
PAFH	2	0	[c] : h2o + paf_hs --> ac + ak2lgchol_hs + h	Platelet-activating factor acetylhydrolase	(5051.1) or (5049.1 and 5050.1) or (5049.1 and 5050.1 and 5048.1)	3.1.1.47	0	0	TRUE	1
ARTPLM1m	3	0	[m] : Rtotalcoa <==> pmtcoa	R group to palmitate conversion			0	0	TRUE	1
RTOT1	0	0	[c] : R1coa_hs --> Rtotalcoa	R total flux			0	0	TRUE	1
25HVITD3tm	2	0	25hvitd3[m] --> 25hvitd3[c]	25-hydroxyvitamin D3 transport from mitochondria			1	0	FALSE
ARACHDt2	1	0	arachd[e] <==> arachd[c]	fatty acid transport via diffusion			1	0	FALSE
FE3R2e	0	0	[e] : ascb-L + (2) fe3 --> dhdascb + (2) fe2 + (2) h	Fe(III) reduction (ascorbate)	-79901.1		0	0	TRUE	1
ADK1	0	0	[c] : amp + atp <==> (2) adp	adenylate kinase	(122481.1) or (203.1) or (26289.1) or (26289.2)	2.7.4.3	0	0	TRUE	1
ECOAH12m	0	0	[m] : 2mp2coa + h2o <==> 3hibutcoa	3-hydroxyacyl-CoA dehydratase (3-hydroxyisobutyryl-CoA) (mitochondria)	(1892.1) or (3030.1) and (3032.1)	4.2.1.17	0	0	FALSE
LNELDCCPT1	3	0	[c] : crn + lneldccoa --> coa + lneldccrn	carnitine O-palmitoyltransferase	(1375.1) or (1375.3) or (1375.4) or (126129.1) or (1374.1) or (1375.2)	2.3.1.21	0	0	TRUE	1
DMGDHm	3	0	[m] : dmgly + fad + h2o --> fadh2 + fald + sarcs	dimethylglycine dehydrogenase, mitochondrial	-29958.1	1.5.99.2	0	0	TRUE	1
DCYTDn	1	0	[n] : dcyt + h + h2o --> duri + nh4	deoxycytidine deaminase, nuclear	-57379.1	3.5.4.14	0	0	TRUE	1
PI4PP	0	0	[c] : h2o + pail4p_hs --> pail_hs + pi	phosphatidylinositol-4-phosphate 4-phosphatase			0	0	TRUE	1
CHOLtn	4	0	chol[c] <==> chol[n]	Choline transport, nuclear through pores			0	0	TRUE	1
ADRNLPVESSEC	1	0	(3) adrnl[c] + (2) atp[c] + (2) h2o[c] --> (2) adp[c] + (3) adrnl[e] + (2) h[c] + (2) pi[c]	Adrenaline secretion via secretory vesicle (ATP driven)	(6570.1) or (6571.1)		1	0	FALSE
FORt2m	1	0.00115875	for[m] <==> for[c]	formate mitochondrial transport			0	0	TRUE	0.0219561
FAOXC140	3	0	[m] : (6) coa + (6) fad + (6) h2o + (6) nad + tdcoa --> (7) accoa + (6) fadh2 + (6) h + (6) nadh	Beta oxidation of long chain fatty acid	(35.1) or (34.1)	1.3.99.3	0	0	TRUE	1
CYSt4	0	0	cys-L[e] + na1[e] --> cys-L[c] + na1[c]	L-cysteine reversible transport via sodium symport	-11254.1		0	0	TRUE	1
PACCOAL	2	0	[c] : atp + coa + pac --> amp + phaccoa + ppi	phenylacetate-CoA ligase		6.2.1.30	1	0	FALSE
XOLTRI24tc	4	0	xoltri24[r] <==> xoltri24[c]	24 trihydroxy cholesterol transport			1	0	FALSE
XAO2x	1	0.013905	[x] : h2o + hxan + o2 --> h2o2 + xan	xanthine oxidase	-7498.1		0	0.0247934	TRUE	0.107892
CRNCARtp	16	0	acrn[x] + crn[c] --> acrn[c] + crn[x]	carnitine-acetylcarnitine carrier, peroxisomal			1	0	FALSE
ACCOAC	84	0.0179487	[c] : accoa + atp + hco3 --> adp + h + malcoa + pi	acetyl-CoA carboxylase	(31.5) or (31.4) or (31.2 and 32.1) or (31.4 and 32.1) or (31.2) or (32.1 and 31.3) or (31.1 and 32.1) or (31.1) or (31.5 and 32.1) or (31.3)	6.4.1.2	17	0.0384615	FALSE
STCOAtx	1	0	stcoa[c] <==> stcoa[x]	fatty acid intracellular transport			0	0	TRUE	1
MGSA2	0	0	[c] : g3p --> mthgxl + pi	methyglyoxylate synthase 2 (from g3p)		4.2.3.3	0	0	TRUE	1
SAMHISTA	4	0	[c] : amet + hista --> ahcys + h + mhista	S-Adenosyl-L-methionine:histamine N-tele-methyltransferase	-3176.1	2.1.1.8	1	0	FALSE
GLYt7(311)r	0	0	cl[e] + gly[e] + (3) na1[e] <==> cl[c] + gly[c] + (3) na1[c]	glycine reversible transport via sodium and chloride symport (3:1:1)	-9152.1		0	0	TRUE	1
DHPM1	2	0	[c] : 56dura + h2o --> cala + h	dihydropyrimidinase (5,6-dihydrouracil)	(1807.1) or (1809.1) or (1808.1)	3.5.2.2	0	0	TRUE	1
DM_dgtp(n)	2	0	[n] : dgtp -->	DM dgtp(n)			1	0	FALSE
OCDCAtr	0	0	ocdca[e] <==> ocdca[c]	fatty acid transport via diffusion			0	0	TRUE	1
PYDXDH	0	0	[c] : h2o + o2 + pydx --> 4pyrdx + h2o2	pyridoxal dehydrogenase	-316.1	1.2.3.1	0	0	FALSE
DNDPt35m	0	0	dadp[m] + dgdp[c] --> dadp[c] + dgdp[m]	dGDP transport via dADP antiport	-60386.1		0	0	TRUE	1
BACCLm	0	0	[m] : atp + btn + h --> btamp + ppi	biotin-[acetyl-CoA-carboxylase] ligase, mitochondrial	-3141.1	6.3.4.15	0	0	TRUE	1
NTD10	1	0.00115875	[c] : h2o + xmp --> pi + xtsn	5'-nucleotidase (XMP)	-22978.1	3.1.3.5	0	0	TRUE	0.345309
P4507B11r	4	0	[r] : h + nadph + o2 + xol25oh --> h2o + nadp + xoltri25	oxysterol 7alpha-hydroxylase	-9420.1		1	0	FALSE
GLYOp	0	0.0474537	[x] : gly + h2o + o2 --> glx + h2o2 + nh4	glycine oxidase, perixosomal			0	0.0578512	TRUE	0.185629
PI3PP	0	0	[c] : h2o + pail3p_hs --> pail_hs + pi	phosphatidylinositol-3-phosphate 3-phosphatase	(8897.2) or (8897.3) or (8897.1)		0	0	TRUE	1
LPCOXp	8	0	[x] : Lpipecol + o2 --> h + h2o2 + thp2c	L-pipecolate oxidase, peroxisomal	-51268.1	1.5.3.7	1	0	FALSE
10FTHF7GLUtm	1	0	10fthf7glu[m] --> 10fthf7glu[c]	7-glutamyl-10FTHF transport, mitochondrial			0	0	TRUE	1
INSTt4	0	0	inost[e] + na1[e] <==> inost[c] + na1[c]	inositol transport via sodium symport	-6526.1		0	0	TRUE	1
SARDHm	5	0.145518	[m] : fad + sarcs + thf --> fadh2 + gly + mlthf	Sarcosine dehydrogenase (m)	-1757.1	1.5.99.1	0	0.0991736	TRUE	0.0120482
DHEASULT	0	0	[c] : dhea + paps --> dheas + h + pap	Dehydroepiandrosterone sulfotransferase	(6783.1) or (6822.1)	2.8.2.2	0	0	TRUE	1
TTDCPT2	3	0	[m] : coa + ttdcrn --> crn + tdcoa	carnitine transferase	-1376.1		0	0	TRUE	1
SPTix	7	0.00933489	[x] : pyr + ser-L --> ala-L + hpyr	serine-pyruvate aminotransferase (irreversible), peroxisomal	-189.1		1	0	FALSE
AOBUTDsm	3	0	[m] : 2aobut + h --> aact + co2	L-2-amino-3-oxobutanoate decarboxylation, mitochondrial (spontaneous)			0	0	TRUE	1
RIBt2	0	0	h[e] + rib-D[e] --> h[c] + rib-D[c]	ribose transport in via proton symporter			0	0	TRUE	1
NRPPHRVESSEC	0	0	(2) atp[c] + (2) h2o[c] + (3) nrpphr[c] --> (2) adp[c] + (2) h[c] + (3) nrpphr[e] + (2) pi[c]	Noradrenaline secretion via secretory vesicle (ATP driven)	(6570.1) or (6571.1)		0	0	TRUE	1
FPGS4	1	0.00811124	[c] : (4) atp + dhf + (4) glu-L --> 5dhf + (4) adp + (4) h + (4) pi	folylpolyglutamate synthetase (DHF)	-2356.1	6.3.2.17	0	0	TRUE	0.585828
FAOXC180	3	0	[m] : coa + fad + h2o + nad + stcoa --> accoa + fadh2 + h + nadh + pmtcoa	Beta oxidation of long chain fatty acid	(35.1) or (35.1) or (34.1) or (34.1)	1.3.99.3	0	0	TRUE	1
MERCPLACCYSt	4	0	mercplaccys[c] --> mercplaccys[e]	3-mercaptolactate-cysteine disulfide transport, extracellular			1	0	FALSE
FPGS9	0	0.00462963	[c] : 10fthf6glu + atp + glu-L --> 10fthf7glu + adp + h + pi	folylpolyglutamate synthetase (10fthf)	-2356.1	6.3.2.17	0	0	TRUE	0.307385
CYTDn	2	0	[n] : cytd + h + h2o --> nh4 + uri	cytidine deaminase, nuclear	-57379.1	3.5.4.5	0	0	TRUE	1
PI34P5Kn	0	0	[n] : atp + pail34p_hs --> adp + h + pail345p_hs	phosphatidylinositol 3,4-bisphosphate 5-kinase, nuclear			0	0	TRUE	1
GGH-5DHFl	11	0	[l] : 5dhf + (4) h2o --> dhf + (4) glu-L				0	0	TRUE	1
CSNATm	1	0.0023175	[m] : acrn + coa <==> accoa + crn	carnitine O-aceyltransferase, mitochondrial	-1384.1	2.3.1.7	0	0	TRUE	0.646354
RETt	2	0	retinol[e] --> retinol[c]	Retinol transport via faciliated diffusion			2	0	FALSE
ALASm	24	0	[m] : gly + h + succoa --> 5aop + co2 + coa	5-aminolevulinate synthase	(211.2) or (212.1) or (211.1) or (23464.1)	2.3.1.37	4	0	FALSE
SPMS	10	0.0374707	[c] : ametam + ptrc --> 5mta + h + spmd	spermidine synthase	-6723.1	2.5.1.16	1	0.05	FALSE
GLCt4	0	0	glc-D[e] + na1[e] <==> glc-D[c] + na1[c]	glucose transport via sodium symport	(6526.1) or (6524.1) or (125206.1) or (159963.1) or (200010.1)		0	0	TRUE	1
NAt5	0	0	na1[c] + nh4[e] <==> na1[e] + nh4[c]	sodium/ammonium proton antiporter	(6549.1) or (6548.1) or (6550.1)		0	0	TRUE	1
H2O2tp	0	0	h2o2[c] <==> h2o2[x]	hydrogen peroxide peroxisomal transport via diffusion			0	0	TRUE	1
CYSTHRNaEx	0	0	cys-L[e] + na1[e] + thr-L[c] --> cys-L[c] + na1[c] + thr-L[e]	L-cysteine/L-threonine Na-dependent exchange (Cys-L in)	(6509.1) or (6510.1)		0	0	TRUE	1
GLCMter	0	0.00115741	glc-D[r] --> glc-D[e]	glucose transport via membrane vesicle			0	0.00826446	TRUE	0.51996
UMPK6n	0	0	[n] : dctp + ump <==> dcdp + udp	UMP kinase (dCTP),nuclear	-51727.1	2.7.4.14	0	0	TRUE	1
NDPK4m	0	0	[m] : atp + dtdp <==> adp + dttp	nucleoside-diphosphate kinase (ATP:dTDP), mitochondrial	-4833.1	2.7.4.6	0	0	TRUE	1
GND	2	0	[c] : 6pgc + nadp --> co2 + nadph + ru5p-D	phosphogluconate dehydrogenase	-5226.1	1.1.1.44	0	0	TRUE	1
MCITS	3	0	[c] : h2o + oaa + ppcoa --> 2mcit + coa + h	2-methylcitrate synthase		4.1.3.31	1	0	FALSE
DNDPt61m	0	0	dgtp[c] + dtdp[m] --> dgtp[m] + dtdp[c]	dGTP transport via dTDP antiport	-60386.1		0	0	TRUE	1
ABTArm	2	0.00348028	[m] : 4abut + akg <==> glu-L + sucsal	4-aminobutyrate transaminase, reversible (mitochondrial)	(18.1) or (18.2)	2.6.1.19	0	0.00826446	TRUE	0.0149701
25HVITD3tin	0	0	25hvitd3[e] --> 25hvitd3[c]	25-hydroxyvitamin D3 transport in cytoplasm			0	0	TRUE	1
XYLK	0	0	[c] : atp + xylu-D --> adp + h + xu5p-D	xylulokinase	-9942.1	2.7.1.17	0	0	TRUE	1
ILEtec	0	0	ile-L[e] <==> ile-L[c]	L-isoleucine transport via diffusion (extracellular to cytosol)	(8501.1) or (124935.1)		0	0	TRUE	1
GK1	6	0.0268065	[c] : atp + gmp <==> adp + gdp	guanylate kinase (GMP:ATP)	-2987.1	2.7.4.8	1	0.0583333	FALSE
PPAn	7	0	[n] : h2o + ppi --> h + (2) pi	inorganic diphosphatase, nuclear		3.6.1.1	0	0	TRUE	1
CHSTEROLt	2	0	atp[c] + chsterol[c] + h2o[c] --> adp[c] + chsterol[e] + h[c] + pi[c]	cholesterol efflux (ATP depedent)	-19.1		2	0	FALSE
MMTSADm	0	0	[m] : 2mop + coa + nad --> h + mmcoa-R + nadh	malonate-semialdehyde dehydrogenase (acetylating), mitochondrial		1.2.1.18	0	0	TRUE	1
PROSTGE1t	0	0	hco3[c] + prostge1[e] <==> hco3[e] + prostge1[c]	prostaglandin transport via bicarbonate countertransport	-6578.1		0	0	TRUE	1
CERT1rt	4	0.00232558	crm_hs[c] <==> crm_hs[r]	ceramide transport protein	-10087.1		0	0	TRUE	0.671657
DTTPtn	0	0	dttp[c] <==> dttp[n]	dTTP diffusion in nucleus			0	0	TRUE	1
ACTLMO	0	0	[c] : acetol + h + nadph + o2 --> (2) h2o + mthgxl + nadp	acetol monooxygenase	-1571.1		0	0	TRUE	1
GLUt7l	32	0	glu-L[l] --> glu-L[c]	Glutamate transport, lysosomal			0	0	TRUE	1
CRNtHa	0	0	crn[c] + h[e] --> crn[e] + h[c]	L-carnitine outward transport (H+ antiport)	-6583.1		0	0	TRUE	1
ORNDC	12	0.0316901	[c] : h + orn --> co2 + ptrc	Ornithine Decarboxylase	-4953.1	4.1.1.17	1	0.05	FALSE
PYDXK	0	0	[c] : atp + pydx --> adp + h + pydx5p	pyridoxal kinase	-8566.1	2.7.1.35	0	0	TRUE	1
HPYRRy	1	0	[c] : h + hpyr + nadph --> glyc-R + nadp	Hydroxypyruvate reductase (NADPH)	-9380.1		0	0	TRUE	1
MI3PP	2	0	[c] : h2o + mi3p-D --> inost + pi	myo-inositol 3-phosphatase	(3612.1) or (3613.1)	3.1.3.25	0	0	TRUE	1
ACACt2m	0	0.00462963	acac[c] + h[c] <==> acac[m] + h[m]	Acetoacetate mitochondrial transport via H+ symport	-6566.1		0	0.0165289	TRUE	0.241517
LYStip	8	0	lys-L[c] --> lys-L[x]	L-lysine transport, peroxisomal (irreversible)			1	0	FALSE
C4STMO2Pr	0	0	[r] : 4mzym_int2 + nadp + o2 --> co2 + h + nadph + zym_int2	C-4 methyl sterol oxidase	-50814.1		0	0	TRUE	1
CYTK4	0	0	[c] : dcmp + gtp <==> dcdp + gdp	cytidylate kinase (dCMP)(GTP)	(26289.1) or (26289.2)		0	0	TRUE	1
CHOLATEt2	0	0	cholate[e] + (2) na1[e] --> cholate[c] + (2) na1[c]	cholate transport via sodium cotransport	(6554.1) or (6555.1)		0	0	TRUE	1
G6PDH2rer	0	0	[r] : g6p + nadp <==> 6pgl + h + nadph	glucose 6-phosphate dehydrogenase, endoplasmic reticulum	-9563.1		0	0	TRUE	1
PUNP1	0	0.134259	[c] : adn + pi <==> ade + r1p	purine-nucleoside phosphorylase (Adenosine)	-4860.1	2.4.2.1	0	0.0991736	TRUE	0.0269461
HSD3B3r	0	0	[r] : eandrstrn + h + nadph --> andrstandn + h2o + nadp	3 beta-hydroxysteroid dehydrogenase type 1	-3284.1		0	0	TRUE	1
NDPK8m	0	0	[m] : atp + dadp <==> adp + datp	nucleoside-diphosphate kinase (ATP:dADP), mitochondrial	-4833.1	2.7.4.6	0	0	TRUE	1
L-LACt4r	0	0	lac-L[e] + na1[e] <==> lac-L[c] + na1[c]				0	0	TRUE	1
FAS80COA_L	0	0.00115741	[c] : accoa + (9) h + (3) malcoa + (6) nadph --> (3) co2 + (3) coa + (3) h2o + (6) nadp + occoa	fatty acyl-CoA synthase (n-C8:0CoA), lumped reaction	-2194.1	2.3.1.86	0	0	TRUE	0.595808
DHCHOLESTANATEtm	23	0	dhcholestanate[m] <==> dhcholestanate[x]	lipid, flip-flop intracellular transport			3	0	FALSE
NTD1m	1	0	[m] : dump + h2o --> duri + pi	5'-nucleotidase (dUMP),mitochondrial	-56953.1	3.1.3.5	0	0	TRUE	1
PDE4	0	0	[c] : 35cgmp + h2o --> gmp + h	3',5'-cyclic-nucleotide phosphodiesterase	(5139.1) or (5146.1) or (5152.17) or (50940.1) or (5152.6) or (5136.1) or (5152.11) or (5152.2) or (8654.2) or (10846.1) or (5152.10) or (5145.1 and 5158.1 and 5149.1) or (5140.1) or (5152.12) or (5152.15) or (5137.1) or (5136.2) or (5138.1) or (5152.5) or (5153.1) or (5152.20) or (5152.19) or (5152.16) or (8654.3) or (5152.14) or (5152.13) or (5152.7) or (5152.3) or (5140.2) or (8654.1) or (5152…	3.1.4.17	0	0	TRUE	1
NDPK5	0	0	[c] : atp + dgdp <==> adp + dgtp	nucleoside-diphosphate kinase (ATP:dGDP)	(4831.1 and 4830.1) or (4832.1) or (10201.1) or (29922.2) or (29922.1) or (4830.2 and 4831.1)	2.7.4.6	0	0	TRUE	1
O2tp	0	0	o2[c] <==> o2[x]	O2 transport, peroxisomal			0	0	TRUE	1
PIPLC	0	0.0219907	[c] : h2o + pail_hs --> dag_hs + h + mi1p-D	phosphatidylinositol phospholipase C	(23236.2) or (5336.1) or (23007.1) or (113026.1) or (89869.1) or (84812.1) or (9651.1) or (5335.1) or (51196.1) or (257068.1) or (5332.2) or (5331.1) or (5335.2) or (5334.1) or (5332.1) or (5330.1) or (23236.1) or (5333.1)	3.1.4.3	0	0.0247934	TRUE	0.236527
H2Otm	0	0	h2o[c] <==> h2o[m]	H2O transport, mitochondrial	-343.1		0	0	TRUE	1
TYRDOPO3	0	0	[c] : (2) 34dhphe + o2 --> (2) dopaqn + (2) h2o	Tyrosine:dopa oxidase (dopaquinone producing 2)	-7299.1	1.14.18.1	0	0	FALSE
DAGKn_hs	4	0	[n] : atp + dag_hs <==> adp + h + pa_hs	Diacylglycerol phosphate kinase (homo sapiens)	(8525.1) or (9162.1)	2.7.1.107	0	0	TRUE	1
COAtm	0	0	coa[c] <==> coa[m]	CoA transporter	-8034.1		0	0	TRUE	1
NTD9	0	0.0208333	[c] : gmp + h2o --> gsn + pi	5'-nucleotidase (GMP)	-22978.1	3.1.3.5	0	0.0495868	TRUE	0.40519
ARTPLM3m	3	0	[m] : Rtotal3coa <==> pmtcoa	R group to palmitate conversion			0	0	TRUE	1
RAI3	3	0	[c] : retn <==> 13-cis-retn	13-cis-retinoic acid isomerase	(2944.1) or (2944.2)		0	0	TRUE	1
GLNASNNaEx	0	0	asn-L[c] + gln-L[e] + na1[e] --> asn-L[e] + gln-L[c] + na1[c]	L-glutamine/L-asparagine Na-dependent exchange (Gln-L in)	-6510.1		0	0	TRUE	1
DM_dttp(m)	0	0	[m] : dttp -->	dTTP demand			0	0	TRUE	1
SRTNtu	0	0	srtn[e] <==> srtn[c]	Serotonin uniport	(6580.1) or (6582.2) or (6582.1)		0	0	TRUE	1
METLEUex	0	0	leu-L[c] + met-L[e] --> leu-L[e] + met-L[c]	Methionine/Leucine exchange (Met in)	(6520.1 and 8140.1)		0	0	TRUE	1
KCC2t	0	0	cl[e] + nh4[e] <==> cl[c] + nh4[c]	K+-Cl- cotransporter (NH4+)	(6560.1) or (10723.1) or (9990.1)		0	0	TRUE	1
NNDPR	5	0	[c] : (2) h + prpp + quln --> co2 + nicrnt + ppi	nicotinate-nucleotide diphosphorylase (carboxylating)	-23475.1	2.4.2.19	0	0	TRUE	1
TMDPPK	0	0	[c] : atp + thmpp --> adp + thmtp	thiamine-diphosphate kinase		2.7.4.15	0	0	FALSE
TRIODTHYt	0	0	hco3[c] + triodthy[e] <==> hco3[e] + triodthy[c]	T3 transport via bicarbonate countertransport	(28234.1) or (10599.1) or (6579.1) or (28231.1) or (53919.1)		0	0	TRUE	1
MANt1r	0	0	man[e] <==> man[c]	mannose transport (uniport)	(6513.1) or (6515.1) or (6514.1)		0	0	TRUE	1
CITtbm	1	0.0127462	cit[c] + pep[m] <==> cit[m] + pep[c]	citrate transport, mitochondrial	-6576.1		0	0	TRUE	0.0809191
MI1345PP	5	0	[c] : h2o + mi1345p --> mi134p + pi	inositol-1,3,4,5-trisphosphate 5-phosphatase	(3635.1) or (8867.2) or (3636.1) or (27124.2) or (8867.1) or (27124.1) or (3633.1) or (56623.1) or (3632.1)	3.1.3.56	0	0	TRUE	1
DHCR243r	2	0	[r] : dsmsterol + fadh2 --> chsterol + fad	24-dehydrocholesterol reductase [Precursor]	-1718.1		0	0	TRUE	1
PPDOx	0	0	[c] : h + lald-D + nadh --> 12ppd-R + nad	Propane-1,2-diol:NAD+ 1-oxidoreductase	-8574.1	1.1.1.21	0	0	TRUE	1
THRALANaEx	0	0	ala-L[c] + na1[e] + thr-L[e] --> ala-L[e] + na1[c] + thr-L[c]	L-alanine/L-threonine Na-dependent exchange (Thr-L in)	(6509.1) or (6510.1)		0	0	TRUE	1
APAT2rm	2	0	[m] : akg + ala-B <==> glu-L + msa	3-Aminopropanoate:2-oxoglutarate aminotransferase (m)	(18.1) or (18.2)	2.6.1.19	0	0	TRUE	1
BILGLCURt	0	0	bilglcur[e] + hco3[c] <==> bilglcur[c] + hco3[e]	bilirubin monoglucuronide transport via bicarbonate countertransport	(10599.1) or (28234.1)		0	0	TRUE	1
DOLGLCP_Lter	6	0	DOLGLCP_Lter	Dolichyl beta-D-glucosyl phosphate flippase (liver)			0	0	TRUE	1
FUMAC	0	0	[c] : 4fumacac + h2o --> acac + fum + h	fumarylacetoacetase	-2184.1	3.7.1.2	0	0	TRUE	1
GLNS	5	0	[c] : atp + glu-L + nh4 --> adp + gln-L + h + pi	glutamine synthetase	(2752.1) or (51557.1)	6.3.1.2	2	0	FALSE
DNDPt37m	0	0	dtdp[m] + dutp[c] --> dtdp[c] + dutp[m]	dUTP transport via dTDP antiport	-60386.1		0	0	TRUE	1
P45027A15m	23	0	[m] : h + nadph + o2 + xol7ah3 --> (2) h2o + nadp + xol7ah2al	5-beta-cytochrome P450, family 27, subfamily A, polypeptide 1	-1593.1	1.14.13.15	3	0	FALSE
ARTFR31	0	0.00115741	[c] : stcoa --> (1.125) R3coa_hs	R group artificial flux			0	0	TRUE	0.556886
UGCG	4	0.00232558	[r] : crm_hs + udpg --> gluside_hs + h + udp	Ceramide glucosyltransferase	-7357.1	2.4.1.80	0	0	TRUE	0.671657
ACRNtm	1	0.0023175	acrn[c] --> acrn[m]	O-acetylcarnintine transport into mitochondria via diffusion	-788.1		0	0	TRUE	0.646707
ARTFR12	0	0	fadh2[m] + hdcoa[c] --> R1coa_hs[c] + fad[m]	R group artificial flux (C16:1)			0	0	TRUE	1
FPGS3m	1	0	[m] : 6thf + atp + glu-L --> 7thf + adp + h + pi	folylpolyglutamate synthetase, mitochondrial	-2356.1	6.3.2.17	0	0	TRUE	1
PYNP2r	0	0.109954	[c] : pi + uri <==> r1p + ura	pyrimidine-nucleoside phosphorylase (uracil)	(7378.2) or (151531.1) or (7378.1)	2.4.2.2	0	0.140496	TRUE	0.259481
DURIK1	0	0	[c] : atp + duri --> adp + dump + h	deoxyuridine kinase (ATP:Deoxyuridine)	(7083.1) or (7084.1)		0	0	TRUE	1
RDH2	0	0	[c] : nad + retinol-9-cis <==> h + nadh + retinal-cis-9	retinol dehydrogenase (9-cis,NADH)	-5959.1	1.1.1.105	0	0	TRUE	1
NNATn	2	0	[n] : atp + h + nicrnt --> dnad + ppi	nicotinate-nucleotide adenylyltransferase	-64802.1	2.7.7.18	0	0	TRUE	1
OXAHCOtex	0	0	(2) hco3[c] + oxa[e] --> (2) hco3[e] + oxa[c]	oxalate transport via bicarbonate countertransport	(1836.1) or (10861.1) or (10861.3) or (10861.2) or (1811.1)		0	0	TRUE	1
PCHOLPr_hs	2	0.00348028	[r] : h2o + pchol_hs --> chol + h + pa_hs	choline phosphatase	-5337.1	3.1.4.4	0	0	TRUE	0.234531
INSt5	0	0	ins[e] + (2) na1[e] --> ins[c] + (2) na1[c]	inosine transport in via sodium (1:2) symport	-64078.1		0	0	TRUE	1
GluForTx	1	0	[c] : forglu + h + thf --> 5forthf + glu-L	Glutamate formimidoyltransferase	(10841.1) or (10841.2)	2.1.2.5	0	0	FALSE
RDH3a	0	0	[c] : nadp + retinol-cis-11 <==> h + nadph + retinal-11-cis	retinol dehydrogenase (11-cis,NADPH)	(112724.1) or (145226.1) or (51109.1) or (57665.1) or (195814.1)	1.1.1.105	0	0	TRUE	1
OIVD3m	0	0	[m] : 3mop + coa + nad --> 2mbcoa + co2 + nadh	2-oxoisovalerate dehydrogenase (acylating; 3-methyl-2-oxopentanoate), mitochondrial	(1629.1) and (594.1 and 593.1) and (1738.1) or (1629.1) and (1738.1) and (594.2 and 593.1)	1.2.1.25	0	0	FALSE
5THFtm	0	0	5thf[m] --> 5thf[c]	5-glutamyl-THF transport,m mitochondrial			0	0	TRUE	1
L-LACtcm	0	0	lac-L[c] --> lac-L[m]				0	0	TRUE	1
UREAt	0	0	urea[e] <==> urea[c]	Urea transport via facilitate diffusion	(6523.1) or (6563.1) or (6528.1) or (8170.1)		0	0	TRUE	1
ETHP	0	0	[c] : ethamp + h2o --> etha + pi	ethanolamine phosphate phosphatase	-162466		0	0	TRUE	1
GGH-10FTHF6GLUl	6	0	[l] : 10fthf6glu + h2o --> 10fthf5glu + glu-L				0	0	TRUE	1
TALA	2	0.0672854	[c] : g3p + s7p <==> e4p + f6p	transaldolase	-6888.1	2.2.1.2	0	0.0330579	TRUE	0.423154
PAFS	2	0	[c] : accoa + ak2lgchol_hs --> coa + paf_hs	alkyl glycerol phosphocholine acetyl transferase			0	0	TRUE	1
CRNCAR3tp	50	0	crn[c] + pcrn[x] --> crn[x] + pcrn[c]	carnitine-propcarnitine carrier, peroxisomal			5	0	FALSE
DNDPt18m	0	0	adp[m] + dudp[c] --> adp[c] + dudp[m]	dUDP transport via ADP antiport	-60386.1		0	0	TRUE	1
GALt2_2	0	0	gal[e] + (2) h[e] <==> gal[c] + (2) h[c]	D-galactose transport via proton symport	-6523.1		0	0	TRUE	1
NADS2	5	0	[c] : atp + dnad + gln-L + h2o --> amp + glu-L + h + nad + ppi	NAD synthase (glutamine-hydrolysing)	-55191.1	6.3.5.1	0	0	TRUE	1
ACGAMK	6	0.002331	[c] : acgam + atp --> acgam6p + adp + h	N-acetylglucosamine kinase	-55577.1	2.7.1.59	0	0	TRUE	0.573022
HSD17B8r	0	0	[r] : estrone + h + nadh --> estradiol + nad	17-beta-hydroxysteroid dehydrogenase	-3294.1	1.1.1.62	0	0	TRUE	1
LSTO1r	2	0	[r] : chlstol + h + nadph + o2 --> ddsmsterol + (2) h2o + nadp	Lathosterol oxidase	-6309.1	1.3.3.2	0	0	TRUE	1
ACNAMPH	3	0	[c] : acnamp + h2o --> acnam + pi	N-Acetylneuraminate 9-phosphate phosphohydrolase		3.1.3.29	0	0	TRUE	1
PIK4n	0	0	[n] : atp + pail_hs --> adp + h + pail4p_hs	phosphatidylinositol 4-kinase, nuclear		2.7.1.67	0	0	TRUE	1
NADPHtxu	108	0.00132275	nadph[c] --> nadph[x]	NADPH transporter, peroxisome			14	0	FALSE
THRt4	0	0	na1[e] + thr-L[e] --> na1[c] + thr-L[c]	L-threonine via sodium symport	(11254.1) or (81539.1) or (54407.1)		0	0	TRUE	1
PYRt2m	0	0	h[c] + pyr[c] <==> h[m] + pyr[m]	pyruvate mitochondrial transport via proton symport	-6566.1		0	0	TRUE	1
UPP3S	24	0	[c] : hmbil --> h2o + uppg3	uroporphyrinogen-III synthase	-7390.1	4.2.1.75	4	0	FALSE
NRPPHRSFt	0	0	nrpphrsf[c] --> nrpphrsf[e]	norepinephrine sulfate transport (diffusion)			0	0	FALSE
CHLP	0	0	[c] : cholp + h2o --> chol + pi	choline phosphate phosphatase	-162466	2.7.7.15	0	0	TRUE	1
DNDPt21m	0	0	adp[m] + dtdp[c] --> adp[c] + dtdp[m]	dTDP transport via ADP antiport	-60386.1		0	0	TRUE	1
ASP1DC	0	0	[c] : asp-L + h --> ala-B + co2	aspartate 1-decarboxylase	(2571.1) or (2571.2)	4.1.1.11	0	0	TRUE	1
PPCDC	7	0	[c] : 4ppcys + h --> co2 + pan4p	phosphopantothenoylcysteine decarboxylase	-60490.1	4.1.1.36	0	0	FALSE
ASPNATm	2	0	[m] : accoa + asp-L --> Nacasp + coa + h	aspartate N-acetyltransferase, mitochondrial		2.3.1.17	0	0	TRUE	1
PETOHMm_hs	9	0.768421	[m] : (3) amet + pe_hs --> (3) ahcys + (3) h + pchol_hs	phosphatidylethanolamine N-methyltransferase	(10400.2) or (10400.1) or (10400.3)	2.1.1.17	0	0.644628	TRUE	0.001
DNDPt31m	0	0	atp[m] + dcdp[c] --> atp[c] + dcdp[m]	dCDP transport via ATP antiport	-60386.1		0	0	TRUE	1
AGPAT1	10	0.0960187	[c] : Rtotal2coa + alpa_hs --> coa + pa_hs	1-acylglycerol-3-phosphate O-acyltransferase 1	(10555.1) or (137964.1) or (56895.1) or (56894.2) or (56894.1) or (55326.1) or (10554.1)	2.3.1.51	4	0.111111	FALSE
C3STDH1r	0	0	[r] : 4mzym_int1 + nad --> 4mzym_int2 + co2 + h + nadh	C-3 sterol dehydrogenase (4-methylzymosterol)	-50814.1	5.3.3.1	0	0	TRUE	1
MI1PP	3	0.0255517	[c] : h2o + mi1p-D --> inost + pi	myo-inositol 1-phosphatase	(3612.1) or (3613.1)	3.1.3.25	0	0.0330579	TRUE	0.6
BILDGLCURte	0	0	atp[c] + bildglcur[c] + h2o[c] <==> adp[c] + bildglcur[e] + h[c] + pi[c]	bilirubin beta-diglucuronide transport MDR	-4363.1		0	0	TRUE	1
DALAxt	1	0.00811124	ala-D[c] --> ala-D[x]	D-Alanine transport to perixosome			0	0.00826446	TRUE	0.431138
DHFtm	4	0	dhf[c] <==> dhf[m]	dihydrofolate reversible mitochondrial transport			0	0	TRUE	1
GLYAMDTRc	6	0	[c] : arg-L + gly <==> gudac + orn	glycine amidinotransferase (c)	-2628.1	2.1.4.1	1	0	FALSE
GULNter	22	0	guln[r] --> guln[c]	L-gulonate endoplasmic reticular export			2	0	FALSE
PDXPP	0	0	[c] : h2o + pdx5p --> pi + pydxn	Pyridoxine 5-phosphate phosphatase	-57026.1		0	0	TRUE	1
PI345P3P	2	0	[c] : h2o + pail345p_hs --> pail45p_hs + pi	phosphatidylinositol-3,4,5-trisphosphate 3-phosphatase	-5728.1	3.1.3.67	0	0	TRUE	1
CLI2tex	0	0	cl[e] + (2) i[c] --> cl[c] + (2) i[e]	chloride transport via iodide countertransport	-5172.1		0	0	TRUE	1
ACONT	1	0	[c] : cit <==> icit	aconitase	(3658.1) or (48.1)	4.2.1.3	0	0	TRUE	1
MALtm	0	0	mal-L[c] + pi[m] <==> mal-L[m] + pi[c]	malate transport, mitochondrial	-1468.1		0	0	TRUE	1
LRAT2	1	0	[c] : pchol_hs + retinol-9-cis --> 9-cis-retfa + lpchol_hs	Lecithin retinol acyltransferase (9-cis)			0	0	TRUE	1
GLXO2p	1	0	[x] : glx + h2o + o2 --> h + h2o2 + oxa	glyoxylate oxidase, peroxisomal	(54363.1) or (51179.2) or (51179.1)		0	0	TRUE	1
GUR1PP	1	0	[c] : glcur1p + h2o --> glcur + pi	Glucuronate 1-phosphate phosphatase			0	0	TRUE	1
ARTFR43	0	0	fadh2[m] + vacccoa[c] --> (1.125) R4coa_hs[c] + fad[m]	R group artificial flux			0	0	TRUE	1
DGCHOLtx	7	0	dgchol[x] <==> dgchol[c]	bile acid intracellular transport			1	0	FALSE
HISTAtu	0	0	hista[e] <==> hista[c]	Histamine uniport	(6581.1) or (6582.2) or (6582.1)		0	0	TRUE	1
ADK3	0	0	[c] : amp + gtp <==> adp + gdp	adentylate kinase (GTP)	(26289.1) or (26289.2)		0	0	TRUE	1
DNDPt40m	0	0	dadp[m] + dutp[c] --> dadp[c] + dutp[m]	dUTP transport via dADP antiport	-60386.1		0	0	TRUE	1
AAPSAS	8	0	[c] : h + h2o + thp2c --> L2aadp6sa	AAPSAS			1	0	FALSE
PPDOy	0	0	[c] : h + lald-D + nadph --> 12ppd-R + nadp	Propane-1,2-diol:NADP+ 1-oxidoreductase	(8574.1) or (231.1) or (10327.2) or (10327.1)	1.1.1.21	0	0	TRUE	1
G5SADrm	5	0	[m] : glu5sa <==> 1pyr5c + h + h2o	L-glutamate 5-semialdehyde dehydratase, reversible, mitochondrial			1	0	FALSE
DGNSKm	2	0	[m] : atp + dgsn --> adp + dgmp + h	deoxyguanosine kinase	(1716.5) or (1716.1) or (1716.4) or (1716.2) or (1716.3)	2.7.1.113	0	0	TRUE	1
ADK3m	0	0	[m] : amp + gtp <==> adp + gdp	adentylate kinase (GTP)	-50808.1		0	0	TRUE	1
SERASNNaEx	0	0	asn-L[c] + na1[e] + ser-L[e] --> asn-L[e] + na1[c] + ser-L[c]	L-serine/L-asparagine Na-dependent exchange (Ser-L in)	-6510.1		0	0	TRUE	1
FPGS9m	1	0	[m] : 10fthf6glu + atp + glu-L --> 10fthf7glu + adp + h + pi	folylpolyglutamate synthetase (10fthf), mitochondrial	-2356.1	6.3.2.17	0	0	TRUE	1
CSNAT2m	50	0	[m] : coa + pcrn <==> crn + ppcoa	carnitine O-aceyltransferase, mitochondrial	-1384.1	2.3.1.7	5	0	FALSE
PIter	23	0.019025	pi[r] <==> pi[c]	phosphate transport, endoplasmic reticulum	-2544.1		2	0.0336134	FALSE
ACGAM6PSi	0	0.00694444	[c] : accoa + gam6p --> acgam6p + coa + h	N-acetylglucosamine-6-phosphate synthase	-64841.1	2.3.1.4	0	0	TRUE	0.689621
PROSTGE2t	0	0	hco3[c] + prostge2[e] <==> hco3[e] + prostge2[c]	prostaglandin transport via bicarbonate countertransport	(28231.1) or (6578.1) or (28232.1) or (6579.1)		0	0	TRUE	1
GLNt4	0	0	gln-L[e] + na1[e] --> gln-L[c] + na1[c]	L-glutamine reversible transport via sodium symport	(81539.1) or (11254.1) or (54407.1) or (55089.1)		0	0	TRUE	1
PROSTGE2t2	0	0	prostge2[e] <==> prostge2[c]	prostaglandin uniport	(6582.2) or (6582.1) or (6580.1)		0	0	TRUE	1
KDNH	3	0	[c] : h2o + kdnp --> kdn + pi	2-keto-3deoxy-D-glycero-D-galactononic acid phosphohydrolase			1	0	FALSE
FAOXC2242046x	6	0	[x] : adrncoa + coa + h2o + nad + o2 --> accoa + arachdcoa + h + h2o2 + nadh	Beta oxidation of long chain fatty acid	(3295.1 and 51.2 and 30.1) or (51.1 and 30.1 and 1962.1) or (51.2 and 30.1 and 1962.1) or (51.1 and 3295.1 and 30.1)	1.3.99.3	1	0	FALSE
FBA4	1	0	[c] : xu1p-D <==> dhap + gcald	D-Fructose 1-phosphate D-glyceraldehyde-3-phosphate-lyase	(226.1) or (230.1) or (226.2) or (226.3) or (229.1)	4.1.2.13	0	0	TRUE	1
DADA	0	0.0300926	[c] : dad-2 + h + h2o --> din + nh4	Deoxyadenosine deaminase	-100.1		0	0.0661157	TRUE	0.0409182
ACOX22x	7	0	[x] : dhcholoylcoa + fadh2 + (0.5) o2 --> fad + thcholoylcoa	acyl-Coenzyme A oxidase 2, branched chain	-8309.1	1.3.3.6	1	0	FALSE
ABUTt4(2)r	0	0	4abut[e] + (2) na1[e] <==> 4abut[c] + (2) na1[c]	4-aminobutyrate reversible transport in via sodium symport (1:2)	(6529.1) or (6538.1) or (6540.1) or (6539.1)		0	0	TRUE	1
FPGS6m	1	0	[m] : 6dhf + atp + glu-L --> 7dhf + adp + h + pi	folylpolyglutamate synthetase (DHF), mitochondrial	-2356.1	6.3.2.17	0	0	TRUE	1
ACOAD8m	0	0	[m] : fad + ivcoa --> 3mb2coa + fadh2	acyl-CoA dehydrogenase (isovaleryl-CoA), mitochondrial	-3712.1	1.3.99.10	0	0	TRUE	1
PHEACGLNt	2	0	pheacgln[c] <==> pheacgln[e]	PHEACGLN extracellular transport via diffusion			1	0	FALSE
NNATr	0	0	[c] : atp + h + nicrnt <==> dnad + ppi	nicotinate-nucleotide adenylyltransferase	(349565.1) or (23057.2) or (23057.1)	2.7.7.18	0	0	TRUE	1
NDPK1m	0	0	[m] : atp + gdp <==> adp + gtp	nucleoside-diphosphate kinase (ATP:GDP), mitochondrial	-4833.1	2.7.4.6	0	0	TRUE	1
LSTO2r	14	0	[r] : h + lthstrl + nadph + o2 --> 7dhchsterol + (2) h2o + nadp	Lathosterol oxidase	-6309.1	1.3.3.2	3	0	FALSE
GLYCTO1p	4	0	[x] : glyclt + o2 --> glx + h2o2	Glycolate oxidase, peroxisome	(51179.1) or (54363.1) or (51179.2)		0	0	TRUE	1
GLUt6	0	0	glu-L[e] + h[e] + k[c] + (3) na1[e] --> glu-L[c] + h[c] + k[e] + (3) na1[c]	Glutamate transport via Na, H symport and K antiport	(6511.1) or (6505.1) or (6507.1) or (6506.1) or (6512.1)		0	0	TRUE	1
ADRNCOAtx	6	0	adrncoa[c] <==> adrncoa[x]	fatty acid intracellular transport			1	0	FALSE
DNDPt8m	0	0	dadp[c] + dudp[m] --> dadp[m] + dudp[c]	dADP transport via dUDP antiport	-60386.1		0	0	TRUE	1
CYSO	4	0.377907	[c] : cys-L + o2 --> 3sala + (2) h	cysteine oxidase	-1036.1	1.13.11.20	0	0.380165	TRUE	0.00698603
UGT1A2r	3	0	[r] : bilirub + (2) udpglcur --> bildglcur + (2) udp	UDP-glucuronosyltransferase 1-10 precursor, microsomal	(54575.1) or (54576.1)	2.4.1.17	1	0	FALSE
NAHCO3_HCLt	0	0	cl[c] + h[c] + hco3[e] + na1[e] <==> cl[e] + h[e] + hco3[c] + na1[c]	bicarbonate transport (HCl/NaHCO3 exchange)	(9498.1) or (57282.1)		0	0	TRUE	1
ALAGLYexR	0	0	ala-L[e] + gly[c] <==> ala-L[c] + gly[e]	L-alanine/glycine reversible exchange	(56301.1) and (6520.1)		0	0	TRUE	1
G6Pter	2	0.0185615	g6p[c] <==> g6p[r]	glucose 6-phosphate endoplasmic reticular transport via diffusion	-2542.1		0	0.0330579	TRUE	0.402196
UMPK6	0	0	[c] : dctp + ump <==> dcdp + udp	UMP kinase (dCTP)	-51727.1	2.7.4.14	0	0	TRUE	1
PROt2r	0	0	h[e] + pro-L[e] <==> h[c] + pro-L[c]	L-proline reversible transport via proton symport	-206358		0	0	TRUE	1
PI34P5K	1	0	[c] : atp + pail34p_hs --> adp + h + pail345p_hs	phosphatidylinositol 3,4-bisphosphate 5-kinase	(8394.1) or (23396.1) or (8395.1)		0	0	TRUE	1
THRSERNaEx	0	0	na1[e] + ser-L[c] + thr-L[e] --> na1[c] + ser-L[e] + thr-L[c]	L-serine/L-threonine Na-dependent exchange (Thr-L in)	(6509.1) or (6510.1)		0	0	TRUE	1
PI34P4Pn	0	0	[n] : h2o + pail34p_hs --> pail3p_hs + pi	phosphatidylinositol-3,4-bisphosphate 4-phosphatase, nuclear			0	0	TRUE	1
NDPK6	1	0	[c] : atp + dudp <==> adp + dutp	nucleoside-diphosphate kinase (ATP:dUDP)	(4830.2 and 4831.1) or (4832.1) or (10201.1) or (29922.2) or (29922.1) or (4831.1 and 4830.1)	2.7.4.6	0	0	TRUE	1
CYTK13n	0	0	[n] : datp + dcmp <==> dadp + dcdp	cytidylate kinase (dCMP,dATP),nuclear	-51727.1	2.7.4.14	0	0	TRUE	1
THBPT4ACAMDASE	0	0	[c] : thbpt4acam --> dhbpt + h2o	Tetrahydrobiopterin-4a-carbinolamine dehydratase	(5092.1) or (5092.2)	4.2.1.96	0	0	FALSE
DPMVDx	108	0.00132275	[x] : 5dpmev + atp --> adp + co2 + ipdp + pi	diphosphomevalonate decarboxylase	-4597.1	4.1.1.33	14	0	FALSE
APOC-LYS-BTNPm	0	0	[m] : apoC-Lys_btn + h2o --> apoC + biocyt				0	0	TRUE	1
PTRCOX1	0	0	[c] : h2o + o2 + ptrc --> 4abutn + h2o2 + nh4	Putrescine:oxygen oxidoreductase (deaminating)	(26.1) or (314.1) or (8639.1) or (314.2)	1.4.3.6	0	0	TRUE	1
GUAPRT	0	0.0185185	[c] : gua + prpp --> gmp + ppi	guanine phosphoribosyltransferase	-3251.1	2.4.2.8	0	0.0330579	TRUE	0.356287
OPAHir	1	0.149479	[c] : 5oxpro + atp + (2) h2o --> adp + glu-L + h + pi	5-Oxoproline amidohydrolase (ATP-hydrolysing) (ir)	-26873.1	3.5.2.9	0	0.14876	TRUE	0.045
VACCCPT2	3	0	[m] : coa + vacccrn --> crn + vacccoa	carnitine transferase	-1376.1		0	0	TRUE	1
GGLUCT	1	0.149479	gluala[e] --> 5oxpro[c] + ala-L[c]	gamma-glutamylcyclotransferase	-2655.1	2.3.2.4	0	0.14876	TRUE	0.044955
GLYBtm	7	0	glyb[m] <==> glyb[c]	Glycine betaine transport via diffusion (mitochondria to cytosol)			1	0	FALSE
GLPASE1	6	0	[c] : glygn2 + (3) pi --> dxtrn + (3) g1p	glycogen phosphorylase (glygn2 -> dxtrn)	(5834.1) or (5837.1) or (5836.1)	2.4.1.1	0	0	TRUE	1
HMGCOARx	108	0.00132275	[x] : (2) h + hmgcoa + (2) nadph --> coa + mev-R + (2) nadp	Hydroxymethylglutaryl CoA reductase (ir)	-3156.1	1.1.1.34	14	0	FALSE
SPHS1Ptr	4	0	sphs1p[c] <==> sphs1p[r]	sphingosine-1-phosphate transport			1	0	FALSE
MDH	0	0	[c] : mal-L + nad <==> h + nadh + oaa	malate dehydrogenase	(130752.1) or (4190.1)	1.1.1.37	0	0	TRUE	1
GGH-6THFl	6	0	[l] : 6thf + h2o --> 5thf + glu-L				0	0	TRUE	1
CYTD	0	0	[c] : cytd + h + h2o --> nh4 + uri	cytidine deaminase	(978.1) or (57379.1)	3.5.4.5	0	0	TRUE	1
NDPK7	0	0	[c] : atp + dcdp <==> adp + dctp	nucleoside-diphosphate kinase (ATP:dCDP)	(4830.2 and 4831.1) or (4832.1) or (10201.1) or (29922.2) or (29922.1) or (4831.1 and 4830.1)	2.7.4.6	0	0	TRUE	1
GMPR	0	0	[c] : gmp + (2) h + nadph --> imp + nadp + nh4	GMP reductase	(2766.1) or (51292.1) or (51292.3) or (51292.2)	1.7.1.7	0	0	TRUE	1
TYMSFt	0	0	tymsf[c] --> tymsf[e]	Tyramine O-sulfate transport (diffusion)			0	0	FALSE
3HBCOAHLm	0	0	[m] : 3hibutcoa + h2o --> 3hmp + coa + h	3-hydroxyisobutyryl-CoA hydrolase, mitochondrial		3.1.2.4	0	0	FALSE
MECOALm	0	0	[m] : atp + coa + mescon <==> adp + mescoa + pi	mesaconate--CoA ligase (ADP-forming), mitochondrial	(8802.1 and 8803.1)	6.2.1.5	0	0	TRUE	1
VALtec	0	0	val-L[e] <==> val-L[c]	L-valine transport via diffusion (extracellular to cytosol)	(8501.1) or (124935.1)		0	0	TRUE	1
CLFORtex2	0	0	(2) cl[e] + for[c] --> (2) cl[c] + for[e]	chloride transport via formate countertransport (2:1)	(65010.1) or (65010.3) or (65010.2)		0	0	TRUE	1
CYSGLUexR	0	0	cys-L[e] + gln-L[c] <==> cys-L[c] + gln-L[e]	L-cysteine/L-glutamine reversible exchanger	(6520.1) and (56301.1)		0	0	TRUE	1
ATPtm	0	0	adp[c] + atp[m] --> adp[m] + atp[c]	ADP/ATP transporter, mitochondrial	(291.1) or (293.1) or (292.1)		0	0	TRUE	1
HMGCOASim	0	0.200231	[m] : aacoa + accoa + h2o --> coa + h + hmgcoa	Hydroxymethylglutaryl CoA synthase (ir)	-3158.1	4.1.3.5	0	0.132231	TRUE	0.164671
CRVNCtr	0	0	crvnc[e] <==> crvnc[c]	fatty acid transport via diffusion			0	0	TRUE	1
HSD3B2r	0	0	[r] : eandrstrn + h + nadh --> andrstandn + h2o + nad	3 beta-hydroxysteroid dehydrogenase type 1	-3284.1		0	0	TRUE	1
VALTAm	0	0	[m] : akg + val-L <==> 3mob + glu-L	valine transaminase, mitochondiral	-587.1	2.6.1.42	0	0	TRUE	1
C180CPT2	3	0	[m] : coa + stcrn --> crn + stcoa	carnitine O-stearoyl transferase	-1376.1		0	0	TRUE	1
34HPPOR	0	0	[c] : 34hpp + o2 --> co2 + hgentis	4-Hydroxyphenylpyruvate:oxygen oxidoreductase	-3242.1	1.13.11.27	0	0	TRUE	1
C160CPT2	2	0	[m] : coa + pmtcrn --> crn + pmtcoa	C160 transport into the mitochondria	-1376.1		0	0	TRUE	1
UGT1A10r	3	0	[r] : bilirub + (2) h + udpglcur <==> bilglcur + udp	UDP-glucuronosyltransferase 1-10 precursor, microsomal	-54576.1	2.4.1.17	1	0	FALSE
CYTK2n	0	0	[n] : atp + dcmp <==> adp + dcdp	cytidylate kinase (dCMP),nuclear	-51727.1	2.7.4.14	0	0	TRUE	1
SARCStm	1	0.152955	sarcs[c] --> sarcs[m]	Sarcosine transport (mitochondrial)			0	0.0991736	TRUE	0.008
NDPK9	0	0	[c] : atp + idp <==> adp + itp	nucleoside-diphosphate kinase (ATP:IDP)	(4830.2 and 4831.1) or (4832.1) or (10201.1) or (29922.2) or (29922.1) or (4831.1 and 4830.1)	2.7.4.6	0	0	TRUE	1
GLU5Km	1	0.032445	[m] : atp + glu-L --> adp + glu5p	glutamate 5-kinase (m)	-5832.1	2.7.2.11	0	0.0330579	TRUE	0.130739
DNDPt33m	0	0	dgdp[c] + dudp[m] --> dgdp[m] + dudp[c]	dGDP transport via dUDP antiport	-60386.1		0	0	TRUE	1
ABUTD	3	0.0267131	[c] : 4abutn + h2o + nad --> 4abut + (2) h + nadh	Aminobutyraldehyde dehydrogenase	-223.1	1.2.1.19	0	0.0495868	TRUE	0.016983
P5CRx	0	0	[c] : 1pyr5c + (2) h + nadh --> nad + pro-L	pyrroline-5-carboxylate reductase	(29920.1) or (65263.1)	1.5.1.2	0	0	TRUE	1
TDCHOLAtx	3	0	tdchola[x] <==> tdchola[c]	bile acid intracellular transport			1	0	FALSE
HACD9m	0	0	[m] : 3hmbcoa + nad <==> 2maacoa + h + nadh	3-hydroxyacyl-CoA dehydrogenase (2-Methylacetoacetyl-CoA), mitochondrial	-3028.1	1.1.1.35	0	0	FALSE
FACOAL191	0	0	[c] : atp + coa + prist --> amp + ppi + pristcoa	fatty-acid--CoA ligase	-11001.1	6.2.1.3	0	0	TRUE	1
ALAt4	0	0	ala-L[e] + na1[e] --> ala-L[c] + na1[c]	Alanine-Sodium symporter	(6542.1) or (81539.1) or (11254.1) or (54407.1) or (84889.1) or (55089.1) or (6541.1)		0	0	TRUE	1
DNDPt42m	0	0	adp[m] + dutp[c] --> adp[c] + dutp[m]	dUTP transport via ADP antiport	-60386.1		0	0	TRUE	1
PHCDm	0	0	[m] : 1p3h5c + (2) h2o + nad --> e4hglu + h + nadh	L-1-pyrroline-3-hydroxy-5-carboxylate dehydrogenase	(8659.1) or (8659.2)	1.5.1.12	0	0	TRUE	1
ICDHyrm	0	0	[m] : icit + nadp <==> akg + co2 + nadph	Isocitrate dehydrogenase (NADP+)	-3418.1	1.1.1.42	0	0	TRUE	1
LEUt5m	0	0	leu-L[c] <==> leu-L[m]	leucine mitochondrial transport			0	0	TRUE	1
GLYCLTtp	4	0	glyclt[c] --> glyclt[x]	glycolate transport into peroxisome			0	0	TRUE	1
RETH	0	0.0277778	[c] : h2o + retfa --> Rtotal2 + h + retinol	retinyl ester hydrolase	-8228.1		0	0	TRUE	0.57984
DESAT18_8	0	0	[c] : h + nadh + o2 + od2coa --> (2) h2o + lneldccoa + nad	fatty acyl-CoA desaturase (n-C18:1CoA -> n-C18:2CoA)	-9415.1	1.14.19.1	0	0	TRUE	1
L-LACt2r	0	0	h[e] + lac-L[e] <==> h[c] + lac-L[c]				0	0	TRUE	1
MTAP	10	0.0374707	[c] : 5mta + pi --> 5mdr1p + ade	5'-methylthioadenosine phosphorylase	-4507.1	2.4.2.28	1	0.05	FALSE
VACCCPT1	3	0	[c] : crn + vacccoa --> coa + vacccrn	carnitine O-palmitoyltransferase	(1375.1) or (1375.3) or (1375.4) or (126129.1) or (1374.1) or (1375.2)	2.3.1.21	0	0	TRUE	1
TCHOLAt3	0	0	atp[c] + h2o[c] + tchola[c] --> adp[c] + h[c] + pi[c] + tchola[e]	ABC bile acid transporter	(8714.3) or (8647.1) or (8714.2) or (8714.1)		0	0	TRUE	1
PNTK	7	0	[c] : atp + pnto-R --> 4ppan + adp + h	pantothenate kinase	(79646.1) or (80025.2) or (53354.1) or (53354.3) or (80025.1) or (53354.2) or (80025.3) or (80025.4) or (55229.1)	2.7.1.33	0	0	FALSE
C161CPT22	3	0	[m] : coa + hdd2crn --> crn + hdd2coa	C161 transport into the mitochondria	-1376.1		0	0	TRUE	1
MI1PS	0	0	[c] : g6p --> mi1p-D	myo-Inositol-1-phosphate synthase	-51477.1	5.5.1.4	0	0	TRUE	1
FUMTSULtm	0	0	fum[c] + tsul[m] <==> fum[m] + tsul[c]	Fumarate:thiosulfate antiport, mitochondrial	-1468.1		0	0	TRUE	1
GLCURter	22	0	glcur[c] --> glcur[r]	glucuronate endoplasmic reticular transport			2	0	FALSE
MHISOR	4	0	[c] : h2o + mhista + o2 --> 3mldz + h2o2 + nh4	N-Methylhistamine:oxygen oxidoreductase (deaminating)	(26.1) or (314.1) or (8639.1) or (314.2)	1.4.3.4	1	0	FALSE
C180CRNt	3	0	stcrn[c] --> stcrn[m]	C180 transport into the mitochondria	-788.1		0	0	TRUE	1
NMNS	0	0.0208333	[c] : h + ncam + prpp --> nmn + ppi	NMN synthetase		2.4.2.12	0	0	TRUE	0.713573
DALAOXx	1	0.00811124	[x] : ala-D + h2o + o2 --> h2o2 + nh4 + pyr	D-Alanine Oxidase (x)	-1610.1	1.4.3.3	0	0.00826446	TRUE	0.431138
5MTHFt	0	0	5mthf[e] <==> 5mthf[c]	5-Methyltetrahydrofolate transport via receptor binding and protolysis	(2348.5) or (2348.3) or (2348.1) or (2348.6) or (2352.1) or (2348.4) or (2351.1) or (2348.2)		0	0	TRUE	1
BTND1	0	0	[c] : biocyt + h2o --> btn + lys-L	biotinidase (biotin)	-686.1	3.5.1.12	0	0	TRUE	1
GACMTRc	6	0	[c] : amet + gudac <==> ahcys + creat + h	guanidinoacetate N-methyltransferase (c)	(2593.1) or (2593.2)	2.1.1.2	1	0	FALSE
SERt4	0	0	na1[e] + ser-L[e] --> na1[c] + ser-L[c]	L-serine via sodium symport	(81539.1) or (11254.1) or (54407.1) or (55089.1)		0	0	TRUE	1
PIK4	0	0.00694444	[c] : atp + pail_hs --> adp + h + pail4p_hs	phosphatidylinositol 4-kinase	(5298.1) or (55361.1) or (5297.1)	2.7.1.67	0	0	TRUE	0.648703
THMTP	0	0	[c] : h2o + thmtp --> h + pi + thmpp	thiamine-triphosphatase	-79178.1	3.6.1.28	0	0	TRUE	1
GABAVESSEC	0	0	(3) 4abut[c] + atp[c] + h2o[c] --> (3) 4abut[e] + adp[c] + h[c] + pi[c]	GABA secretion via secretory vesicle (ATP driven)	-140679		0	0	TRUE	1
AHC	41	1.63548	[c] : ahcys + h2o <==> adn + hcys-L	adenosylhomocysteinase	(191.1) or (10768.2) or (10768.1)	3.3.1.1	6	1.37391	FALSE
CYTK7	0	0	[c] : cmp + utp <==> cdp + udp	cytidylate kinase (CMP,UTP)	-51727.1	2.7.4.14	0	0	TRUE	1
MI145PP	0	0	[c] : h2o + mi145p --> mi14p + pi	inositol-1,4,5-trisphosphate 5-phosphatase	(3635.1) or (8867.2) or (3636.1) or (27124.2) or (8867.1) or (27124.1) or (3633.1) or (56623.1) or (3632.1)	3.1.3.56	0	0	TRUE	1
GCCam	3	0	[m] : gly + h + lpro <==> alpro + co2	glycine-cleavage complex (lipoylprotein), mitochondrial	(275.1) and (1738.1) and (2731.1) and (2653.1)	1.4.4.2	0	0	TRUE	1
ACSm	0	0.00231481	[m] : ac + atp + coa --> accoa + amp + ppi	acetyl-CoA synthetase	-84532.1	6.2.1.1	0	0	TRUE	0.669661
NTD5	7	0	[c] : dtmp + h2o --> pi + thymd	5'-nucleotidase (dTMP)	-30833.1	3.1.3.5	2	0	FALSE
UMPK4n	0	0	[n] : gtp + ump <==> gdp + udp	UMP kinase (GTP),nuclear	-51727.1	2.7.4.14	0	0	TRUE	1
ACYP	0	0	[c] : 13dpg + h2o --> 3pg + h + pi	acylphosphatase	(112611.1) or (98.1) or (97.2) or (97.1)	3.6.1.7	0	0	TRUE	1
DCT	0	0	[c] : L-dpchrm <==> 56dihindlcrbxlt	Dopachrome tautomerase	-1638.1	5.3.3.12	0	0	FALSE
PGI	0	0.0543981	[c] : g6p <==> f6p	glucose-6-phosphate isomerase	-2821.1	5.3.1.9	0	0.0330579	TRUE	0.44012
DNDPt29m	0	0	dadp[m] + dcdp[c] --> dadp[c] + dcdp[m]	dCDP transport via dADP antiport	-60386.1		0	0	TRUE	1
OMPDC	17	0.00590319	[c] : h + orot5p --> co2 + ump	orotidine-5'-phosphate decarboxylase	-7372.1	4.1.1.23	5	0	FALSE
34DHXMANDACOX	1	0	[c] : 34dhmald + h2o + nad --> 34dhoxmand + (2) h + nadh	3,4-Dihydroxymandelaldehyde:NAD+ oxidoreductase	(221.1) or (218.1) or (220.1)	1.2.1.5	0	0	TRUE	1
GNMT	1	0.152955	[c] : amet + gly --> ahcys + h + sarcs	glycine N-methyltransferase	-27232.1	2.1.1.20	0	0.0991736	TRUE	0.00798403
PSFLIPm	13	0.767333	atp[c] + h2o[c] + ps_hs[c] --> adp[c] + h[c] + pi[c] + ps_hs[m]	phosphatidylserine flippase	(10396.1) or (57194.1)		0	0.644628	TRUE	0.013
MDRPD	10	0.0374707	[c] : 5mdru1p --> dkmpp + h2o	5-Methylthio-5-deoxy-D-ribulose 1-phosphate dehydratase			1	0.05	FALSE
GLUPRT	29	0.0179641	[c] : gln-L + h2o + prpp --> glu-L + ppi + pram	glutamine phosphoribosyldiphosphate amidotransferase	-5471.1	2.4.2.14	9	0.0267857	FALSE
DUTPDPm	2	0	[m] : dutp + h2o --> dump + h + ppi	dUTP diphosphatase	-1854.1	3.6.1.23	0	0	TRUE	1
GHMT2r	0	0.03125	[c] : ser-L + thf <==> gly + h2o + mlthf	glycine hydroxymethyltransferase, reversible	(6470.1) or (6470.2)	2.1.2.1	0	0.0330579	TRUE	0.613772
THRASNNaEx	0	0	asn-L[c] + na1[e] + thr-L[e] --> asn-L[e] + na1[c] + thr-L[c]	L-threonine/L-asparagine Na-dependent exchange (Thr-L in)	-6510.1		0	0	TRUE	1
SPMDOX	2	0.037123	[c] : h2o + o2 + spmd --> 13dampp + 4abutn + h2o2	Spermidine:(acceptor) oxidoreductase		1.5.99.6	0	0.0495868	TRUE	0.0129741
CYTK9	0	0	[c] : cmp + dctp <==> cdp + dcdp	cytidylate kinase (CMP,dCTP)	-51727.1	2.7.4.14	0	0	TRUE	1
THRGLYexR	0	0	gly[c] + thr-L[e] <==> gly[e] + thr-L[c]	L-threonine/glycine reversible exchange	(56301.1) and (6520.1)		0	0	TRUE	1
O2ter	108	0.00132275	o2[c] <==> o2[r]	O2 transport, endoplasmic reticulum			14	0	FALSE
GLCt1r	0	0	glc-D[e] <==> glc-D[c]	glucose transport (uniport)	(66035.1) or (6517.1) or (56606.1) or (154091.1) or (6513.1) or (11182.1) or (29988.1) or (6514.1) or (155184.1) or (56606.2) or (144195.1) or (6515.1) or (81031.1)		0	0	TRUE	1
4ABUTtm	2	0.00348028	4abut[c] <==> 4abut[m]	4-aminobutanoate mitochondrial transport via diffusion			0	0.00826446	TRUE	0.0149701
ELAIDCRNt	3	0	elaidcrn[c] --> elaidcrn[m]	transport into the mitochondria (carnitine)	-788.1		0	0	TRUE	1
DNDPt17m	0	0	dcdp[m] + dudp[c] --> dcdp[c] + dudp[m]	dUDP transport via dCDP antiport	-60386.1		0	0	TRUE	1
ACOAD9m	0	0	[m] : fad + ibcoa --> 2mp2coa + fadh2	acyl-CoA dehydrogenase (isobutyryl-CoA), mitochondrial	(34.1) or (27034.1)	1.3.99.12	0	0	FALSE
RETH1	1	0	[c] : 9-cis-retfa + h2o --> Rtotal2 + h + retinol-9-cis	retinyl ester hydrolase (9-cis)			0	0	TRUE	1
ACOAD10m	0	0	[m] : 2mbcoa + fad --> 2mb2coa + fadh2	acyl-CoA dehydrogenase (2-methylbutanoyl-CoA), mitochondrial	(36.1) or (34.1)	1.3.99.12	0	0	FALSE
HISD	1	0	[c] : his-L --> nh4 + urcan	histidase	-3034.1	4.3.1.3	0	0	FALSE
PUNP3	0	0.0277778	[c] : gsn + pi <==> gua + r1p	purine-nucleoside phosphorylase (Guanosine)	-4860.1	2.4.2.1	0	0.0743802	TRUE	0.223553
DHCR242r	0	0	[r] : chlstol + fadh2 --> fad + lthstrl	24-dehydrocholesterol reductase [Precursor]	-1718.1		0	0	TRUE	1
AM6SAD	0	0	[c] : am6sa + h2o + nad --> amuco + (2) h + nadh	aminomuconate-semialdehyde dehydrogenase		1.2.1.32	0	0	TRUE	1
NDPK4	0	0.00231481	[c] : atp + dtdp <==> adp + dttp	nucleoside-diphosphate kinase (ATP:dTDP)	(4830.2 and 4831.1) or (4832.1) or (10201.1) or (29922.2) or (29922.1) or (4831.1 and 4830.1)	2.7.4.6	0	0	TRUE	0.618762
NDPK10n	0	0	[n] : atp + didp <==> adp + ditp	nucleoside-diphosphate kinase (ATP:dIDP), nuclear	(4831.1 and 4830.1) or (4830.2 and 4831.1)	2.7.4.6	0	0	TRUE	1
PMTCOAtx	0	0.0115741	pmtcoa[c] <==> pmtcoa[x]	fatty acid intracellular transport			0	0	TRUE	0.280439
GCHOLAte	0	0	gchola[e] <==> gchola[c]	bile acid intracellular transport			0	0	TRUE	1
DNDPt27m	0	0	dcdp[c] + dtdp[m] --> dcdp[m] + dtdp[c]	dCDP transport via dTDP antiport	-60386.1		0	0	TRUE	1
PI34P3Pn	0	0	[n] : h2o + pail34p_hs --> pail4p_hs + pi	phosphatidylinositol-3,4-bisphosphate 3-phosphatase, nuclear			0	0	TRUE	1
NICRNS	1	0	[c] : atp + nicrns --> adp + h + nicrnt	NICRNS			0	0	TRUE	1
DOPASULT	0	0	[c] : dopa + paps --> dopasf + h + pap	Dopamine Sulfotransferase	(6799.1) or (6817.3) or (6799.2) or (6818.2) or (6817.2) or (6818.1) or (6817.1) or (6817.4) or (6818.3) or (6817.5)	2.8.2.1	0	0	FALSE
RETFAt	2	0	retfa[c] --> retfa[e]	fatty acid retinol efflux			2	0	FALSE
FAOXC1811602m	3	0	[m] : (5) coa + (4) fad + (5) h2o + (5) nad + vacccoa --> (5) accoa + (4) fadh2 + (5) h + (5) nadh + occoa	Beta oxidation fatty acid	(35.1) or (34.1)	1.3.99.3	0	0	TRUE	1
GLYt4	0	0	gly[e] + na1[e] --> gly[c] + na1[c]	glycine transport via sodium symport	(81539.1) or (11254.1) or (54407.1) or (55089.1)		0	0	TRUE	1
NTD5m	0	0	[m] : dtmp + h2o --> pi + thymd	5'-nucleotidase (dTMP), mitochondrial	-56953.1	3.1.3.5	0	0	TRUE	1
GGH-7DHFl	3	0	[l] : 7dhf + h2o --> 6dhf + glu-L				0	0	TRUE	1
GLNCYSNaEx	0	0	cys-L[c] + gln-L[e] + na1[e] --> cys-L[e] + gln-L[c] + na1[c]	L-cysteine/L-glutamine Na-dependent exchange (Gln-L in)	-6510.1		0	0	TRUE	1
HISDC	4	0	[c] : h + his-L --> co2 + hista	histidine decarboxylase	(1644.1) or (3067.1)	4.1.1.22	1	0	FALSE
PRAGSr	29	0.0179641	[c] : atp + gly + pram <==> adp + gar + h + pi	phosphoribosylglycinamide synthase	(2618.1) or (2618.2)	6.3.4.13	9	0.0267857	FALSE
FCLTm	24	0	[m] : fe2 + ppp9 --> (2) h + pheme	Ferrochelatase, mitochondrial	(2235.1) or (2235.2)	4.99.1.1	4	0	FALSE
HXPRT	0	0.0115741	[c] : hxan + prpp --> imp + ppi	hypoxanthine phosphoribosyltransferase (Hypoxanthine)	-3251.1	2.4.2.8	0	0	TRUE	0.116766
DNDPt46m	0	0	dttp[c] + dudp[m] --> dttp[m] + dudp[c]	dTTP transport via dUDP antiport	-60386.1		0	0	TRUE	1
GLYCK2	1	0	[c] : atp + glyc-R --> 2pg + adp + h	glycerate kinase		2.7.1.31	0	0	TRUE	1
THRCYSNaEx	0	0	cys-L[c] + na1[e] + thr-L[e] --> cys-L[e] + na1[c] + thr-L[c]	L-cysteine/L-threonine Na-dependent exchange (Thr-L in)	(6509.1) or (6510.1)		0	0	TRUE	1
NOS1	1	0	[c] : arg-L + h + nadph + o2 --> h2o + nadp + nwharg	Nitric Oxide Synthase (intermediate forming)	(4846.1) or (4844.1) or (4842.1) or (4843.2) or (4843.1) or (4845.1)	1.14.13.39	0	0	TRUE	1
SERHL	1	0	[c] : ser-L --> 2amac + h2o	L-Serine hydro-lyase	-10993.1		0	0	TRUE	1
ILEt5m	0	0	ile-L[c] <==> ile-L[m]	Isoleucine mitochondrial transport			0	0	TRUE	1
ALCD22_D	0	0	[c] : lald-D + nad --> h + mthgxl + nadh	alcohol dehydrogenase (D-lactaldehyde)	(126.1) or (137872.1) or (126.1 and 124.1) or (127.1) or (130.1) or (284273.1) or (125.1 and 124.1) or (128.1) or (124.1) or (125.1) or (284273.2) or (131.1) or (125.1 and 126.1)	1.1.1.78	0	0	TRUE	1
3MOPt2im	0	0	3mop[c] + h[c] --> 3mop[m] + h[m]	3-Methyl-2-oxopentanoate mitochondrial transport via proton symport			0	0	TRUE	1
ASPTAm	0	0.0219907	[m] : akg + asp-L <==> glu-L + oaa	aspartate transaminase	-2806.1	2.6.1.1	0	0.0165289	TRUE	0.169661
FAOXC16080m	0	0	[m] : (4) coa + (4) fad + (4) h2o + (4) nad + pmtcoa --> (4) accoa + (4) fadh2 + (4) h + (4) nadh + occoa	Beta oxidation of long chain fatty acid	(35.1) or (34.1)	1.3.99.3	0	0	TRUE	1
FALDtm	3	0	fald[m] <==> fald[c]	formaldehyde transport via diffusion (mitochondrial)			0	0	TRUE	1
FUMm	0	0.00115741	[m] : fum + h2o <==> mal-L	fumarase, mitochondrial	-2271.1	4.2.1.2	0	0	TRUE	0.164671
GLUVESSEC	0	0	atp[c] + glu-L[c] + h2o[c] --> adp[c] + glu-L[e] + h[c] + pi[c]	L-glutamate secretion via secretory vesicle (ATP driven)	(57084.1) or (246213.1) or (57030.1)		0	0	TRUE	1
FATP2t	0	0	na1[c] + ocdcea[c] <==> na1[e] + ocdcea[e]	fatty acid electroneutral transport	(376497.1) or (376497.2)		0	0	TRUE	1
NTD8	1	0.00695249	[c] : dgmp + h2o --> dgsn + pi	5'-nucleotidase (dGMP)	(22978.1) or (30833.1)	3.1.3.5	0	0.0247934	TRUE	0.248503
ACNAM9PL2	3	0	[c] : h2o + man6p + pep --> kdnp + pi	N-Acetylneuraminate 9-phosphate pyruvate-lyase (pyruvate-phosphorylating)	-54187.1		1	0	FALSE
SERGLYexR	0	0	gly[c] + ser-L[e] <==> gly[e] + ser-L[c]	L-Serine/Glycine reversible exchange	(56301.1) and (6520.1)		0	0	TRUE	1
1MNCAMti	7	0	1mncam[c] + atp[c] + h2o[c] --> 1mncam[e] + adp[c] + h[c] + pi[c]	N1-Methylnicotinamide transport			1	0	FALSE
STS3	1	0	[c] : chsterols + h2o --> chsterol + h + so4	Steryl-sulfatase	-412.1	3.1.6.2	0	0	TRUE	1
XAOx	0	0	[x] : h2o + o2 + xan --> h2o2 + urate	xanthine oxidase,peroxisomal	-7498.1		0	0	TRUE	1
NDPK7m	0	0	[m] : atp + dcdp <==> adp + dctp	nucleoside-diphosphate kinase (ATP:dCDP), mitochondrial	-4833.1	2.7.4.6	0	0	TRUE	1
NRPPHRSULT	0	0	[c] : nrpphr + paps --> h + nrpphrsf + pap	Norepinephrine Sulfotransferase	(6818.1) or (6818.3) or (6818.2)	2.8.2.1	0	0	FALSE
DOPAVESSEC	0	0	(2) atp[c] + (3) dopa[c] + (2) h2o[c] --> (2) adp[c] + (3) dopa[e] + (2) h[c] + (2) pi[c]	Dopamine secretion via secretory vesicle (ATP driven)	(6570.1) or (6571.1)		0	0	TRUE	1
DNDPt52m	0	0	dctp[c] + dudp[m] --> dctp[m] + dudp[c]	dCTP transport via dUDP antiport	-60386.1		0	0	TRUE	1
CYSASNNaEx	0	0	asn-L[c] + cys-L[e] + na1[e] --> asn-L[e] + cys-L[c] + na1[c]	L-cysteine/L-asparagine Na-dependent exchange (Cys-L in)	-6510.1		0	0	TRUE	1
SERDGLYexR	0	0	gly[c] + ser-D[e] <==> gly[e] + ser-D[c]	D-Serine/Glycine reversible exchange	(56301.1) and (6520.1)		0	0	TRUE	1
DESAT18_3	4	0	[c] : h + nadh + o2 + stcoa --> (2) h2o + nad + odecoa	stearoyl-CoA desaturase (n-C18:0CoA -> n-C18:1CoA)	-6319.1	1.14.19.1	0	0	TRUE	1
FATP8t	0	0	lgnc[c] + na1[c] <==> lgnc[e] + na1[e]	fatty acid electroneutral transport	(10998.1) or (11001.1)		0	0	TRUE	1
CYTK1	0	0	[c] : atp + cmp <==> adp + cdp	cytidylate kinase (CMP)	-51727.1	2.7.4.14	0	0	TRUE	1
LCAT1e	1	0	[e] : chsterol + pchol_hs --> lpchol_hs + xolest2_hs	Lecithin-cholesterol acyltransferase	-3931.1	2.3.1.43	1	0	FALSE
SPHMYLNtl	5	0	sphmyln_hs[c] <==> sphmyln_hs[l]	sphingomyelin intracellular transport			0	0	TRUE	1
G6PDA	0	0	[c] : gam6p + h2o --> f6p + nh4	glucosamine-6-phosphate deaminase	(132789.1) or (10007.1)	3.5.99.6	0	0	TRUE	1
DPGase	1	0	[c] : 23dpg + h2o --> 3pg + pi	Diphosphoglycerate phosphatase	(669.2) or (5223.1) or (5224.2) or (5224.1) or (669.1)	3.1.3.13	0	0	TRUE	1
CYTK10	0	0	[c] : cmp + dgtp <==> cdp + dgdp	cytidylate kinase (CMP,dGTP)	-51727.1	2.7.4.14	0	0	TRUE	1
CO2tm	0	0	co2[c] <==> co2[m]	CO2 transport (diffusion), mitochondrial			0	0	TRUE	1
DOLP_Uter	0	0.00231481	(0.1) dolp_U[r] --> (0.1) dolp_U[c]	dolichol phosphate flippase (uterus)			0	0	TRUE	0.61976
ACACT10m	0	0	[m] : 2maacoa + coa <==> accoa + ppcoa	acetyl-CoA C-acetyltransferase, mitochondrial	-38.1	2.3.1.9	0	0	FALSE
PIt9	0	0	(2) na1[e] + pi[e] <==> (2) na1[c] + pi[c]	phosphate transport in/out via two Na+ symporter	-142680		0	0	TRUE	1
DMATTx	108	0.00132275	[x] : dmpp + ipdp --> grdp + ppi	dimethylallyltranstransferase	-2224.1	2.5.1.1	14	0	FALSE
THMt3	0	0	h[c] + thm[e] <==> h[e] + thm[c]	Thiamine transport in via proton antiport	(80704.1) or (10560.1)		0	0	FALSE
GBA	4	0.00232558	[c] : gluside_hs + h2o --> crm_hs + glc-D	Glucosylceramidase	(2629.2) or (2629.3) or (2629.4) or (2629.5) or (2629.1)	3.2.1.45	0	0	TRUE	0.672328
TAURtcx	7	0	na1[c] + taur[c] <==> na1[x] + taur[x]	taurine transport (sodium symport) (cytosol to peroxisome)	-6533.1		2	0	FALSE
HXANtx	1	0.013905	hxan[c] --> hxan[x]	hypoxanthine diffusion in peroxisome			0	0.0247934	TRUE	0.107784
CRNtuIR	0	0	crn[e] --> crn[c]	L-carnitine inward uniport	-6583.1		0	0	TRUE	1
P4507A1r	50	0	[r] : chsterol + h + nadph + o2 --> h2o + nadp + xol7a	cytochrome P450, family 7, subfamily A, polypeptide 1	-1581.1	1.14.13.17	5	0	FALSE
GLNtm	1	0	gln-L[c] --> gln-L[m]	L-glutamine transport via electroneutral transporter			0	0	TRUE	1
PGCD	2	0	[c] : 3pg + nad --> 3php + h + nadh	phosphoglycerate dehydrogenase	-26227.1	1.1.1.95	0	0	TRUE	1
GAPD	0	0.00231481	[c] : g3p + nad + pi <==> 13dpg + h + nadh	glyceraldehyde-3-phosphate dehydrogenase	(2597.1) or (26330.1)	1.2.1.12	0	0	TRUE	0.566866
HYPOE	0	0	[c] : h2o + pyam5p --> pi + pydam	hypothetical enyme	-57026.1		0	0	FALSE
ESTSULT	0	0	[c] : estrone + paps --> estrones + h + pap	Estrogen sulfotransferase	(6783.1) or (6817.4) or (6817.1) or (6817.3) or (6817.2) or (6817.5)	2.8.2.4	0	0	TRUE	1
2DR1PP	6	0	[c] : 2dr1p + h2o --> drib + pi	2-deoxy-D-ribose 1-phosphate phosphorylase		3.1.3.10	2	0	FALSE
NACHEX27ly	5	0	[l] : h2o + ha_deg1 --> acgam + ha_pre1	beta-N-acetylhexosaminidase, lysosomal	(3073.1 and 3074.1) or (3073.1) or (3074.1)	3.2.1.52	0	0	TRUE	1
25HVITD2tm	0	0	25hvitd2[m] --> 25hvitd2[c]	25-hydroxyvitamin D2 transport from mitochondria			0	0	TRUE	1
DHCR241r	1	0	[r] : fadh2 + zymst --> fad + zymstnl	24-dehydrocholesterol reductase [Precursor]	-1718.1		0	0	TRUE	1
NDPK1n	0	0	[n] : atp + gdp <==> adp + gtp	nucleoside-diphosphate kinase (ATP:GDP), nuclear	(4831.1 and 4830.1) or (4830.2 and 4831.1)	2.7.4.6	0	0	TRUE	1
PROSTGE1t3	0	0	atp[c] + h2o[c] + prostge1[c] --> adp[c] + h[c] + pi[c] + prostge1[e]	prostaglandine E1 transport (ATP-dependent)	-10257.1		0	0	TRUE	1
PFK	0	0.00115741	[c] : atp + f6p --> adp + fdp + h	phosphofructokinase	(5214.1) or (5211.2) or (5214.1 and 5211.1) or (5214.1 and 5213.1) or (5213.1) or (5214.1 and 5211.2) or (5211.1) or (5211.1 and 5213.1) or (5213.1 and 5211.2)	2.7.1.11	0	0	TRUE	0.343313
FPGS3	0	0.00462963	[c] : 6thf + atp + glu-L --> 7thf + adp + h + pi	folylpolyglutamate synthetase	-2356.1	6.3.2.17	0	0	TRUE	0.309381
GRTTx	108	0.00132275	[x] : grdp + ipdp --> frdp + ppi	geranyltranstransferase	-2224.1	2.5.1.10	14	0	FALSE
FPGS	0	0.00462963	[c] : (4) atp + (4) glu-L + thf --> 5thf + (4) adp + (4) h + (4) pi	folylpolyglutamate synthetase	-2356.1	6.3.2.17	0	0	TRUE	0.41517
3SALATAi	1	0.00926999	[c] : 3sala + akg + h --> 3snpyr + glu-L	3-sulfino-alanine transaminase (irreversible)	-2805.1		0	0.0330579	TRUE	0.00798403
ATPtn	4	0	atp[c] <==> atp[n]	ATP diffusion in nucleus			0	0	TRUE	1
CGMPt	1	0	35cgmp[c] + atp[c] + h2o[c] --> 35cgmp[e] + adp[c] + h[c] + pi[c]	cGMP transport (ATP-dependent)	(10257.1) or (10057.2) or (10057.1)		1	0	FALSE
NCCt	0	0	cl[e] + na1[e] --> cl[c] + na1[c]	Na+-Cl- cotransport	-6559.1		0	0	TRUE	1
INSt	0	0	ins[e] <==> ins[c]	Inosine transport (diffusion)	(3177.1) or (2030.1)		0	0	TRUE	1
CYTDt4	0	0	cytd[e] + na1[e] --> cytd[c] + na1[c]	cytidine transport in via sodium symport	(9154.1) or (9154.2) or (64078.1)		0	0	TRUE	1
DNDPt57m	0	0	atp[m] + dgtp[c] --> atp[c] + dgtp[m]	dGTP transport via ATP antiport	-60386.1		0	0	TRUE	1
PI5P4K	2	0	[c] : atp + pail5p_hs --> adp + h + pail45p_hs	phosphatidylinositol-5-phosphate 4-kinase	(5297.1) or (55361.1) or (5298.1)	2.7.1.149	0	0	TRUE	1
PROD2	0	0	[c] : fad + pro-L --> 1pyr5c + fadh2 + h	Proline dehydrogenase	-58510.1	1.5.99.8	0	0	TRUE	1
UPPDC1	24	0	[c] : (4) h + uppg3 --> (4) co2 + cpppg3	uroporphyrinogen decarboxylase (uroporphyrinogen III)	-7389.1	4.1.1.37	4	0	FALSE
7DHFtl	3	0	7dhf[c] --> 7dhf[l]	7-glutamyl-DHF transport, lysosomal			0	0	TRUE	1
DOLPH_Ler	2	0	[r] : (0.1) dolp_L + h2o --> (0.1) dolichol_L + pi	Dolichol-phosphate phosphohydrolase, human (liver)		3.1.3.51	0	0	TRUE	1
RBFK	0	0	[c] : atp + ribflv --> adp + fmn + h	riboflavin kinase	-55312.1	2.7.1.26	0	0	TRUE	1
ARGtiDF	0	0	arg-L[e] --> arg-L[c]	L-arginine transport via diffusion (extracellular to cytosol)	(84889.1) or (55089.1) or (6542.1) or (6541.1)		0	0	TRUE	1
ACOX2x	20	0	[x] : cholcoas + fadh2 + o2 --> cholcoads + fad + (2) h2o	acyl-Coenzyme A oxidase 2, branched chain	-8309.1	1.3.3.6	2	0	FALSE
NDP7er	14	0	[r] : h2o + udp --> h + pi + ump	nucleoside-diphosphatase (UDP), endoplasmic reticulum		3.6.1.6	2	0	FALSE
PCHOLPm_hs	6	0.018648	[m] : h2o + pchol_hs --> chol + h + pa_hs	choline phosphatase	-5337.1	3.1.4.4	0	0.0165289	TRUE	0.011
PI45P5Pn	0	0	[n] : h2o + pail45p_hs --> pail4p_hs + pi	phosphatidylinositol-4,5-bisphosphate 5-phosphatase, nuclear		3.1.3.36	0	0	TRUE	1
ADRNt	0	0	adrn[e] <==> adrn[c]	fatty acid transport via diffusion			0	0	TRUE	1
DESAT18_4	6	0	[c] : h + nadh + o2 + stcoa --> (2) h2o + nad + vacccoa	stearoyl-CoA desaturase (n-C18:0CoA -> n-C18:1CoA)	-6319.1	1.14.19.1	1	0	FALSE
P4507B12r	5	0	[r] : h + nadph + o2 + xol27oh --> h2o + nadp + xoltri27	oxysterol 7alpha-hydroxylase	-9420.1		1	0	FALSE
DNDPt56m	0	0	atp[m] + dctp[c] --> atp[c] + dctp[m]	dCTP transport via ATP antiport	-60386.1		0	0	TRUE	1
PE_HSter	3	0	pe_hs[c] <==> pe_hs[r]	phosphatidylethanolamine scramblase			0	0	TRUE	1
ARGN	0	0.00462963	[c] : arg-L + h2o --> orn + urea	arginase	-383.1	3.5.3.1	0	0.0165289	TRUE	0.637725
SPODMe	0	0	[e] : (2) h + (2) o2s --> h2o2 + o2	superoxide dismutase, extracellular	-6649.1	1.15.1.1	0	0	TRUE	1
SACCD3m	9	0	[m] : akg + h + lys-L + nadph --> h2o + nadp + saccrp-L	saccharopine dehydrogenase (NADP, L-lysine forming), mitochondrial	-10157.1	1.5.1.8	0	0	TRUE	1
DOLPH_Uer	2	0	[r] : (0.1) dolp_U + h2o --> (0.1) dolichol_U + pi	Dolichol-phosphate phosphohydrolase, human (uterus)		3.1.3.51	0	0	TRUE	1
VITD3Hm	6	0	[m] : h + nadph + o2 + vitd3 --> 25hvitd3 + h2o + nadp	Vitamin D-25-hydroxylase (D3)	-1593.1		2	0	FALSE
KYN3OX	5	0	[c] : Lkynr + h + nadph + o2 --> h2o + hLkynr + nadp	kynurenine 3-monooxygenase	-8564.1	1.14.13.9	0	0	TRUE	1
DNDPt41m	0	0	dcdp[m] + dutp[c] --> dcdp[c] + dutp[m]	dUTP transport via dCDP antiport	-60386.1		0	0	TRUE	1
METAT	54	2.26914	[c] : atp + h2o + met-L --> amet + pi + ppi	methionine adenosyltransferase	(4143.1) or (27430.2 and 4144.1) or (27430.1 and 4144.1)	2.5.1.6	8	2.19469	FALSE
MI134PP	2	0	[c] : h2o + mi134p --> mi34p + pi	inositol-1,3,4-trisphosphate 1-phosphatase	-3628.1	3.1.3.57	0	0	TRUE	1
PRFGS	29	0.0179641	[c] : atp + fgam + gln-L + h2o --> adp + fpram + glu-L + h + pi	phosphoribosylformylglycinamidine synthase	-5198.1	6.3.5.3	9	0.0267857	FALSE
XOLTRI25te	4	0	xoltri25[c] <==> xoltri25[e]	25 trihydroxy cholesterol transport			1	0	FALSE
HISt4	0	0	his-L[e] + na1[e] --> his-L[c] + na1[c]	L-histidine transport in via sodium symport	(11254.1) or (54407.1)		0	0	TRUE	1
CHOLK	0	0.00231481	[c] : atp + chol --> adp + cholp + h	Choline kinase	(1119.2) or (1120.1) or (1119.1) or (1120.2)	2.7.1.32	0	0	TRUE	0.57485
2MCITt	3	0	2mcit[c] <==> 2mcit[e]	2-methylcitrate transport via diffusion			1	0	FALSE
ACOAHi	0	0	[c] : accoa + h2o --> ac + coa + h	acetyl-CoA hydrolase	-134526	3.1.2.1	0	0	TRUE	1
BAAT4x	3	0	[x] : dcholcoa + gly --> coa + gdchola	bile acid Coenzyme A: amino acid N-acyltransferase	-570.1	2.3.1.65	1	0	FALSE
LDH_L	0	0.00462963	[c] : lac-L + nad <==> h + nadh + pyr	L-lactate dehydrogenase	(3945.1 and 3939.1) or (160287.1) or (3948.2) or (3939.1) or (3948.1) or (55293.1) or (3945.1) or (92483.1)	1.1.1.27	0	0.0165289	TRUE	0.583832
DNDPt50m	0	0	dcdp[m] + dttp[c] --> dcdp[c] + dttp[m]	dTTP transport via dCDP antiport	-60386.1		0	0	TRUE	1
XOL7AH2tm	23	0	xol7ah2[c] <==> xol7ah2[m]	lipid, flip-flop intracellular transport			3	0	FALSE
ENO	0	0.00694444	[c] : 2pg <==> h2o + pep	enolase	(2023.1) or (2027.1) or (26237.1) or (2027.2) or (2026.1)	4.2.1.11	0	0	TRUE	0.583832
DNDPt14m	0	0	dtdp[m] + dudp[c] --> dtdp[c] + dudp[m]	dUDP transport via dTDP antiport	-60386.1		0	0	TRUE	1
PUNP5	0	0.0231481	[c] : ins + pi <==> hxan + r1p	purine-nucleoside phosphorylase (Inosine)	-4860.1	2.4.2.1	0	0.0330579	TRUE	0.46507
IPDDIx	108	0.00132275	[x] : ipdp <==> dmpp	isopentenyl-diphosphate D-isomerase	(3422.1) or (91734.1)	5.3.3.2	14	0	FALSE
5HLTDL	0	0	[c] : 5htrp + h --> co2 + srtn	5-Hydroxy-L-tryptophan decarboxy-lyase	-1644.1	4.1.1.28	0	0	TRUE	1
GALt4	0	0	gal[e] + na1[e] <==> gal[c] + na1[c]	galactose transport via sodium symport	-200010		0	0	TRUE	1
PRAIS	29	0.0179641	[c] : atp + fpram --> adp + air + (2) h + pi	phosphoribosylaminoimidazole synthase	(2618.1) or (2618.2)	6.3.3.1	9	0.0267857	FALSE
TCHOLAt2	0	0	(2) na1[e] + tchola[e] --> (2) na1[c] + tchola[c]	taurocholate transport via sodium cotransport	(6554.1) or (6555.1)		0	0	TRUE	1
FAOXC1811603m	3	0	[m] : (5) coa + (4) fad + (5) h2o + (5) nad + odecoa --> (5) accoa + (4) fadh2 + (5) h + (5) nadh + occoa	Beta oxidation fatty acid	(34.1) or (35.1)	1.3.99.3	0	0	TRUE	1
GCHOLAt3	0	0	atp[c] + gchola[c] + h2o[c] --> adp[c] + gchola[e] + h[c] + pi[c]	ABC bile acid transporter	(8714.3) or (8647.1) or (8714.2) or (8714.1)		0	0	TRUE	1
O2St	0	0	o2s[c] <==> o2s[e]	superoxide anion transport via diffusion (extracellular)			0	0	TRUE	1
NTD2	0	0	[c] : h2o + ump --> pi + uri	5'-nucleotidase (UMP)	-51251.1	3.1.3.5	0	0	TRUE	1
AICART	29	0.0179641	[c] : 10fthf + aicar <==> fprica + thf	phosphoribosylaminoimidazolecarboxamide formyltransferase	-471.1	2.1.2.3	9	0.0267857	FALSE
COt	24	0	co[c] <==> co[e]	CO transporter via diffusion			4	0	FALSE
AMACR2p	7	0	[x] : dhcholestancoa + (0.5) o2 --> dhcholoylcoa + h2o	alpha-methylacyl-CoA racemase (reductase)	(23600.1) or (23600.2)	5.1.99.4	1	0	FALSE
C3STDH1Pr	0	0	[r] : 4mzym_int1 + nadp --> 4mzym_int2 + co2 + h + nadph	C-3 sterol dehydrogenase (4-methylzymosterol)	-50814.1	5.3.3.1	0	0	TRUE	1
ASPTA	0	0	[c] : akg + asp-L <==> glu-L + oaa	aspartate transaminase	-2805.1	2.6.1.1	0	0	TRUE	1
DOLGPP_Ler	6	0	[r] : (0.1) dolglcp_L + h2o --> (0.1) dolp_L + glc-D + h	Dolichyl-beta-D-glucosyl-phosphate dolichylphosphohydrolase (liver)		3.1.4.48	0	0	TRUE	1
ALR	0	0	[c] : h2o + mthgxl + nadp --> (2) h + nadph + pyr	Aldose reductase	-231.1	1.1.1.2	0	0	TRUE	1
ESTRONESt2	0	0	estrones[e] + (2) na1[e] --> estrones[c] + (2) na1[c]	estrone-3-sulfate transport via sodium cotransport	-6554.1		0	0	TRUE	1
25HVITD2tin-m	0	0	25hvitd2[c] --> 25hvitd2[m]				0	0	TRUE	1
TRPt4	0	0	na1[e] + trp-L[e] --> na1[c] + trp-L[c]	L-tryptophan transport in via sodium symport	-11254.1		0	0	TRUE	1
PI4P4Pn	0	0	[n] : h2o + pail4p_hs --> pail_hs + pi	phosphatidylinositol-4-phosphate 4-phosphatase, nuclear			0	0	TRUE	1
FAOXC16180m	3	0	[m] : (4) coa + (3) fad + (4) h2o + hdcoa + (4) nad --> (4) accoa + (3) fadh2 + (4) h + (4) nadh + occoa	Beta oxidation fatty acid	(35.1) or (34.1)	1.3.99.3	0	0	TRUE	1
PUNP6	0	0.0462963	[c] : din + pi <==> 2dr1p + hxan	purine-nucleoside phosphorylase (Deoxyinosine)	-4860.1	2.4.2.1	0	0.0991736	TRUE	0.0409182
DATPtn	2	0	datp[c] <==> datp[n]	dATP diffusion in nucleus			1	0	FALSE
NNMT	7	0	[c] : amet + ncam --> 1mncam + ahcys	Nicotinamide N-methyltransferase	-4837.1	2.1.1.1	1	0	FALSE
ESTRADIOLGLCt	0	0	estradiolglc[e] + hco3[c] <==> estradiolglc[c] + hco3[e]	estradiol glucuronide transport via bicarbonate countertransport	(28234.1) or (10599.1) or (6579.1) or (28231.1) or (53919.1)		0	0	TRUE	1
PVD3	11	0	[c] : 7dhchsterol <==> pd3	Previtamin D3 formation			3	0	FALSE
FAEL204	6	0	[c] : arachdcoa + (5) h + malcoa + (4) nadph + o2 --> adrncoa + co2 + coa + (3) h2o + (4) nadp	fatty-acyl-CoA elongation (n-C20:4CoA)	-6785.1	2.3.1.86	1	0	FALSE
ARTCOAL2	5	0.0989523	[c] : Rtotal2 + coa <==> Rtotal2coa	R group coenzyme a ligase			1	0.0583333	FALSE
ARTFR61	1	0	fadh2[m] + hdd2coa[c] --> R6coa_hs[c] + fad[m]	R group artificial flux			0	0	TRUE	1
PI4P5Kn	0	0	[n] : atp + pail4p_hs --> adp + h + pail45p_hs	phosphatidylinositol 4-phosphate 5-kinase, nuclear		2.7.1.68	0	0	TRUE	1
ADNt5	0	0	adn[e] + (2) na1[e] --> adn[c] + (2) na1[c]	adenosine transport (1:2 Na/Adn cotransport)	-64078.1		0	0	TRUE	1
ADSK	1	0	[c] : aps + atp --> adp + h + paps	adenylyl-sulfate kinase	(9060.1) or (9061.1)	2.7.1.25	0	0	FALSE
ARTFR33	0	0	fadh2[m] + vacccoa[c] --> (1.125) R3coa_hs[c] + fad[m]	R group artificial flux			0	0	TRUE	1
NADHtpu	2	0	nadh[c] --> nadh[x]	NADH transporter, peroxisome			0	0	TRUE	1
P45039A1r	4	0	[r] : h + nadph + o2 + xol24oh --> h2o + nadp + xoltri24	oxysterol 7-alpha-hydroxylase	-51302.1		1	0	FALSE
DNDPt47m	0	0	dtdp[m] + dttp[c] --> dtdp[c] + dttp[m]	dTTP transport via dTDP antiport	-60386.1		0	0	TRUE	1
FAS120COA	7	0	[c] : dcacoa + (3) h + malcoa + (2) nadph --> co2 + coa + ddcacoa + h2o + (2) nadp	fatty-acyl-CoA synthase (n-C12:0CoA)	-2194.1	2.3.1.86	0	0	FALSE
UDPGNP	0	0	[c] : h2o + udpglcur --> glcur + h + udp	UDPglucuronate uridine-diphosphohydrolase			0	0	TRUE	1
PI45P3K	0	0	[c] : atp + pail45p_hs --> adp + h + pail345p_hs	phosphatidylinositol 4,5-bisphosphate 3-kinase	(5291.1 and 5295.3) or (5293.1 and 8503.1) or (5296.1 and 5290.1) or (5293.1 and 5295.1) or (5293.1 and 5295.3) or (5291.1 and 5295.1) or (5296.1 and 5291.1) or (5295.2 and 5290.1) or (10870.1 and 5294.1) or (23533.1 and 5294.1) or (5295.2 and 5293.1) or (5290.1 and 5295.1) or (5290.1 and 8503.1) or (5290.1 and 5295.3) or (5291.1 and 8503.1) or (5293.1 and 5296.1) or (5295.2 and 5291.1)	2.7.1.153	0	0	TRUE	1
LALDO2	0	0	[c] : h + mthgxl + nadph --> lald-D + nadp	D-Lactaldehyde:NADP+ 1-oxidoreductase	(10327.1) or (8574.1) or (10327.2) or (231.1)	1.1.1.21	0	0	TRUE	1
DM_kdn(c)	3	0	[c] : kdn -->				1	0	FALSE
AMPTASECGe	0	0.00115741	[e] : cgly + h2o --> cys-L + gly	alanyl aminopeptidase (cys-gly) (e)	-290.1	3.4.11.2	0	0.00826446	TRUE	0.532934
DUTPDPn	3	0	[n] : dutp + h2o --> dump + h + ppi	dUTP diphosphatase, nuclear	-1854.1	3.6.1.23	0	0	TRUE	1
MTHFCm	13	0.113984	[m] : h2o + methf <==> 10fthf + h	methenyltetrahydrifikate cyclohydrolase, mitochondrial	(25902.1) or (10797.1)	3.5.4.9	0	0.0991736	TRUE	0.0180905
4HOXPACDOX(NADP)	0	0	[c] : 4hoxpacd + h2o + nadp <==> 4hphac + (2) h + nadph	4-Hydroxyphenylacetaldehyde:NADP+ oxidoreductase	(222.1) or (220.1) or (221.1) or (218.1)	1.2.1.5	0	0	FALSE
BILIRED	24	0	[c] : biliverd + h + nadph --> bilirub + nadp	Nad(p)h biliverdin reductase	(645.1) or (644.1)	1.3.1.24	4	0	FALSE
ICDHxm	0	0	[m] : icit + nad --> akg + co2 + nadh	Isocitrate dehydrogenase (NAD+)	(3421.2 and 3420.3 and 3419.1) or (3420.1 and 3421.1 and 3419.1) or (3420.1 and 3421.1 and 3419.1) or (3420.3 and 3421.1 and 3419.1) or (3421.1 and 3419.1 and 3420.2) or (3421.2 and 3419.1 and 3420.2)	1.1.1.41	0	0	TRUE	1
RETH2	1	0	[c] : 11-cis-retfa + h2o --> Rtotal2 + h + retinol-cis-11	retinyl ester hydrolase (11-cis)			0	0	TRUE	1
CITt4_2	0	0	cit[e] + (2) na1[e] <==> cit[c] + (2) na1[c]	citrate transport via sodium symport	-9058.1		0	0	TRUE	1
CYTK12n	0	0	[n] : dcmp + dctp <==> (2) dcdp	cytidylate kinase (dCMP,dCTP),nuclear	-51727.1	2.7.4.14	0	0	TRUE	1
CYSSERNaEx	0	0	cys-L[e] + na1[e] + ser-L[c] --> cys-L[c] + na1[c] + ser-L[e]	L-serine/L-cysteine Na-dependent exchange (Cys-L in)	(6509.1) or (6510.1)		0	0	TRUE	1
NDPK8	0	0	[c] : atp + dadp <==> adp + datp	nucleoside-diphosphate kinase (ATP:dADP)	(4830.2 and 4831.1) or (4832.1) or (10201.1) or (29922.2) or (29922.1) or (4831.1 and 4830.1)	2.7.4.6	0	0	TRUE	1
FRUt1r	0	0	fru[e] <==> fru[c]	D-fructose transport in via uniport	(29988.1) or (6514.1) or (155184.1) or (6518.1) or (66035.1)		0	0	TRUE	1
HMGCOAtm	0	0.195602	hmgcoa[c] <==> hmgcoa[m]	Hydroxymethylglutaryl-CoA reversible mitochondrial transport			0	0.132231	TRUE	0.157685
P45027A16m	23	0	[m] : nadph + o2 + xol7ah2al --> dhcholestanate + h2o + nadp	Cytochrome P450 27	-1593.1	1.14.13.15	3	0	FALSE
PROt4(2)r	0	0	(2) na1[e] + pro-L[e] <==> (2) na1[c] + pro-L[c]	Proline transport (sodium symport) (2:1)	-6534.1		0	0	TRUE	1
SPHMDAc	2	0.0162413	[c] : h2o + sphmyln_hs --> Rtotal + spc_hs	sphingomyelin deacylase			1	0.0333333	FALSE
SCPx	20	0	[x] : cholcoaone + coa --> cholcoa + ppcoa	peroxisomal thiolase 2	-6342.1		2	0	FALSE
GULLACter	4	0	gullac[c] --> gullac[r]	gulonolactone endoplasmic reticular transport			0	0	TRUE	1
URIt5	0	0	(2) na1[e] + uri[e] --> (2) na1[c] + uri[c]	uridine transport in via sodium symport (1:2)	-64078.1		0	0	TRUE	1
CHSTEROLt2	12	0	chsterol[r] <==> chsterol[m]	cholesterol intracellular transport			4	0	FALSE
GLCter	0	0.00694444	glc-D[c] <==> glc-D[r]	glucose transport, endoplasmic reticulum			0	0.00826446	TRUE	0.403194
BILDGLCURt	0	0	bildglcur[e] + hco3[c] <==> bildglcur[c] + hco3[e]	bilirubin beta-diglucuronide transport via bicarbonate countertransport	-10599.1		0	0	TRUE	1
ALDD19x(P)	0	0	[c] : h2o + nadp + pacald --> (2) h + nadph + pac	aldehyde dehydrogenase (phenylacetaldehyde, NADP)	(222.1) or (218.1) or (221.1) or (220.1)	1.2.1.39	0	0	TRUE	1
FTHFLm	1	0.00115875	[m] : atp + for + thf <==> 10fthf + adp + pi	formate-tetrahydrofolate ligase, mitochondrial	-25902.1	6.3.4.3	0	0	TRUE	0.0219561
SPHGNtr	2	0	sphgn[r] <==> sphgn[c]	sphinganine intracellular transport			0	0	TRUE	1
DUDPtn	3	0	dudp[c] <==> dudp[n]	dUDP nuclear transport			0	0	TRUE	1
NADtpu	2	0	nadh[x] --> nadh[c]	NAD transporter, peroxisome			0	0	TRUE	1
NAt	0	0	na1[e] <==> na1[c]	sodium transport (uniport)	(6526.1) or (6523.1) or (6528.1)		0	0	TRUE	1
ALATHRNaEx	0	0	ala-L[e] + na1[e] + thr-L[c] --> ala-L[c] + na1[c] + thr-L[e]	L-alanine/L-threonine Na-dependent exchange (Ala-L in)	(6509.1) or (6510.1)		0	0	TRUE	1
SQLEr	108	0.00132275	[r] : h + nadph + o2 + sql --> Ssq23epx + h2o + nadp	Squalene epoxidase, endoplasmic reticular (NADP)	-6713.1	1.14.99.7	14	0	FALSE
3AIBTm	0	0	[m] : 2mop + glu-L <==> 3aib + akg	L-3-aminoisobutyrate transaminase, mitochondrial	(18.1) or (18.2)	2.6.1.22	0	0	FALSE
STS4	0	0	[c] : h2o + prgnlones --> h + prgnlone + so4	Steryl-sulfatase	-412.1	3.1.6.2	0	0	TRUE	1
DOPABMO	9	0.00584795	[c] : ascb-L + dopa + o2 --> dhdascb + h2o + nrpphr	dopamine beta-monooxygenase	(26002.1) or (1621.1)	1.14.17.1	3	0.00847458	FALSE
GLPASE2	6	0	[c] : glygn3 + (7) h2o --> Tyr-ggn + (7) glc-D	glycogen phosphorylase (amyls -> glc-D)	(5834.1) or (5836.1) or (5837.1)	2.4.1.1	0	0	TRUE	1
NADPtru	0	0	nadp[r] --> nadp[c]	NADP transporter, endoplasmic reticulum			0	0	TRUE	1
NT5C	1	0	[c] : h2o + nicrnt --> nicrns + pi	5'-nucleotidase	-22978.1	3.1.3.5	0	0	TRUE	1
FBP	0	0	[c] : fdp + h2o --> f6p + pi	fructose-bisphosphatase	(2203.1) or (8789.1)	3.1.3.11	0	0	TRUE	1
35CGMPtn	2	0	35cgmp[c] <==> 35cgmp[n]	35cGMP nuclear transport			0	0	TRUE	1
ACt2r	0	0	ac[e] + h[e] <==> ac[c] + h[c]	acetate reversible transport via proton symport			0	0	TRUE	1
VACCCRNt	3	0	vacccrn[c] --> vacccrn[m]	transport into the mitochondria (carnitine)	-788.1		0	0	TRUE	1
COAtn	4	0	coa[c] <==> coa[n]	coenzyme A transport, nuclear			0	0	TRUE	1
PUNP4	0	0.0208333	[c] : dgsn + pi <==> 2dr1p + gua	purine-nucleoside phosphorylase (Deoxyguanosine)	-4860.1	2.4.2.1	0	0.0495868	TRUE	0.322355
7THFtm	1	0	7thf[m] --> 7thf[c]	7-glutamyl-THF transport,m mitochondrial			0	0	TRUE	1
TRPHYDRO2	0	0	[c] : o2 + thbpt + trp-L --> 5htrp + thbpt4acam	L-Tryptophan,tetrahydrobiopterin:oxygen oxidoreductase (5-hydroxylating)	(7166.1) or (121278.1)	1.14.16.4	0	0	TRUE	1
LPASE	4	0.0616279	[c] : h2o + lpchol_hs --> Rtotal + g3pc + h	lysophospholipase	(5321.1) or (1178.1) or (29124.1)		0	0.0413223	TRUE	0.0849151
PSSA1_hs	0	0.00462963	[c] : pchol_hs + ser-L <==> chol + ps_hs	Phosphatidylserine synthase homo sapiens	-9791.1	2.7.8.8	0	0	TRUE	0.467066
HSD3B7	0	0	[r] : nad + xol7a --> h + nadh + xol7aone	hydroxy-delta-5-steroid dehydrogenase, 3 beta- and steroid delta-isomerase 7	-80270.1		0	0	TRUE	1
PLA2_2e	0	0.00347222	[e] : h2o + pchol_hs --> Rtotal2 + h + lpchol_hs	phospholipase A2	(5322.1) or (30814.1) or (5319.1) or (64600.1) or (26279.1) or (5320.1) or (8399.1) or (81579.1)	3.1.1.4	0	0.0247934	TRUE	0.215569
LALDO	0	0.0208333	[c] : gthrd + lald-D + nad <==> h + lgt-S + nadh	D-Lactaldehyde:NAD+ oxidoreductase (glutathione-formylating)	-128.1		0	0.0165289	TRUE	0.100798
GLCt4_2	0	0	glc-D[e] + (2) na1[e] <==> glc-D[c] + (2) na1[c]	glucose transport via sodium symport	-6523.1		0	0	TRUE	1
TCHOLAtx	3	0	tchola[x] <==> tchola[c]	bile acid intracellular transport			1	0	FALSE
3SALACBOXL	0	0.00347222	[c] : 3sala + h --> co2 + hyptaur	3-Sulfino-L-alanine carboxy-lyase	(51380.1) or (2571.1) or (2572.1) or (2571.2)	4.1.1.15	0	0	TRUE	0.565868
ITCOAL1m	0	0	[m] : coa + gtp + itacon <==> gdp + itaccoa + pi	Itaconate--CoA ligase (GDP-forming), mitochondrial	(8802.1 and 8801.1)	6.2.1.4	0	0	TRUE	1
FATP9t	0	0	na1[c] + nrvnc[c] <==> na1[e] + nrvnc[e]	fatty acid electroneutral transport	(10998.1) or (11001.1)		0	0	TRUE	1
PYRt2r	1	0	h[e] + pyr[e] <==> h[c] + pyr[c]	pyruvate reversible transport via proton symport	(6566.1) or (9123.1) or (9194.1)		1	0	FALSE
NDPK6n	3	0	[n] : atp + dudp <==> adp + dutp	nucleoside-diphosphate kinase (ATP:dUDP), nuclear	(4831.1 and 4830.1) or (4830.2 and 4831.1)	2.7.4.6	0	0	TRUE	1
GMPS2	5	0.0174622	[c] : atp + gln-L + h2o + xmp --> amp + glu-L + gmp + (2) h + ppi	GMP synthase	-8833.1	6.3.5.2	4	0.025641	FALSE
GCC2bim	3	0	[m] : alpam + thf --> dhlam + mlthf + nh4	glycine-cleavage system (lipoamide) irreversible, mitochondrial	(275.1) and (1738.1) and (2731.1) and (2653.1)	2.1.2.10	0	0	TRUE	1
BHMT	3	0	[c] : glyb + hcys-L --> dmgly + met-L	betaine-homocysteine S-methyltransferase	(23743.1) or (635.1)	2.1.1.5	0	0	TRUE	1
GLYtp	0	0.141204	gly[c] <==> gly[x]	glycine passive transport to peroxisome			0	0.256198	TRUE	0.101796
RETI2	3	0	[c] : retinol <==> retinol-9-cis	retinol isomerase (9-cis)		5.2.1.7	0	0	TRUE	1
3AIBtm	0	0	3aib[m] --> 3aib[c]	3-amino-isobutyrate transport, mitochondrial			0	0	FALSE
DHPR	0	0	[c] : dhbpt + h + nadh --> nad + thbpt	6,7-dihydropteridine reductase	-5860.1		0	0	TRUE	1
CDS	0	0	[c] : ctp + h + pa_hs --> cdpdag_hs + ppi	phosphatidate cytidylyltransferase	-1040.1	2.7.7.41	0	0	TRUE	1
ALDD2xm	1	0	[m] : acald + h2o + nad --> ac + (2) h + nadh	aldehyde dehydrogenase (acetylaldehyde, NAD), mitochondrial	(219.1) or (217.1)	1.2.1.3	0	0	TRUE	1
H2CO3D	101	0.0249017	[c] : co2 + h2o <==> h2co3	carboxylic acid dissociation	(761.1) or (771.1) or (377677.1) or (762.1) or (766.2) or (23632.1) or (766.1) or (771.2) or (759.1) or (768.1) or (760.1)	4.2.1.1	22	0.040404	FALSE
PUNP7	1	0.00115875	[c] : pi + xtsn <==> r1p + xan	purine-nucleoside phosphorylase (Xanthosine)	-4860.1	2.4.2.1	0	0	TRUE	0.345654
GLCt2_2	0	0	glc-D[e] + (2) h[e] <==> glc-D[c] + (2) h[c]	D-glucose transport in via proton symport	-6523.1		0	0	TRUE	1
FATP6t	0	0	adrn[c] + na1[c] <==> adrn[e] + na1[e]	fatty acid electroneutral transport	(10998.1) or (11001.1)		0	0	TRUE	1
UNK3	0	0	[c] : 2kmb + glu-L --> akg + met-L	2-keto-4-methylthiobutyrate transamination			0	0	TRUE	1
C161CPT1	3	0	[c] : crn + hdcoa --> coa + hdcecrn	carnitine O-palmitoyltransferase	(1375.1) or (1375.3) or (1375.4) or (126129.1) or (1374.1) or (1375.2)	2.3.1.21	0	0	TRUE	1
ACP1(FMN)	0	0	[c] : fmn + h2o --> pi + ribflv				0	0	TRUE	1
ARTFR34	0	0	(2) fadh2[m] + lneldccoa[c] --> (1.125) R3coa_hs[c] + (2) fad[m]	R group artificial flux			0	0	TRUE	1
10FTHF5GLUtl	0	0.00231481	10fthf5glu[c] --> 10fthf5glu[l]	5-glutamyl-10FTHF transport, lysosomal			0	0	TRUE	0.678643
GLUDym	0	0	[m] : glu-L + h2o + nadp <==> akg + h + nadph + nh4	glutamate dehydrogenase (NADP), mitochondrial	(2747.1) or (2746.1)	1.4.1.4	0	0	TRUE	1
PIK3	1	0	[c] : atp + pail_hs --> adp + h + pail3p_hs	phosphatidylinositol 3-kinase	(5295.2 and 5291.1) or (23533.1 and 5294.1) or (5290.1 and 5295.1) or (5293.1 and 5295.3) or (5287.1) or (5286.1) or (5293.1 and 5296.1) or (5295.2 and 5293.1) or (5296.1 and 5291.1) or (5290.1 and 5295.3) or (5288.1) or (5290.1 and 8503.1) or (5291.1 and 5295.3) or (10870.1 and 5294.1) or (5291.1 and 8503.1) or (5293.1 and 5295.1) or (5296.1 and 5290.1) or (5289.1) or (5293.1 and 8503.1) or (529…	2.7.1.137	0	0	TRUE	1
H2Oter	0	0	h2o[c] <==> h2o[r]	H2O endoplasmic reticulum transport			0	0	TRUE	1
LALDD	0	0	[c] : lald-D + nadp <==> h + mthgxl + nadph	D-lactaldehyde dehydrogenase	-9380.1	1.1.1.79	0	0	TRUE	1
SERDGLNexR	0	0	gln-L[c] + ser-D[e] <==> gln-L[e] + ser-D[c]	D-Serine/Glutamine reversible exchange	(56301.1) and (6520.1)		0	0	TRUE	1
AMPTASECG	1	0	[c] : cgly + h2o --> cys-L + gly	alanyl aminopeptidase (cys-gly)	-290.1	3.4.11.2	0	0	TRUE	1
GLBRAN	6	0	[c] : glygn1 --> glygn2	1,4-alpha-glucan branching enzyme (glygn1 -> glygn2)	-2632.1	2.4.1.18	0	0	TRUE	1
NKCCt	0	0	(2) cl[e] + k[e] + na1[e] <==> (2) cl[c] + k[c] + na1[c]	Na+-K+-Cl- cotransport	(6557.1) or (6558.1)		0	0	TRUE	1
ADSL2	29	0.0179641	[c] : 25aics --> aicar + fum	adenylosuccinate lyase	(158.1) or (158.2)	4.3.2.2	9	0.0267857	FALSE
GCALDD	2	0	[c] : gcald + h2o + nad --> glyclt + (2) h + nadh	Glycolaldehyde dehydrogenase	(218.1) or (223.1) or (8854.2) or (224.1) or (222.1) or (8854.1) or (221.1) or (216.1) or (8854.3) or (501.1) or (220.1)	1.2.1.21	0	0	TRUE	1
ACCOACm	1	0	[m] : accoa + atp + hco3 --> adp + h + malcoa + pi	Acetyl-Coa carboxylase, beta isoform	-32.1	6.4.1.2	0	0	TRUE	1
SLDt	3	0	sl-L[c] --> sl-L[e]	L-sulfolactate transport (cytosol to extracellular)			1	0	FALSE
2AMACHYD	0	0	[c] : 2amac + h2o --> nh4 + pyr	2-Aminoacrylate hydrolysis			0	0	TRUE	1
GLNALANaEx	0	0	ala-L[c] + gln-L[e] + na1[e] --> ala-L[e] + gln-L[c] + na1[c]	L-alanine/L-glutamine Na-dependent exchange (Gln-L in)	-6510.1		0	0	TRUE	1
PDX5PO	0	0	[c] : o2 + pdx5p <==> h2o2 + pydx5p	pyridoxine 5'-phosphate oxidase	-55163.1	1.4.3.5	0	0	FALSE
ASCBt	0	0	ascb-L[e] <==> ascb-L[c]	L-ascorbate transport via facilitated diffusion			0	0	TRUE	1
OCOAT1m	0	0.00115741	[m] : acac + succoa <==> aacoa + succ	3-oxoacid CoA-transferase	(5019.1) or (64064.1)	2.8.3.5	0	0	TRUE	0.580838
CITL	0	0	[c] : cit --> ac + oaa	Citrate lyase	(171425.1) or (171425.2)	4.1.3.6	0	0	TRUE	1
RDH1	0	0	[c] : nad + retinol <==> h + nadh + retinal	retinol dehydrogenase (all-trans)	(8608.1) or (5959.1)	1.1.1.105	0	0	TRUE	1
ASNCYSNaEx	0	0	asn-L[e] + cys-L[c] + na1[e] --> asn-L[c] + cys-L[e] + na1[c]	L-cysteine/L-asparagine Na-dependent exchange (Asn-L in)	-6510.1		0	0	TRUE	1
FACOAL204i	2	0	[c] : arachd + atp + coa --> amp + arachdcoa + ppi	arachidonic acid activation	(22305.1) or (2181.2) or (2181.1) or (2180.1) or (22305.2) or (2182.1) or (2182.2)	6.2.1.3	1	0	FALSE
GLUDC	0	0	[c] : glu-L + h --> 4abut + co2	Glutamate Decarboxylase	(2571.1) or (2572.1) or (2571.2)	4.1.1.15	0	0	TRUE	1
CYTDK1	0	0	[c] : atp + cytd --> adp + cmp + h	cytidine kinase (ATP)	(7371.1) or (83549.1)		0	0	TRUE	1
CAt7r	0	0	ca2[c] + (3) na1[e] <==> ca2[e] + (3) na1[c]	calcium / sodium antiporter (1:3), reversible	(6547.6) or (6547.4) or (6547.2) or (6546.1) or (6547.1) or (6547.5) or (6543.1) or (6547.3)		0	0	TRUE	1
DNDPt53m	0	0	dctp[c] + dgdp[m] --> dctp[m] + dgdp[c]	dCTP transport via dGDP antiport	-60386.1		0	0	TRUE	1
CYTK11n	0	0	[n] : dcmp + dgtp <==> dcdp + dgdp	cytidylate kinase (dCMP,dGTP),nuclear	-51727.1	2.7.4.14	0	0	TRUE	1
GLUDxm	0	0	[m] : glu-L + h2o + nad <==> akg + h + nadh + nh4	glutamate dehydrogenase (NAD) (mitochondrial)	(2747.1) or (2746.1)	1.4.1.2	0	0	TRUE	1
GUACYC	4	0	[c] : gtp --> 35cgmp + ppi	guanylate cyclase	(2977.1 and 2983.1) or (4882.2) or (2982.1 and 2974.1) or (2986.1) or (4882.1) or (2984.1) or (4881.1) or (2977.1 and 2974.1) or (3000.1) or (2982.1 and 2983.1)	4.6.1.2	1	0	FALSE
RETFA	15	0	[c] : Rtotal2coa + retinol --> coa + retfa	retinol acyltransferase		2.3.1.76	2	0	FALSE
GGH-6DHFl	8	0	[l] : 6dhf + h2o --> 5dhf + glu-L				0	0	TRUE	1
ACGAMPM	10	0.00234192	[c] : acgam6p <==> acgam1p	phosphoacetylglucosamine mutase	-5238.1	5.4.2.3	2	0	FALSE
RTOT4	1	0	[c] : R4coa_hs --> Rtotalcoa	R total flux			0	0	TRUE	1
2OXOADPTm	17	0	2oxoadp[c] + akg[m] <==> 2oxoadp[m] + akg[c]	2-oxoadipate shuttle (cytosol/mitochondria)	-89874.1		1	0	FALSE
HKt	0	0	atp[c] + h2o[c] + k[e] --> adp[c] + h[e] + k[c] + pi[c]	H+/K+ gastric/non-gastric P-ATPase and ABC ATPase	(495.1 and 496.1)	3.6.3.10	0	0	TRUE	1
HYPTROX	5	0	[c] : (2) h + (2) hyptaur + o2 --> (2) taur	Hypotaurine oxidase			0	0	FALSE
DM_dctp(m)	0	0	DM_dctp(m)	dCTP demand			0	0	TRUE	1
GLCt2r	0	0	glc-D[e] + h[e] <==> glc-D[c] + h[c]	D-glucose transport in via proton symport	-6524.1		0	0	TRUE	1
NTD3	2	0	[c] : dcmp + h2o --> dcyt + pi	5'-nucleotidase (dCMP)	(93034.1) or (30833.1) or (93034.2)	3.1.3.5	1	0	FALSE
TPI	0	0.00115741	[c] : dhap <==> g3p	triose-phosphate isomerase	(7167.1) or (286016.1)	5.3.1.1	0	0	TRUE	0.274451
TRDR	25	0.231228	[c] : h + nadph + trdox --> nadp + trdrd	thioredoxin reductase (NADPH)	(7296.3) or (7296.1) or (7296.4) or (7296.2)	1.8.1.9	8	0.345133	FALSE
CPPPGO	24	0	[c] : cpppg3 + (2) h + o2 --> (2) co2 + (2) h2o + pppg9	coproporphyrinogen oxidase (O2 required)	-1371.1	1.3.3.3	4	0	FALSE
41R1H2MAE12BOOX	5	0.00582072	[c] : adrnl + h2o + o2 --> 34dhmald + h2o2 + mma	4-[(1R)-1-Hydroxy-2-(methylamino)ethyl]-1,2-benzenediol:oxygen oxidoreductase(deaminating)(flavin-containing)	(4128.1) or (4129.1)	1.4.3.4	1	0.00833333	FALSE
FAOXC80	19	0	[m] : (3) coa + (3) fad + (3) h2o + (3) nad + occoa --> (4) accoa + (3) fadh2 + (3) h + (3) nadh	Beta oxidation of med/long chain fatty acid	(35.1) or (34.1)	1.3.99.3	0	0	TRUE	1
BALAtmr	2	0	ala-B[c] <==> ala-B[m]	Beta-alanine reversible mitochondrial transport (diffusion)			0	0	TRUE	1
ADKd	6	0	[c] : damp + datp <==> (2) dadp	adenylate kinase (d form)	(26289.2) or (26289.1)	2.7.4.3	2	0	FALSE
SPH1Ptr	2	0	sph1p[c] <==> sph1p[r]	sph1p intracellular transport			0	0	TRUE	1
URATEt	7	0	urate[c] --> urate[e]	urate export from cytosol			1	0	FALSE
PHEt4	0	0	na1[e] + phe-L[e] --> na1[c] + phe-L[c]	L-phenylalanine transport in via sodium symport	(6542.1) or (81539.1) or (11254.1) or (54407.1) or (84889.1) or (55089.1) or (6541.1)		0	0	TRUE	1
MTHFD2m	0	0	[m] : mlthf + nad <==> methf + nadh	methylenetetrahydrofolate dehydrogenase (NAD), mitochondrial	-10797.1	1.5.1.5	0	0	TRUE	1
ASNALANaEx	0	0	ala-L[c] + asn-L[e] + na1[e] --> ala-L[e] + asn-L[c] + na1[c]	L-alanine/L-asparagine Na-dependent exchange (Asn-L in)	-6510.1		0	0	TRUE	1
DM_datp(n)	2	0	DM_datp(n)	DM datp(n)			1	0	FALSE
C181CPT1	3	0	[c] : crn + odecoa --> coa + odecrn	carnitine octadecenoyl transferase	(126129.1) or (1375.3) or (1374.1) or (1375.2) or (1375.1) or (1375.4)	2.3.1.21	0	0	TRUE	1
SALMCOM2	2	0	[c] : adrnl + amet --> ahcys + h + mepi	S-Adenosyl-L-methionine:catechol O-methyltransferase	-118881	2.1.1.6	1	0	FALSE
FAS160COA	0	0	[c] : (3) h + malcoa + (2) nadph + tdcoa --> co2 + coa + h2o + (2) nadp + pmtcoa	fatty-acyl-CoA synthase (n-C16:0CoA)	-2194.1	2.3.1.86	0	0	TRUE	1
TYMSULT	0	0	[c] : paps + tym --> h + pap + tymsf	Tyramine Sulfotransferase	(6817.1) or (6818.2) or (6817.5) or (6817.2) or (6817.4) or (6818.3) or (6817.3) or (6818.1)	2.8.2.1	0	0	FALSE
AASAD3m	9	0	[m] : L2aadp6sa + h2o + nad --> L2aadp + (2) h + nadh	L-aminoadipate-semialdehyde dehydrogenase (NADH), mitochondrial		1.2.1.31	0	0	TRUE	1
RDH2a	0	0	[c] : nadp + retinol-9-cis <==> h + nadph + retinal-cis-9	retinol dehydrogenase (9-cis,NADPH)	(195814.1) or (112724.1) or (145226.1) or (51109.1) or (57665.1) or (50700.1)	1.1.1.105	0	0	TRUE	1
THFtm	0	0.00115741	thf[c] <==> thf[m]	5,6,7,8-Tetrahydrofolate transport, diffusion, mitochondrial			0	0	TRUE	0.694611
PROD2m	0	0	[m] : fad + pro-L --> 1pyr5c + fadh2 + h	Proline dehydrogenase (m)	-5625.1	1.5.99.8	0	0	TRUE	1
PI3P4Kn	0	0	[n] : atp + pail3p_hs --> adp + h + pail34p_hs	phosphatidylinositol 3-phosphate 4-kinase, nuclear			0	0	TRUE	1
KCCt	0	0	cl[e] + k[e] <==> cl[c] + k[c]	K+-Cl- cotransport	(10723.1) or (57468.1) or (9990.1) or (6560.1)		0	0	TRUE	1
DM_dctp(n)	0	0	DM_dctp(n)	DM dctp(n)			0	0	TRUE	1
DOPASFt	0	0	dopasf[c] --> dopasf[e]	Dopamine 3-0-sulfate transport (diffusion)			0	0	FALSE
NTD4	10	0.0187354	[c] : cmp + h2o --> cytd + pi	5'-nucleotidase (CMP)	-51251.1	3.1.3.5	1	0.0166667	FALSE
GCC2cm	3	0	[m] : dhlam + nad <==> h + lpam + nadh	glycine-cleavage complex (lipoamide), mitochondrial	(275.1) and (1738.1) and (2731.1) and (2653.1)	1.8.1.4	0	0	TRUE	1
LEUTAm	0	0	[m] : akg + leu-L <==> 4mop + glu-L	leucine transaminase, mitochondrial	-587.1	2.6.1.6	0	0	TRUE	1
CHLtm	0	0	chol[c] <==> chol[m]	choline transport via diffusion (cytosol to mitochondria)			0	0	TRUE	1
1PPDCRp	8	0	[x] : 1pipdn2c + h + nadh --> Lpipecol + nad	delta1-piperideine-2-carboxylate reductase, perixosomal			1	0	FALSE
PAIL45P_HStn	0	0	pail45p_hs[c] <==> pail45p_hs[n]	phosphatidylinositol 4,5-bisphosphate nuclear transport (diffusion)			0	0	TRUE	1
LDH_D	0	0	[c] : lac-D + nad <==> h + nadh + pyr	D-lactate dehydrogenase	(197257.1) or (197257.2)	1.1.1.28	0	0	TRUE	1
3SALAOX	0	0.0231481	[c] : (2) 3sala + (2) h + o2 --> (2) Lcyst	cysteinesulfinic acid oxidase			0	0.0413223	TRUE	0.010978
TKT2	2	0.0672854	[c] : e4p + xu5p-D <==> f6p + g3p	transketolase	(7086.1) or (84076.1) or (8277.1)	2.2.1.1	0	0.0330579	TRUE	0.423154
DNDPt4m	0	0	datp[c] + dudp[m] --> datp[m] + dudp[c]	dATP transport via dUDP antiport	-60386.1		0	0	TRUE	1
PLA2_2	0	0.0625	[c] : h2o + pchol_hs --> Rtotal2 + h + lpchol_hs	phospholipase A2	(8398.1) or (5320.1) or (8398.2)	3.1.1.4	0	0.0413223	TRUE	0.0808383
DNDPt60m	0	0	dgtp[c] + dudp[m] --> dgtp[m] + dudp[c]	dGTP transport via dUDP antiport	-60386.1		0	0	TRUE	1
MALSO4tm	0	0	mal-L[c] + so4[m] <==> mal-L[m] + so4[c]	Malate:sulfate antiport, mitochondrial	-1468.1		0	0	TRUE	1
DOLK_L	2	0	[c] : ctp + (0.1) dolichol_L --> cdp + (0.1) dolp_L + h	Dolichol kinase, human (liver)		2.7.1.108	0	0	TRUE	1
GGH-10FTHF7GLUl	3	0	[l] : 10fthf7glu + h2o --> 10fthf6glu + glu-L				0	0	TRUE	1
ACNAM9PL	3	0	[c] : acmanap + h2o + pep --> acnamp + pi	N-Acetylneuraminate 9-phosphate pyruvate-lyase (pyruvate-phosphorylating)	-54187.1		0	0	TRUE	1
ASNt4	0	0	asn-L[e] + na1[e] --> asn-L[c] + na1[c]	L-asparagine transport in via sodium symport	(81539.1) or (11254.1) or (54407.1) or (55089.1)		0	0	TRUE	1
CYSAMO	4	0	[c] : cysam + o2 --> (2) h + hyptaur	Cysteamine oxygenase			0	0	FALSE
INSTt4_2	0	0	inost[e] + (2) na1[e] <==> inost[c] + (2) na1[c]	inositol transport via sodium symport	-115584		0	0	TRUE	1
PRDXl	2	0	[l] : h2o2 + meoh --> fald + (2) h2o	Peroxidase (multiple substrates)	-4353.1	1.11.1.7	0	0	TRUE	1
GPDDA1	4	0.0616279	[c] : g3pc + h2o --> chol + glyc3p + h	Glycerophosphodiester phosphodiesterase (Glycerophosphocholine)		3.1.4.46	0	0.0413223	TRUE	0.0849151
STS2	0	0	[c] : estrones + h2o --> estrone + h + so4	Steryl-sulfatase	-412.1	3.1.6.2	0	0	TRUE	1
NADtru	2	0	nad[r] --> nad[c]	NAD transporter, endoplasmic reticulum			0	0	TRUE	1
AMACRp	20	0	[x] : cholcoar --> cholcoas	alpha-methylacyl-CoA racemase	(23600.2) or (23600.1)	5.1.99.4	2	0	FALSE
ATPasel	0	0	atp[c] + (3) h[c] + h2o[c] --> adp[c] + (4) h[l] + pi[c]	V-type ATPase, H+ transporting, lysosomal	Rule too large. Look up in the database.	3.6.3.14	0	0	TRUE	1
ATPtx	108	0.00132275	atp[c] <==> atp[x]	ATP transporter, peroxisomal			14	0	FALSE
METt4	0	0	met-L[e] + na1[e] --> met-L[c] + na1[c]	L-methionine transport in via sodium symport	(81539.1) or (11254.1) or (54407.1) or (6584.1)		0	0	TRUE	1
CYTK13	0	0	[c] : datp + dcmp <==> dadp + dcdp	cytidylate kinase (dCMP,dATP)	-51727.1	2.7.4.14	0	0	TRUE	1
C180CPT1	3	0	[c] : crn + stcoa --> coa + stcrn	carnitine O-stearoyl transferase	(1375.4) or (1375.2) or (126129.1) or (1375.1) or (1374.1) or (1375.3)	2.3.1.21	0	0	TRUE	1
CHOLtu	0	0	chol[e] <==> chol[c]	Choline uniport	(6582.1) or (6584.1) or (6582.2)		0	0	TRUE	1
PI3P5K	0	0	[c] : atp + pail3p_hs --> adp + h + pail35p_hs	phosphatidylinositol 3-phosphate 5-kinase	(8394.1) or (23396.1) or (8395.1)		0	0	TRUE	1
25HVITD2tin	0	0	25hvitd2[e] --> 25hvitd2[c]	25-hydroxyvitamin D2 transport in cytoplasm			0	0	TRUE	1
ALCD21_L	2	0	[c] : 12ppd-S + nad --> h + lald-L + nadh	alcohol dehydrogenase (L-1,2-propanediol)	(130.1) or (125.1) or (125.1 and 124.1) or (128.1) or (126.1) or (284273.2) or (137872.1) or (127.1) or (124.1) or (126.1 and 124.1) or (284273.1) or (125.1 and 126.1) or (131.1)		0	0	TRUE	1
FUMtm	0	0	fum[c] + pi[m] <==> fum[m] + pi[c]	fumarate transport, mitochondrial	-1468.1		0	0	TRUE	1
DHCR72r	0	0	[r] : 7dhchsterol + h + nadph --> chsterol + nadp	7-dehydrocholesterol reductase	-1717.1	1.3.1.21	0	0	TRUE	1
ITPtn	0	0	itp[c] <==> itp[n]	ITP nuclear transport			0	0	TRUE	1
NICRNTtn	2	0	nicrnt[c] <==> nicrnt[n]	NICRNT transport, nuclear trhough pore			0	0	TRUE	1
PRPPS	88	0.484536	[c] : atp + r5p <==> amp + h + prpp	phosphoribosylpyrophosphate synthetase	(221823.2) or (5631.1) or (221823.1) or (5634.1)	2.7.6.1	18	0.466019	FALSE
GTHS	5	0.240978	[c] : atp + glucys + gly --> adp + gthrd + h + pi	glutathione synthetase	-2937.1	6.3.2.3	2	0.243697	FALSE
ARGt4	0	0	arg-L[e] + na1[e] --> arg-L[c] + na1[c]	L-arginine transport in via sodium symport	-11254.1		0	0	TRUE	1
AMETt2m	9	0.768421	ahcys[m] + amet[c] <==> ahcys[c] + amet[m]	S-Adenosyl-L-methionine reversible transport, mitochondrial	(115286.1) or (115286.3) or (115286.2)		0	0.644628	TRUE	0.001
ATPS4m	0	0	adp[m] + (4) h[c] + pi[m] --> atp[m] + (3) h[m] + h2o[m]	ATP synthase (four protons for one ATP)	Rule too large. Look up in the database.	3.6.3.14	0	0	TRUE	1
DCK1n	0	0	[n] : atp + dcyt <==> adp + dcmp + h	Deoxycytidine kinase, nuclear (ATP)	-1633.1	2.7.1.74	0	0	TRUE	1
UMPK5n	0	0	[n] : datp + ump <==> dadp + udp	UMP kinase (dATP),nuclear	-51727.1	2.7.4.14	0	0	TRUE	1
PYDAMK	0	0	[c] : atp + pydam --> adp + h + pyam5p	pyridoxamine kinase	-8566.1	2.7.1.35	0	0	TRUE	1
FAOXC1811601m	3	0	[m] : (5) coa + (4) fad + (5) h2o + (5) nad + od2coa --> (5) accoa + (4) fadh2 + (5) h + (5) nadh + occoa	Beta oxidation fatty acid	(35.1) or (34.1)	1.3.99.3	0	0	TRUE	1
FKYNH	5	0	[c] : Lfmkynr + h2o --> Lkynr + for + h	N-Formyl-L-kynurenine amidohydrolase		3.5.1.9	0	0	TRUE	1
NCAMUP	0	0	ncam[e] --> ncam[c]	Nicotinamide acid uptake			0	0	FALSE
3HLYTCL	9	0.00584795	[c] : 34dhphe + h --> co2 + dopa	3-Hydroxy-L-tyrosine carboxy-lyase	-1644.1	4.1.1.28	3	0.00847458	FALSE
ARGLYSex	0	0	arg-L[e] + lys-L[c] --> arg-L[c] + lys-L[e]	Arginine/Lysine exchanger (Arg in)	(9057.1 and 6520.1)		0	0	TRUE	1
H2O2tly	2	0	h2o2[c] <==> h2o2[l]	hydrogen peroxide lysosomal transport via diffusion			0	0	TRUE	1
DMGtm	3	0	dmgly[c] <==> dmgly[m]	dimethylglycine transport via diffusion (cytosol to mitochondria)			0	0	TRUE	1
NACASPAH	2	0	[c] : Nacasp + h2o --> ac + asp-L	N-Acetyl-L-aspartate amidohydrolase	(443.1) or (91703.1)	3.5.1.15	0	0	TRUE	1
RNDR4	3	0.018583	[c] : trdrd + udp --> dudp + h2o + trdox	ribonucleoside-diphosphate reductase (UDP)	(6240.1 and 6241.1)	1.17.4.1	0	0	TRUE	0.392216
CLOHtex2	0	0	(2) cl[e] + oh1[c] --> (2) cl[c] + oh1[e]	chloride transport via hydroxide countertransport (2:1)	(65010.1) or (65010.3) or (65010.2)		0	0	TRUE	1
URATEtx	7	0	urate[x] --> urate[c]	urate export from peroxisome			1	0	FALSE
LDH_Lm	0	0	[m] : lac-L + nad <==> h + nadh + pyr	L-lactate dehydrogenase	-3939.1	1.1.1.27	0	0	TRUE	1
EBP1r	3	0	[r] : zymst --> chlstol	3-beta-hydroxysteroid-delta(8),delta(7)-isomerase	-10682.1	5.3.3.5	0	0	TRUE	1
UNK2	0	0	[c] : 2kmb + gln-L + h --> glu-L + met-L	2-keto-4-methylthiobutyrate transamination			0	0	TRUE	1
UMPK7	0	0	[c] : dgtp + ump <==> dgdp + udp	UMP kinase (dGTP)	-51727.1	2.7.4.14	0	0	TRUE	1
XOLTRI27te	5	0	xoltri27[c] <==> xoltri27[e]	27 trihydroxy cholesterol transport			1	0	FALSE
PROSTGE2t3	0	0	atp[c] + h2o[c] + prostge2[c] --> adp[c] + h[c] + pi[c] + prostge2[e]	prostaglandine E2 transport (ATP-dependent)	-10257.1		0	0	TRUE	1
PGM	0	0.00694444	[c] : 2pg <==> 3pg	phosphoglycerate mutase	(669.1) or (5223.1) or (5224.2) or (5224.1) or (669.2)	5.4.2.1	0	0	TRUE	0.5998
GLNTHRNaEx	0	0	gln-L[e] + na1[e] + thr-L[c] --> gln-L[c] + na1[c] + thr-L[e]	L-threonine/L-glutamine Na-dependent exchange (Gln-L in)	-6510.1		0	0	TRUE	1
GTHPm	0	0	[m] : (2) gthrd + h2o2 <==> gthox + (2) h2o	glutathione peroxidase, mitochondria	(10935.1) or (2879.1) or (10935.2)	1.11.1.9	0	0	TRUE	1
PI5P4Kn	1	0	[n] : atp + pail5p_hs --> adp + h + pail45p_hs	phosphatidylinositol-5-phosphate 4-kinase, nuclear		2.7.1.149	0	0	TRUE	1
NRPPHRtu	0	0	nrpphr[e] <==> nrpphr[c]	Norepinephrine uniport	(6581.1) or (6582.2) or (6582.1)		0	0	TRUE	1
DNDPt12m	0	0	adp[m] + dadp[c] --> adp[c] + dadp[m]	dADP transport via ADP antiport	-60386.1		0	0	TRUE	1
MOGAT	0	0	[c] : Rtotalcoa + mag_hs --> coa + dag_hs	monoacylglycerol acyltransferase	(116255.1) or (80168.1)		0	0	TRUE	1
DNDPt2m	0	0	atp[m] + datp[c] --> atp[c] + datp[m]	dATP transport via ATP antiport	-60386.1		0	0	TRUE	1
SMPD3l	5	0	[l] : h2o + sphmyln_hs --> cholp + crm_hs + h	sphingomyelin phosphodiesterase 3, neutral membrane (neutral sphingomyelinase II)	(55512.1) or (55512.2)		0	0	TRUE	1
HSD11B1r	0	0	[r] : cortsn + h + nadph <==> crtsl + nadp	11-beta-hydroxysteroid dehydrogenase type 1	(3290.1) or (3290.2)		0	0	TRUE	1
NADN	17	0	[c] : h2o + nad --> adprib + h + ncam	NAD nucleosidase		3.2.2.5	0	0	FALSE
AKR1D	23	0	[c] : h + nadph + xol7aone --> nadp + xol7ah	aldo-keto reductase family 1, member D1 (delta 4-3-ketosteroid-5-beta-reductase)	-6718.1		3	0	FALSE
MALSO3tm	0	0	mal-L[c] + so3[m] <==> mal-L[m] + so3[c]	Malate:sulfite antiport, mitochondrial	-1468.1		0	0	TRUE	1
DNDPt6m	0	0	datp[c] + dgdp[m] --> datp[m] + dgdp[c]	dATP transport via dGDP antiport	-60386.1		0	0	TRUE	1
FOLR2	1	0	[c] : fol + nadph --> dhf + nadp	folate reductase	-1719.1	1.5.1.3	1	0	FALSE
HOXG	24	0	[c] : (5) h + (3) nadph + (3) o2 + pheme --> biliverd + co + fe2 + (3) h2o + (3) nadp	Heme oxygenase 1	(3162.1) or (3163.1)	1.14.99.3	4	0	FALSE
ADSL1	11	0.104338	[c] : dcamp --> amp + fum	adenylosuccinate lyase	(158.1) or (158.2)	4.3.2.2	4	0.239316	FALSE
PTPAT	1	0	[c] : atp + h + pan4p <==> dpcoa + ppi	pantetheine-phosphate adenylyltransferase	-80347.1	2.7.7.3	0	0	FALSE
FACOAL160i	0	0	[c] : atp + coa + hdca --> amp + pmtcoa + ppi	C160 fatty acid activation	(2181.2) or (22305.2) or (51703.1) or (22305.1) or (2180.1) or (2181.1)	6.2.1.3	0	0	TRUE	1
CHOLATEt	0	0	cholate[e] + hco3[c] <==> cholate[c] + hco3[e]	cholate transport via bicarbonate countertransport	(6579.1) or (10599.1)		0	0	TRUE	1
ADK1m	0	0	[m] : amp + atp <==> (2) adp	adenylate kinase, mitochondrial	(204.3) or (204.1) or (205.1) or (205.3) or (205.2) or (204.2)	2.7.4.3	0	0	TRUE	1
NRPPHRt4(2)r	0	0	(2) na1[e] + nrpphr[e] <==> (2) na1[c] + nrpphr[c]	Norepinephrine reversible transport in via sodium symport (1:2)	(6530.1) or (6531.1)		0	0	TRUE	1
DNDPt10m	0	0	dadp[c] + dcdp[m] --> dadp[m] + dcdp[c]	dADP transport via dCDP antiport	-60386.1		0	0	TRUE	1
VALTA	0	0	[c] : akg + val-L <==> 3mob + glu-L	valine transaminase	-586.1	2.6.1.42	0	0	TRUE	1
CYTK4n	0	0	[n] : dcmp + gtp <==> dcdp + gdp	cytidylate kinase (dCMP,GTP),nuclear	-51727.1	2.7.4.14	0	0	TRUE	1
FPGS5m	4	0	[m] : 5dhf + atp + glu-L --> 6dhf + adp + h + pi	folylpolyglutamate synthetase (DHF), mitochondrial	-2356.1	6.3.2.17	0	0	TRUE	1
CBPS	17	0.00590319	[c] : (2) atp + gln-L + h2o + hco3 --> (2) adp + cbp + glu-L + (2) h + pi	carbamoyl-phosphate synthase (glutamine-hydrolysing)	-790.1	6.3.5.5	5	0	FALSE
UGLT	2	0	[c] : gal1p + udpg <==> g1p + udpgal	UDPglucose--hexose-1-phosphate uridylyltransferase	(2592.1) or (2592.3) or (2592.2)	2.7.7.12	0	0	TRUE	1
NTD7	0	0	[c] : amp + h2o --> adn + pi	5'-nucleotidase (AMP)	(22978.1) or (93034.2) or (93034.1)	3.1.3.5	0	0	TRUE	1
UDPDOLPT_L	6	0	[c] : (0.1) dolp_L + udpg --> (0.1) dolglcp_L + udp	UDPglucose:dolichyl-phosphate beta-D-glucosyltransferase (liver)	-29880.1	2.4.1.117	0	0	TRUE	1
ACHEe	0	0.00231481	[e] : ach + h2o --> ac + chol + h	Acetylcholinesterase	(43.1) or (43.2)	3.1.1.7	0	0.0165289	TRUE	0.416168
BAAT2x	3	0	[x] : cholcoa + taur --> coa + tchola	bile acid Coenzyme A: amino acid N-acyltransferase	-570.1	2.3.1.65	1	0	FALSE
3SPYRSPm	2	0	[m] : 3snpyr + h2o --> h + pyr + so3	3-sulfinopyruvate hydrolase (spotaneous reaction), mitochondrial			0	0	TRUE	1
SSALxm	2	0.00348028	[m] : h2o + nad + sucsal --> (2) h + nadh + succ	succinate-semialdehyde dehydrogenase (NAD) reversible (mitochondrial)	(7915.1) or (7915.2)	1.2.1.24	0	0.00826446	TRUE	0.0149701
VITD3t	1	0	vitd3[c] --> vitd3[e]	Vitamin D3 release			1	0	FALSE
PPAm	8	0.021028	[m] : h2o + ppi --> h + (2) pi	inorganic diphosphatase	(27068.4) or (27068.1) or (27068.3) or (27068.2)	3.6.1.1	0	0.0165289	TRUE	0.179179
FUM	0	0	[c] : fum + h2o <==> mal-L	fumarase	-2271.1	4.2.1.2	0	0	TRUE	1
ASNTHRNaEx	0	0	asn-L[e] + na1[e] + thr-L[c] --> asn-L[c] + na1[c] + thr-L[e]	L-threonine/L-asparagine Na-dependent exchange (Asn-L in)	-6510.1		0	0	TRUE	1
34DHOXPEGOX	5	0.00582072	[c] : 34dhmald + h + nadh <==> 34dhoxpeg + nad	3,4-Dihydroxyphenylethyleneglycol:NAD+ oxidoreductase	(130.1) or (127.1) or (125.1 and 126.1) or (131.1) or (125.1 and 124.1) or (128.1) or (137872.1) or (126.1 and 124.1)	1.1.1.1	1	0.00833333	FALSE
NKCC2t	0	0	(2) cl[e] + na1[e] + nh4[e] <==> (2) cl[c] + na1[c] + nh4[c]	Na+-K+-Cl- cotransport (NH4+)	(6557.1) or (6558.1)		0	0	TRUE	1
O2Stx	0	0	o2s[c] <==> o2s[x]	superoxide anion transport via diffusion (peroxisome)			0	0	TRUE	1
SCP2x	7	0	[x] : coa + dhocholoylcoa --> dgcholcoa + ppcoa	peroxisomal thiolase 2	-6342.1		1	0	FALSE
NADPtxu	108	0.00132275	nadp[x] --> nadp[c]	NADP transporter, peroxisome			14	0	FALSE
FALDH	1	0.02781	[c] : fald + gthrd + nad <==> Sfglutth + h + nadh	formaldehyde dehydrogenase	-128.1	1.2.1.1	0	0.0495868	TRUE	0.459082
FAOXC160	0	0	[m] : (7) coa + (7) fad + (7) h2o + (7) nad + pmtcoa --> (8) accoa + (7) fadh2 + (7) h + (7) nadh	Beta oxidation of long chain fatty acid	(34.1) or (35.1)	1.3.99.3	0	0	TRUE	1
CTPS2	0	0	[c] : atp + gln-L + h2o + utp --> adp + ctp + glu-L + (2) h + pi	CTP synthase (glutamine)	(56474.1) or (56474.2)	6.3.4.2	0	0	TRUE	1
FRUt4	0	0	fru[e] + na1[e] <==> fru[c] + na1[c]	D-fructose transport via sodium cotransport	-200010		0	0	TRUE	1
PIt8	0	0	(1.5) na1[e] + pi[e] <==> (1.5) na1[c] + pi[c]	phosphate transport in/out via Na+ symporter	(6574.1) or (6575.1)		0	0	TRUE	1
C160CPT1	2	0	[c] : crn + pmtcoa --> coa + pmtcrn	carnitine O-palmitoyltransferase	(126129.1) or (1375.3) or (1375.1) or (1375.2) or (1374.1) or (1375.4)	2.3.1.21	0	0	TRUE	1
AKGDm	0	0	[m] : akg + coa + nad --> co2 + nadh + succoa	2-oxoglutarate dehydrogenase	(4967.2) and (1738.1 and 8050.1) and (1743.1) or (4967.1) and (1738.1 and 8050.1) and (1743.1)	1.2.4.2	0	0	TRUE	1
RADH3	0	0	[c] : h2o + nad + retinal-cis-13 <==> 13-cis-retn + (2) h + nadh	retinal dehydrogenase			0	0	TRUE	1
ALAt2r	0	0	ala-L[e] + h[e] <==> ala-L[c] + h[c]	L-alanine reversible transport via proton symport	-206358		0	0	TRUE	1
CYTDK2m	6	0.018648	[m] : atp + cytd --> adp + cmp + h	cytidine kinase (ATP), mitochondrial			0	0.0165289	TRUE	0.010978
XANDp	0	0	[x] : h2o + nad + xan --> h + nadh + urate	xanthine dehydrogenase, peroxisomal	-7498.1	1.1.1.204	0	0	TRUE	1
GULNDer	0	0.0462963	[r] : glcur + h + nadph <==> guln + nadp	gulonate dehydrogenase, endoplasmic reticulum		1.1.1.19	0	0.0661157	TRUE	0.651697
LEUt4	0	0	leu-L[e] + na1[e] --> leu-L[c] + na1[c]	L-leucine transport in via sodium symport	(6542.1) or (81539.1) or (11254.1) or (55089.1) or (84889.1) or (6520.1) or (6541.1)		0	0	TRUE	1
GALt1r	0	0	gal[e] <==> gal[c]	galactose transport (uniport)	(29988.1) or (6513.1) or (6515.1) or (6514.1) or (81031.1)		0	0	TRUE	1
25HVITD2t	0	0	25hvitd2[c] --> 25hvitd2[e]	25-hydroxyvitamin D2 transport from cytoplasm			0	0	TRUE	1
GCHOLAtx	3	0	gchola[x] <==> gchola[c]	bile acid intracellular transport			1	0	FALSE
CLHCOtex	0	0	cl[e] + (2) hco3[c] --> cl[c] + (2) hco3[e]	chloride transport via bicarbonate countertransport	(116369.1) or (5172.1) or (116369.2) or (115019.2) or (1811.1) or (115019.1) or (1836.1) or (115111.1) or (115111.2)		0	0	TRUE	1
ASNtN1	0	0	asn-L[e] + h[c] + (2) na1[e] <==> asn-L[c] + h[e] + (2) na1[c]	Asparagine transport (Na, H coupled)	(10991.1) or (92745.1)		0	0	TRUE	1
CHOLt4	0	0	chol[e] + na1[e] <==> chol[c] + na1[c]	choline, sodium cotransport	-60482.1		0	0	TRUE	1
UAG2EMAi	1	0.0023175	[c] : h2o + uacgam --> acmana + h + udp	UDP-N-acetyl-D-glucosamine 2-epimerase (Hydrolysis)	-10020.1	5.1.3.14	0	0	TRUE	0.581836
DHORD9	17	0.00590319	dhor-S[c] + q10[m] --> orot[c] + q10h2[m]	dihydoorotic acid dehydrogenase (quinone10)	-1723.1		5	0	FALSE
HSD3B7P	0	0	[r] : nadp + xol7a --> h + nadph + xol7aone	hydroxy-delta-5-steroid dehydrogenase, 3 beta- and steroid delta-isomerase 7	-80270.1		0	0	TRUE	1
PIt7ir	0	0	(3) na1[e] + pi[e] --> (3) na1[c] + pi[c]	phosphate transport in/out via three Na+ symporter (irreversible)	(10050.1) or (10786.1) or (10246.1) or (6568.1)		0	0	TRUE	1
ICDHy	1	0	[c] : icit + nadp --> akg + co2 + nadph	isocitrate dehydrogenase (NADP)	-3417.1	1.1.1.42	0	0	TRUE	1
FPGS7m	3	0	[m] : 10fthf + (4) atp + (4) glu-L --> 10fthf5glu + (4) adp + (4) h + (4) pi	folylpolyglutamate synthetase (10fthf), mitochondrial	-2356.1	6.3.2.17	0	0	TRUE	1
6THFtl	0	0.00115741	6thf[c] --> 6thf[l]	6-glutamyl-THF transport, lysosomal			0	0	TRUE	0.592814
URIDK2m	2	0	[m] : atp + dump <==> adp + dudp	uridylate kinase (dUMP), mitochondrial			0	0	TRUE	1
PI4P5K	0	0	[c] : atp + pail4p_hs --> adp + h + pail45p_hs	phosphatidylinositol 4-phosphate 5-kinase	(200576.2) or (8396.1) or (200576.3) or (79837.1) or (8394.1) or (23396.1) or (8395.1) or (8396.2) or (5305.1) or (200576.1)	2.7.1.68	0	0	TRUE	1
DOLK_U	2	0	[c] : ctp + (0.1) dolichol_U --> cdp + (0.1) dolp_U + h	Dolichol kinase, human (uterus)		2.7.1.108	0	0	TRUE	1
PIK5	0	0.00231481	[c] : atp + pail_hs --> adp + h + pail5p_hs	phosphatidylinositol 5-kinase	(8394.1) or (23396.1) or (8395.1)		0	0	TRUE	0.617764
ETFQO	0	0	[m] : etfrd + q10 --> etfox + q10h2	Electron transfer flavoprotein-ubiquinone oxidoreductase	-2110.1	1.5.5.1	0	0	TRUE	1
FAOXC18280m	3	0	[m] : (5) coa + (3) fad + (5) h2o + lneldccoa + (5) nad --> (5) accoa + (3) fadh2 + (5) h + (5) nadh + occoa	Beta oxidation of fatty acid	(34.1) or (35.1)	1.3.99.3	0	0	TRUE	1
TKT1	2	0.0672854	[c] : r5p + xu5p-D <==> g3p + s7p	transketolase	(7086.1) or (84076.1) or (8277.1)	2.2.1.1	0	0.0330579	TRUE	0.423154
BAAT3x	7	0	[x] : dgcholcoa + gly --> coa + dgchol	bile acid Coenzyme A: amino acid N-acyltransferase	-570.1	2.3.1.65	1	0	FALSE
PEAMNO	2	0	[c] : h2o + o2 + peamn --> h2o2 + nh4 + pacald	Phenethylamine oxidase	(4129.1) or (26.1) or (4128.1) or (314.1) or (314.2)	1.4.3.6	1	0	FALSE
RNMK	1	0	[c] : atp + rnam --> adp + h + nmn	ribosylnicotinamide kinase	-54981.1	2.7.1.22	0	0	TRUE	1
NTD1	0	0	[c] : dump + h2o --> duri + pi	5'-nucleotidase (dUMP)	-30833.1	3.1.3.5	0	0	TRUE	1
NDP8	0	0	[c] : dudp + h2o --> dump + h + pi	nucleoside-diphosphatase (dUDP)	-1841.1	3.6.1.6	0	0	TRUE	1
PPBNGS	24	0	[c] : (2) 5aop --> h + (2) h2o + ppbng	porphobilinogen synthase	(210.1) or (210.2)	4.2.1.24	4	0	FALSE
DM_melanin(c)	0	0	DM_melanin(c)				0	0	FALSE
DM_sprm(c)	1	0	DM_sprm(c)				1	0	FALSE
STS1	0	0	[c] : dheas + h2o --> dhea + h + so4	Steryl-sulfatase	-412.1	3.1.6.2	0	0	TRUE	1
NCKt	0	0	ca2[e] + k[e] + (4) na1[c] <==> ca2[c] + k[c] + (4) na1[e]	Na+/Ca2+-K+ exchange	(123041.2) or (57419.1) or (9187.1) or (123041.3) or (25769.1) or (123041.1)		0	0	TRUE	1
PYDXNK	0	0	[c] : atp + pydxn --> adp + h + pdx5p	pyridoxine kinase	-8566.1	2.7.1.35	0	0	FALSE
SPHS1Pte	1	0	sphs1p[c] <==> sphs1p[e]	sphingosine-1-phosphate transport			1	0	FALSE
MCLACCYSR	4	0	[c] : cys-L + mercplac + nad --> h + mercplaccys + nadh	3-mercaptolactate:cysteine reductase			1	0	FALSE
ASPGLUm	0	0	asp-L[m] + glu-L[c] + h[c] <==> asp-L[c] + glu-L[m] + h[m]	aspartate-glutamate mitochondrial shuttle	(8604.1) or (10165.1)		0	0	TRUE	1
PFK26	1	0	[c] : atp + f6p --> adp + f26bp + h	6-phosphofructo-2-kinase	(5210.1) or (5207.1) or (5209.1) or (5208.1)	2.7.1.105	0	0	TRUE	1
GLUCYS	5	0.240978	[c] : atp + cys-L + glu-L --> adp + glucys + h + pi	gamma-glutamylcysteine synthetase	(2729.1) and (2730.1)	6.3.2.2	2	0.243697	FALSE
GTMLTe	5	0.240978	ala-L[c] + gthrd[c] --> cgly[e] + gluala[e]	g-glutamyltransferase (e)	(2679.1) or (2678.1) or (2678.3) or (2678.2)	2.3.2.2	2	0.243697	FALSE
ACHtn	4	0	ach[n] <==> ach[c]	Acetylcholin transport, nuclear trhough pores			0	0	TRUE	1
PI5P3K	0	0	[c] : atp + pail5p_hs --> adp + h + pail35p_hs	phosphatidylinositol-5-phosphate 3-kinase	(5295.2 and 5291.1) or (23533.1 and 5294.1) or (5295.2 and 5290.1) or (5293.1 and 5295.3) or (5287.1) or (5286.1) or (5293.1 and 5296.1) or (5295.2 and 5293.1) or (5296.1 and 5291.1) or (5290.1 and 5295.1) or (5288.1) or (5290.1 and 8503.1) or (5291.1 and 5295.3) or (10870.1 and 5294.1) or (5291.1 and 8503.1) or (5293.1 and 5295.1) or (5296.1 and 5290.1) or (5289.1) or (5293.1 and 8503.1) or (529…		0	0	TRUE	1
SPHK21c	12	0	[c] : atp + sphings --> adp + h + sphs1p	sphingosine kinase 2	-56848.1		2	0	FALSE
CYTK14n	0	0	[n] : dcmp + utp <==> dcdp + udp	cytidylate kinase (dCMP,CTP),nuclear	-51727.1	2.7.4.14	0	0	TRUE	1
GLYATm	3	0	[m] : accoa + gly <==> 2aobut + coa	glycine C-acetyltransferase	-23464.1	2.3.1.29	0	0	TRUE	1
PGK	0	0	[c] : 3pg + atp <==> 13dpg + adp	phosphoglycerate kinase	(5230.1) or (348477.1) or (5232.1)	2.7.2.3	0	0	TRUE	1
PROt4	0	0	na1[e] + pro-L[e] --> na1[c] + pro-L[c]	Na+/Proline-L symporter	(55089.1) or (81539.1) or (54407.1)		0	0	TRUE	1
GGNG	6	0	[c] : Tyr-ggn + (8) udpg --> ggn + (8) h + (8) udp	glycogenin self-glucosylation	(8908.1) and (2998.1) or (2998.1) and (2992.1) or (2997.1) and (2992.1) or (8908.1) and (2997.1)		0	0	TRUE	1
CYSGLNNaEx	0	0	cys-L[e] + gln-L[c] + na1[e] --> cys-L[c] + gln-L[e] + na1[c]	L-cysteine/L-glutamine Na-dependent exchange (Cys-L in)	-6510.1		0	0	TRUE	1
TMDK1	0	0	[c] : atp + thymd --> adp + dtmp + h	thymidine kinase (ATP:thymidine)	(7084.1) or (7083.1)	2.7.1.21	0	0	TRUE	1
PPD2CSPp	8	0	[x] : 6a2ohxnt --> 1pipdn2c + h2o	PPD2CSPp			1	0	FALSE
SBPP3er	1	0	[r] : h2o + sphs1p --> pi + sphings	sphingoid base-phosphate phosphatase (sphinganine 1-phosphatase), endoplasmic reticulum	-81537.1		0	0	TRUE	1
AACOAT	0	0	[c] : acac + atp + coa <==> aacoa + amp + ppi	Acetoacetyl-CoA:acetate CoA-transferase	-65985.1	6.2.1.16	0	0	TRUE	1
GUAD	0	0	[c] : gua + h + h2o --> nh4 + xan	guanine deaminase	-9615.1	3.5.4.3	0	0	TRUE	1
PPCOACm	50	0	[m] : atp + hco3 + ppcoa --> adp + h + mmcoa-S + pi	Propionyl-CoA carboxylase, mitochondrial	(5096.1 and 5095.1)	6.4.1.3	5	0	FALSE
CHLPCTD	1	0	[c] : cholp + ctp + h --> cdpchol + ppi	choline phosphate cytididyltransferase	(5130.1) or (9468.1)	2.7.7.15	0	0	TRUE	1
C161CRNt	3	0	hdcecrn[c] --> hdcecrn[m]	C161 transport into the mitochondria	-788.1		0	0	TRUE	1
GF6PTA	0	0.00578704	[c] : f6p + gln-L --> gam6p + glu-L	glutamine-fructose-6-phosphate transaminase	(2673.1) or (9945.1)	2.6.1.16	0	0	TRUE	0.47006
ETHAK	3	0.00464576	[c] : atp + etha --> adp + ethamp + h	Ethanolamine kinase	(1119.2) or (55500.1) or (1119.1) or (55224.1)	2.7.1.82	0	0	TRUE	0.724551
FADH2tru	108	0.00132275	fadh2[c] --> fadh2[r]	FADH2 transporter, endoplasmic reticulum			14	0	FALSE
TCHOLAt	0	0	hco3[c] + tchola[e] <==> hco3[e] + tchola[c]	taurocholate transport via bicarbonate countertransport	(28231.1) or (6579.1) or (28234.1) or (10599.1)		0	0	TRUE	1
LNS14DMr	108	0.00132275	[r] : (2) h + lanost + (3) nadph + (3) o2 --> 44mctr + for + (4) h2o + (3) nadp	cytochrome P450 lanosterol 14-alpha-demethylase	-1595.1	1.14.14.1	14	0	FALSE
FATP3t	0	0	na1[c] + ocdca[c] <==> na1[e] + ocdca[e]	fatty acid electroneutral transport	(376497.1) or (376497.2)		0	0	TRUE	1
PYDXPP	0	0	[c] : h2o + pydx5p --> pi + pydx	Pyridoxal 5-phosphate phosphatase	-57026.1		0	0	FALSE
NDPK10	0	0	[c] : atp + didp <==> adp + ditp	nucleoside-diphosphate kinase (ATP:dIDP)	(4830.2 and 4831.1) or (4832.1) or (10201.1) or (29922.2) or (29922.1) or (4831.1 and 4830.1)	2.7.4.6	0	0	TRUE	1
GLYCLTDy	0	0.00694444	[c] : glx + h + nadph --> glyclt + nadp	Glycolate dehydrogenase (NADP)	-9380.1	1.1.1.26	0	0	TRUE	0.179641
CYOR-u10m	17	0.00590319	(2) ficytC[m] + (2) h[m] + q10h2[m] --> (2) focytC[m] + (4) h[c] + q10[m]				5	0	FALSE
10FTHF5GLUtm	0	0	10fthf5glu[m] --> 10fthf5glu[c]	5-glutamyl-10FTHF transport, mitochondrial			0	0	TRUE	1
FPGSm	3	0	[m] : (4) atp + (4) glu-L + thf --> 5thf + (4) adp + (4) h + (4) pi	folylpolyglutamate synthetase, mitochondrial	-2356.1	6.3.2.17	0	0	TRUE	1
10FTHFtm	0	0	10fthf[c] <==> 10fthf[m]	10-Formyltetrahydrofolate mitochondrial transport via diffusion			0	0	TRUE	1
P5CRxm	0	0	[m] : 1pyr5c + (2) h + nadh --> nad + pro-L	pyrroline-5-carboxylate reductase (m)	(5831.1) or (5831.2)	1.5.1.2	0	0	TRUE	1
ORNt3m	0	0	h[c] + orn[m] <==> h[m] + orn[c]	ornithine mitochondrial transport via proton antiport	(83884.1) or (10166.1)		0	0	TRUE	1
GLCAASE9ly	5	0	[l] : (2) h2o + ha_pre1 --> acgam + glcur	beta-glucuronidase, lysosomal	-2990.1	3.2.1.31	0	0	TRUE	1
GLXO1	0	0	[c] : glx + h2o + nad --> (2) h + nadh + oxa	glyoxylate oxidase	(3939.1) or (55293.1) or (3945.1 and 3939.1) or (197257.1) or (92483.1) or (3945.1) or (160287.1) or (3948.1) or (197257.2) or (3948.2)	1.2.3.5	0	0	TRUE	1
FAOXC16080x	1	0	[x] : (4) coa + (4) h2o + (4) nad + (4) o2 + pmtcoa --> (4) accoa + (4) h + (4) h2o2 + (4) nadh + occoa	Beta oxidation of long chain fatty acid	(51.1 and 3295.1 and 30.1) or (51.1 and 30.1 and 1962.1) or (51.2 and 30.1 and 1962.1) or (3295.1 and 51.2 and 30.1)	1.3.99.3	0	0	TRUE	1
GTHOm	0	0	[m] : gthox + h + nadph --> (2) gthrd + nadp	glutathione oxidoreductase	-2936.1	1.8.1.7	0	0	TRUE	1
CYTK5n	0	0	[n] : cmp + gtp <==> cdp + gdp	cytidylate kinase (CMP),nuclear	-51727.1	2.7.4.14	0	0	TRUE	1
H2O2t	0	0	h2o2[e] <==> h2o2[c]	hydrogen peroxide transport via diffusion			0	0	TRUE	1
PNTEH	4	0	[c] : h2o + ptth --> cysam + pnto-R	Hydrolase Class ( RXN R02973)	(8876.1) and (8875.2) and (55350.3) or (8876.1) and (8875.2) and (55350.2) or (8876.1) and (8875.1) and (55350.1) or (8876.1) and (55350.2) and (8875.1) or (8875.2) and (8876.1) and (55350.1) or (8876.1) and (55350.3) and (8875.1)		0	0	FALSE
OCDCEAtr	0	0	ocdcea[e] <==> ocdcea[c]	fatty acid transport via diffusion			0	0	TRUE	1
O2tm	0	0	o2[c] <==> o2[m]	O2 transport (diffusion)			0	0	TRUE	1
ALCD22_L	0	0	[c] : lald-L + nad --> h + mthgxl + nadh	alcohol dehydrogenase (L-lactaldehyde)	(126.1) or (137872.1) or (126.1 and 124.1) or (127.1) or (130.1) or (284273.1) or (125.1 and 124.1) or (128.1) or (124.1) or (125.1) or (284273.2) or (131.1) or (125.1 and 126.1)	1.2.1.49	0	0	TRUE	1
PPItr	0	0	ppi[c] <==> ppi[r]	Diphosphate transporter, endoplasmic reticulum			0	0	TRUE	1
CITRtm	0	0	citr-L[m] <==> citr-L[c]	citrulline mitochondrial transport via proton antiport	(83884.1) or (10166.1)		0	0	TRUE	1
ARTPLM2m	3	0.0162602	[m] : Rtotal2coa <==> pmtcoa	R group to palmitate conversion			0	0.00826446	TRUE	0.0959041
ELAIDCPT2	3	0	[m] : coa + elaidcrn --> crn + od2coa	carnitine transferase	-1376.1		0	0	TRUE	1
RTOTAL2CRNCPT1	3	0.0162602	[c] : Rtotal2coa + crn --> Rtotal2crn + coa	carnitine fatty-acyl transferase	(1375.1) or (1375.4) or (1375.3) or (1374.1) or (126129.1) or (1375.2)	2.3.1.21	0	0.00826446	TRUE	0.0958084
NDPK2n	0	0	[n] : atp + udp <==> adp + utp	nucleoside-diphosphate kinase (ATP:UDP), nuclear	(4831.1 and 4830.1) or (4830.2 and 4831.1)	2.7.4.6	0	0	TRUE	1
ALAtN1	0	0	ala-L[e] + h[c] + (2) na1[e] <==> ala-L[c] + h[e] + (2) na1[c]	Alanine transport (Na, H coupled)	(10991.1) or (92745.1)		0	0	TRUE	1
PI345P5Pn	0	0	[n] : h2o + pail345p_hs --> pail34p_hs + pi	phosphatidylinositol-3,4,5-trisphosphate 5-phosphatase, nuclear			0	0	TRUE	1
INSTt2r	0	0	h[e] + inost[e] <==> h[c] + inost[c]	inositol transport in via proton symport	-114134		0	0	TRUE	1
AIRCr	29	0.0179641	[c] : air + co2 <==> 5aizc + h	phosphoribosylaminoimidazole carboxylase	-10606.1	4.1.1.21	9	0.0267857	FALSE
XOLTRI27tc	5	0	xoltri27[r] <==> xoltri27[c]	27 trihydroxy cholesterol transport			1	0	FALSE
GSNt5	0	0	gsn[e] + (2) na1[e] --> gsn[c] + (2) na1[c]	guanosine transport in via sodium (1:2) symport	-64078.1		0	0	TRUE	1
CYTK11	0	0	[c] : dcmp + dgtp <==> dcdp + dgdp	cytidylate kinase (dCMP,dGTP)	-51727.1	2.7.4.14	0	0	TRUE	1
DOLICHOL_Uter	2	0	(0.1) dolichol_U[r] <==> (0.1) dolichol_U[c]	dolichol diffusion, human (uterus)			0	0	TRUE	1
3SPYRSP	1	0.00926999	[c] : 3snpyr + h2o --> h + pyr + so3	3-sulfinopyruvate hydrolase (spotaneous reaction)			0	0.0330579	TRUE	0.00799201
TRIODTHYt2	0	0	triodthy[e] <==> triodthy[c]	T3 transport via facilitated diffusion	-6567.1		0	0	TRUE	1
DOPAtu	0	0	dopa[e] <==> dopa[c]	Dopamine uniport	(6581.1) or (6582.2) or (6582.1)		0	0	TRUE	1
TYRt4	0	0	na1[e] + tyr-L[e] --> na1[c] + tyr-L[c]	L-tyrosine transport in via sodium symport	-11254.1		0	0	TRUE	1
LALDO2x	0	0	[c] : h + mthgxl + nadh --> lald-D + nad	D-Lactaldehyde:NAD+ 1-oxidoreductase	-8574.1	1.1.1.21	0	0	TRUE	1
CYSTS	5	0.946449	[c] : hcys-L + ser-L --> cyst-L + h2o	cystathionine beta-synthase	-875.1	4.2.1.22	1	1.01667	FALSE
MECOAS1m	0	0	[m] : coa + gtp + mescon <==> gdp + mescoa + pi	mesaconate--CoA ligase (GDP-forming)	(8802.1 and 8801.1)	6.2.1.4	0	0	TRUE	1
THMTPt	0	0	(3) oh1[e] + thmtp[c] --> (3) oh1[c] + thmtp[e]	Thiamine triphosphate transport in via anion antiport	(6573.1) or (6573.2)		0	0	FALSE
P4508B11r	0	0	[r] : h + nadph + o2 + xol7aone --> h2o + nadp + xoldiolone	sterol 12-alpha-hydroxylase	-1582.1		0	0	TRUE	1
DGULND	22	0	[c] : 3dhguln + h <==> co2 + xylu-L	dehydro-L-gulonate decarboxylase		4.1.1.34	2	0	FALSE
ACITL	0	0	[c] : atp + cit + coa --> accoa + adp + oaa + pi	ATP-Citrate lyase	(47.1) or (47.2)		0	0	TRUE	1
RPE	0	0.00925926	[c] : ru5p-D <==> xu5p-D	ribulose 5-phosphate 3-epimerase	(6120.1) or (6120.2)	5.1.3.1	0	0	TRUE	0.741517
RDH4	3	0	[c] : nad + retinol-cis-13 <==> h + nadh + retinal-cis-13	retinol dehydrogenase (13-cis,NADH)	-5959.1	1.1.1.105	0	0	TRUE	1
ALASERNaEx	0	0	ala-L[e] + na1[e] + ser-L[c] --> ala-L[c] + na1[c] + ser-L[e]	L-alanine/L-serine Na-dependent exchange (Ala-L in)	(6509.1) or (6510.1)		0	0	TRUE	1
EBP2r	1	0	[r] : zymstnl --> lthstrl	3-beta-hydroxysteroid-delta(8),delta(7)-isomerase	-10682.1	5.3.3.5	0	0	TRUE	1
RETHe	2	0	[e] : h2o + retfa --> Rtotal2 + h + retinol	retinyl ester hydrolase, extracellular			2	0	FALSE
NTD11	0	0	[c] : h2o + imp --> ins + pi	5'-nucleotidase (IMP)	(22978.1) or (93034.2) or (93034.1)	3.1.3.5	0	0	TRUE	1
MTRI	10	0.0374707	[c] : 5mdr1p <==> 5mdru1p	5-methylthioribose-1-phosphate isomerase		5.3.1.23	1	0.05	FALSE
ADNCYC	0	0	[c] : atp --> camp + ppi	adenylate cyclase	(112.1) or (55811.1) or (109.1) or (112.2) or (114.1) or (108.1) or (113.1) or (107.1) or (196883.1) or (115.1) or (111.1)	4.6.1.1	0	0	TRUE	1
GARFT	29	0.0179641	[c] : 10fthf + gar <==> fgam + h + thf	phosphoribosylglycinamide formyltransferase	(2618.1) or (2618.2)	2.1.2.2	9	0.0267857	FALSE
ADNK1m	1	0	[m] : adn + atp --> adp + amp + h	adenosine kinase, mitochondrial		2.7.1.20	0	0	TRUE	1
2HCO3_NAt	0	0	(2) hco3[e] + na1[e] <==> (2) hco3[c] + na1[c]	bicarbonate transport (Na/HCO3 1:2 cotransport)	(57835.3) or (8671.1) or (57835.2) or (57835.1) or (57835.4)		0	0	TRUE	1
C4STMO1r	108	0.00132275	[r] : 44mzym + (3) h + (3) nadph + (3) o2 --> 4mzym_int1 + (4) h2o + (3) nadp	C-4 sterol methyl oxidase (4,4-dimethylzymosterol)	-6307.1		14	0	FALSE
FTCD	1	0	[c] : 5forthf + (2) h --> methf + nh4	formimidoyltransferase cyclodeaminase	(10841.1) or (10841.2)	4.3.1.4	0	0	FALSE
NORANMT	9	0.00584795	[c] : amet + nrpphr --> adrnl + ahcys + h	noradrenaline N-methyltransferase	-5409.1	2.1.1.28	3	0.00847458	FALSE
RADH4	0	0	[c] : h2o + nadp + retinal-cis-13 <==> 13-cis-retn + (2) h + nadph	retinal dehydrogenase (NADPH)			0	0	TRUE	1
CDSm	6	0.018648	[m] : ctp + h + pa_hs --> cdpdag_hs + ppi	phosphatidate cytidylyltransferase	-8760.1	2.7.7.41	0	0.0165289	TRUE	0.011
CYSTSERex	0	0	Lcystin[e] + ser-L[c] --> Lcystin[c] + ser-L[e]	L-cystine/glycine exchanger (cystine in)	(6519.1 and 11136.1)		0	0	TRUE	1
DNDPt15m	0	0	dgdp[m] + dudp[c] --> dgdp[c] + dudp[m]	dUDP transport via dGDP antiport	-60386.1		0	0	TRUE	1
UDPG1P	1	0	[c] : h2o + udpglcur --> glcur1p + (2) h + ump	UDPglucuronate uridine-monophosphohydrolase			0	0	TRUE	1
FTHFDH	0	0	[c] : 10fthf + h2o + nadp --> co2 + h + nadph + thf	formyltetrahydrofolate dehydrogenase	-10840.1	1.5.1.6	0	0	TRUE	1
SERtN1	0	0	h[c] + (2) na1[e] + ser-L[e] <==> h[e] + (2) na1[c] + ser-L[c]	Serine transport (Na, H coupled)	-92745.1		0	0	TRUE	1
SUCCt4_2	0	0	(2) na1[e] + succ[e] <==> (2) na1[c] + succ[c]	succinate transport via sodium symport	-9058.1		0	0	TRUE	1
ARTFR42	0	0	fadh2[m] + odecoa[c] --> (1.125) R4coa_hs[c] + fad[m]	R group artificial flux			0	0	TRUE	1
AMANK	3	0	[c] : acmana + atp --> acmanap + adp + h	N-acetyl-D-mannosamine kinase	(10020.1) or (55577.1)	2.7.1.60	0	0	TRUE	1
FPGS2	0	0.00347222	[c] : 5thf + atp + glu-L --> 6thf + adp + h + pi	folylpolyglutamate synthetase	-2356.1	6.3.2.17	0	0	TRUE	0.320359
CYSGLYexR	0	0	cys-L[c] + gly[e] <==> cys-L[e] + gly[c]	L-cysteine/glycine reversible exchanger	(56301.1) and (6520.1)		0	0	TRUE	1
LCADi	0	0	[c] : h2o + lald-L + nad --> (2) h + lac-L + nadh	lactaldehyde dehydrogenase	(218.1) or (223.1) or (8854.2) or (224.1) or (222.1) or (8854.1) or (221.1) or (216.1) or (8854.3) or (501.1) or (220.1)	1.2.1.21	0	0	TRUE	1
CYTK9n	0	0	[n] : cmp + dctp <==> cdp + dcdp	cytidylate kinase (CMP,dCTP),nuclear	-51727.1	2.7.4.14	0	0	TRUE	1
ARTPLM1	0	0.0868056	[c] : Rtotalcoa <==> pmtcoa	R group to palmitate conversion			0	0.0991736	TRUE	0.202595
4PYRDX	0	0	4pyrdx[c] + atp[c] + h2o[c] --> 4pyrdx[e] + adp[c] + h[c] + pi[c]	4-Pyridoxal secretion			0	0	FALSE
PI4P3K	0	0	[c] : atp + pail4p_hs --> adp + h + pail34p_hs	phosphatidylinositol 4-phosphate 3-kinase	(5291.1 and 5295.3) or (5296.1 and 5290.1) or (5293.1 and 5296.1) or (5287.1) or (5286.1) or (5293.1 and 8503.1) or (5293.1 and 5295.3) or (5291.1 and 8503.1) or (5295.2 and 5290.1) or (5288.1) or (5291.1 and 5295.1) or (5296.1 and 5291.1) or (23533.1 and 5294.1) or (5293.1 and 5295.1) or (5295.2 and 5293.1) or (5290.1 and 8503.1) or (5290.1 and 5295.3) or (10870.1 and 5294.1) or (5295.2 and 5291…		0	0	TRUE	1
GLNtN1	0	0	gln-L[e] + h[c] + (2) na1[e] <==> gln-L[c] + h[e] + (2) na1[c]	Glutamine transport (Na, H coupled)	(10991.1) or (92745.1)		0	0	TRUE	1
3MLDAt	4	0	3mlda[c] <==> 3mlda[e]	3MLDA extracellular transport via diffusion			1	0	FALSE
FPGS8	0	0.00347222	[c] : 10fthf5glu + atp + glu-L --> 10fthf6glu + adp + h + pi	folylpolyglutamate synthetase (10fthf)	-2356.1	6.3.2.17	0	0	TRUE	0.317365
TYRTA	0	0	[c] : akg + tyr-L <==> 34hpp + glu-L	tyrosine transaminase	-2805.1	2.6.1.5	0	0	TRUE	1
OIVD2m	0	0	[m] : 3mob + coa + nad --> co2 + ibcoa + nadh	2-oxoisovalerate dehydrogenase (acylating; 3-methyl-2-oxobutanoate), mitochondrial	(1629.1) and (594.1 and 593.1) and (1738.1) or (1629.1) and (1738.1) and (594.2 and 593.1)	1.2.1.25	0	0	FALSE
MGCHrm	0	0	[m] : 3mgcoa + h2o <==> hmgcoa	methylglutaconyl-CoA hydratase (reversible), mitochondrial	-549.1	4.2.1.18	0	0	TRUE	1
DNDPt13m	0	0	atp[m] + dadp[c] --> atp[c] + dadp[m]	dADP transport via ATP antiport	-60386.1		0	0	TRUE	1
SPODMn	0	0	[n] : (2) h + (2) o2s --> h2o2 + o2	superoxide dismutase, nuclear	-6647.1	1.15.1.1	0	0	TRUE	1
SLCBK1	4	0	[c] : atp + sphgn --> adp + h + sph1p	sphingolipid long chain base kinase (sphinganine)	-56848.1		1	0	FALSE
CYSTGLUex	0	0	Lcystin[e] + glu-L[c] --> Lcystin[c] + glu-L[e]	L-cystine/L-glutamate exchanger	(23657.1 and 6520.1)		0	0	TRUE	1
CATm	0	0	[m] : (2) h2o2 --> (2) h2o + o2	catalase	-847.1	1.11.1.6	0	0	TRUE	1
FAS140COA	7	0	[c] : ddcacoa + (3) h + malcoa + (2) nadph --> co2 + coa + h2o + (2) nadp + tdcoa	fatty-acyl-CoA synthase (n-C14:0CoA)	-2194.1	2.3.1.86	0	0	FALSE
BTNPLm	0	0	[m] : apoC-Lys + btamp --> amp + apoC-Lys_btn + h	holocarboxylase synthestase (biotin protein ligase), mitochondrial	-3141.1		0	0	TRUE	1
SERPT	24	0.0238095	[c] : h + pmtcoa + ser-L --> 3dsphgn + co2 + coa	serine C-palmitoyltransferase	(10558.1 and 9517.1)	2.3.1.50	5	0.00862069	FALSE
OIVD1m	0	0	[m] : 4mop + coa + nad --> co2 + ivcoa + nadh	2-oxoisovalerate dehydrogenase (acylating; 4-methyl-2-oxopentaoate), mitochondrial	(1629.1) and (594.1 and 593.1) and (1738.1) or (1629.1) and (1738.1) and (594.2 and 593.1)	1.2.1.25	0	0	TRUE	1
DNDPt44m	0	0	atp[m] + dttp[c] --> atp[c] + dttp[m]	dTTP transport via ATP antiport	-60386.1		0	0	TRUE	1
TYR3MO2	0	0	[c] : o2 + thbpt + tyr-L --> 34dhphe + thbpt4acam	tyrosine 3-monooxygenase	(7054.1) or (7054.3) or (7054.2)	1.14.16.2	0	0	TRUE	1
RTOTALCRNCPT2	3	0	[m] : Rtotalcrn + coa --> Rtotalcoa + crn	R group transport into the mitochondria	-1376.1		0	0	TRUE	1
NTD6	0	0	[c] : damp + h2o --> dad-2 + pi	5'-nucleotidase (dAMP)	-22978.1	3.1.3.5	0	0	TRUE	1
It	0	0	i[e] <==> i[c]	Iodide uniport	-160728		0	0	TRUE	1
ARGSL	9	0	[c] : argsuc <==> arg-L + fum	argininosuccinate lyase	-435.1	4.3.2.1	1	0	FALSE
PRASCS	29	0.0179641	[c] : 5aizc + asp-L + atp <==> 25aics + adp + h + pi	phosphoribosylaminoimidazolesuccinocarboxamide synthase	-10606.1	6.3.2.6	9	0.0267857	FALSE
ASCBt4	0	0	ascb-L[e] + na1[e] <==> ascb-L[c] + na1[c]	L-ascorbate transport via proton symport	(9962.2) or (9963.1) or (9962.1) or (9963.2)		0	0	TRUE	1
HCO3_NAt	0	0	hco3[e] + na1[e] <==> hco3[c] + na1[c]	bicarbonate transport (Na/HCO3 cotransport)	-9497.1		0	0	TRUE	1
DNDPt9m	0	0	dadp[c] + dtdp[m] --> dadp[m] + dtdp[c]	dADP transport via dTDP antiport	-60386.1		0	0	TRUE	1
TRPO2	5	0	[c] : o2 + trp-L --> Lfmkynr	L-Tryptophan:oxygen 2,3-oxidoreductase (decyclizing)	-6999.1	1.13.11.11	0	0	TRUE	1
P45027A11m	20	0	[m] : h + nadph + o2 + xoltriol --> h2o + nadp + xoltetrol	5-beta-cholestane-3-alpha,7-alpha,12-alpha-triol 27-hydroxylase	-1593.1	1.14.13.15	2	0	FALSE
DNDPt28m	0	0	dcdp[c] + dgdp[m] --> dcdp[m] + dgdp[c]	dCDP transport via dGDP antiport	-60386.1		0	0	TRUE	1
DM_dttp(n)	0	0	DM_dttp(n)	DM dttp(n)			0	0	TRUE	1
ACACT1r	0	0	[c] : (2) accoa <==> aacoa + coa	acetyl-CoA C-acetyltransferase	-39.1	2.3.1.9	0	0	TRUE	1
PYDXNtr	0	0	pydxn[e] <==> pydxn[c]	pyridoxine transport via diffusion			0	0	FALSE
MMCDm	0	0	[m] : h + mmcoa-S --> co2 + ppcoa	Methylmalonyl-CoA decarboxylase, mitochondrial	-23417.1	4.1.1.41	0	0	TRUE	1
CYTK2	0	0	[c] : atp + dcmp <==> adp + dcdp	cytidylate kinase (dCMP)	-51727.1	2.7.4.14	0	0	TRUE	1
HCO3Em	0	0	[m] : co2 + h2o <==> h + hco3	HCO3 equilibration reaction			0	0	TRUE	1
CYSGLYex	0	0	cys-L[c] + gly[e] --> cys-L[e] + gly[c]	L-cysteine/glycine exchanger	(6520.1) and (23428.1) or (6520.1) and (23428.2)		0	0	TRUE	1
IDPtn	0	0	idp[c] <==> idp[n]	IDP nuclear transport			0	0	TRUE	1
ASPCTr	17	0.00590319	[c] : asp-L + cbp <==> cbasp + h + pi	aspartate carbamoyltransferase (reversible)	-790.1	2.1.3.2	5	0	FALSE
GLYK	0	0	[c] : atp + glyc --> adp + glyc3p + h	glycerol kinase	(2710.2) or (2712.1) or (2710.1) or (2713.1)	2.7.1.30	0	0	TRUE	1
ALATA_L	0	0	[c] : akg + ala-L <==> glu-L + pyr	L-alanine transaminase	(2875.1) or (84706.1)	2.6.1.2	0	0	TRUE	1
CDIPTr	34	0.060241	[c] : cdpdag_hs + inost <==> cmp + h + pail_hs	phosphatidylinositol synthase (Homo sapiens)	(10423.1) or (10423.2)	2.7.8.11	0	0.0661157	TRUE	0.205205
XOLTRI25tc	4	0	xoltri25[r] <==> xoltri25[c]	25 trihydroxy cholesterol transport			1	0	FALSE
KHK2	1	0	[c] : atp + xylu-D --> adp + h + xu1p-D	ketohexokinase (D-xylulose)	(3795.1) or (3795.2)	2.7.1.3	0	0	TRUE	1
LNELDCCPT2	3	0	[m] : coa + lneldccrn --> crn + lneldccoa	carnitine transferase	-1376.1		0	0	TRUE	1
CHOLtr	2	0.00348028	chol[r] <==> chol[c]	choline intracellular transport			0	0	TRUE	0.234531
RTOTAL3CRNt	3	0	Rtotal3crn[c] --> Rtotal3crn[m]	R group transport into the mitochondria	-788.1		0	0	TRUE	1
C161CPT2	3	0	[m] : coa + hdcecrn --> crn + hdcoa	C161 transport into the mitochondria	-1376.1		0	0	TRUE	1
ME2	0	0	[c] : mal-L + nadp --> co2 + nadph + pyr	malic enzyme (NADP)	-4199.1	1.1.1.40	0	0	TRUE	1
6THFtm	0	0	6thf[m] --> 6thf[c]	6-glutamyl-THF transport,m mitochondrial			0	0	TRUE	1
ARGSS	9	0	[c] : asp-L + atp + citr-L --> amp + argsuc + h + ppi	argininosuccinate synthase	(445.1) or (445.2)	6.3.4.5	1	0	FALSE
P45027A1m	5	0	[m] : chsterol + h + nadph + o2 --> h2o + nadp + xol27oh	Cytochrome P450 27	-1593.1		1	0	FALSE
UMPK	0	0	[c] : atp + ump <==> adp + udp	UMP kinase	-51727.1	2.7.4.14	0	0	TRUE	1
QUILSYN	5	0	[c] : cmusa --> h + h2o + quln	Quinolinate Synthase (Eukaryotic)			0	0	TRUE	1
DINt	0	0	din[e] <==> din[c]	deoxyinosine transport via diffusion			0	0	TRUE	1
C160CRNt	2	0	pmtcrn[c] --> pmtcrn[m]	C160 transport into the mitochondria	-788.1		0	0	TRUE	1
MI14P4P	0	0	[c] : h2o + mi14p --> mi1p-D + pi	inositol-1,4-bisphosphate 4-phosphatase			0	0	TRUE	1
FBP26	1	0	[c] : f26bp + h2o --> f6p + pi	Fructose-2,6-bisphosphate 2-phosphatase	(2203.1) or (5210.1) or (5207.1) or (5209.1) or (5208.1) or (8789.1)	3.1.3.46	0	0	TRUE	1
DASCBR	0	0	[c] : dhdascb + h + nadph --> ascb-L + nadp	dehydroascorbate reductase	(2745.1) or (51022.2) or (51022.1)	1.6.5.4	0	0	TRUE	1
CYTK8n	0	0	[n] : cmp + datp <==> cdp + dadp	cytidylate kinase (CMP,dATP),nuclear	-51727.1	2.7.4.14	0	0	TRUE	1
PI45P5P	0	0	[c] : h2o + pail45p_hs --> pail4p_hs + pi	phosphatidylinositol-4,5-bisphosphate 5-phosphatase	(8867.1) or (56623.1) or (4952.1) or (8871.1) or (8867.2) or (4952.2) or (3633.1)	3.1.3.36	0	0	TRUE	1
BILIRUBtr	8	0	bilirub[c] <==> bilirub[r]	lipid, flip-flop intracellular transport			2	0	FALSE
SBTD_D2	5	0	[c] : nad + sbt-D --> fru + h + nadh	D-sorbitol dehydrogenase (D-fructose producing)	-6652.1	1.1.1.14	1	0	FALSE
GCCcm	3	0	[m] : dhlpro + nad <==> h + lpro + nadh	glycine-cleavage complex (lipoylprotein), mitochondrial	(275.1) and (1738.1) and (2731.1) and (2653.1)	1.8.1.4	0	0	TRUE	1
ALDD19x	0	0	[c] : h2o + nad + pacald --> (2) h + nadh + pac	aldehyde dehydrogenase (phenylacetaldehyde, NAD)	(222.1) or (218.1) or (221.1) or (220.1)	1.2.1.39	0	0	TRUE	1
NRVNCt	0	0	nrvnc[e] <==> nrvnc[c]	fatty acid transport via diffusion			0	0	TRUE	1
CYTDt5	0	0	cytd[e] + (2) na1[e] --> cytd[c] + (2) na1[c]	cytidine transport (1:2 Na/cytd cotransport)	-64078.1		0	0	TRUE	1
HDCAter	2	0	hdca[r] --> hdca[c]	palmitate ER export			1	0	FALSE
UMPKn	0	0	[n] : atp + ump <==> adp + udp	UMP kinase, nuclear	-51727.1		0	0	TRUE	1
NDPK5n	0	0	[n] : atp + dgdp <==> adp + dgtp	nucleoside-diphosphate kinase (ATP:dGDP), nuclear	(4831.1 and 4830.1) or (4830.2 and 4831.1)	2.7.4.6	0	0	TRUE	1
PDE1	0	0	[c] : camp + h2o --> amp + h	3',5'-cyclic-nucleotide phosphodiesterase	(5139.1) or (5142.1) or (5151.3) or (5153.1) or (5150.2) or (5143.1) or (5150.1) or (5137.1) or (5144.1) or (5136.2) or (5140.2) or (5151.2) or (10846.1) or (5151.5) or (5140.1) or (5141.1) or (5138.1) or (5136.1) or (5151.4) or (5151.1) or (27115.1) or (50940.1) or (8622.1)	3.1.4.17	0	0	TRUE	1
NDPK7n	0	0	[n] : atp + dcdp <==> adp + dctp	nucleoside-diphosphate kinase (ATP:dCDP), nuclear	(4831.1 and 4830.1) or (4830.2 and 4831.1)	2.7.4.6	0	0	TRUE	1
FAOXC161802m	3	0	[m] : (4) coa + (3) fad + (4) h2o + hdd2coa + (4) nad --> (4) accoa + (3) fadh2 + (4) h + (4) nadh + occoa	Beta oxidation fatty acid	(34.1) or (35.1)	1.3.99.3	0	0	TRUE	1
PAIL4P_HStn	0	0	pail4p_hs[c] <==> pail4p_hs[n]	phosphatidylinositol 4-phosphate nuclear transport (diffusion)			0	0	TRUE	1
UPPN	2	0	[c] : cala + (2) h + h2o --> ala-B + co2 + nh4	b-ureidopropionase	-51733.1	3.5.1.6	0	0	TRUE	1
3HAO	5	0	[c] : 3hanthrn + o2 --> cmusa + h	3-hydroxyanthranilate 3,4-dioxygenase	-23498.1	1.13.11.6	0	0	TRUE	1
LYStm	9	0	h[m] + lys-L[c] <==> h[c] + lys-L[m]	Lysine mitochondrial transport via ornithine carrier	(83884.1) or (10166.1)		0	0	TRUE	1
MMSAD3m	2	0	[m] : coa + msa + nad --> accoa + co2 + nadh	methylmalonate-semialdehyde dehydrogenase (malonic semialdehyde), mitochondrial	-4329.1	1.2.1.27	0	0	TRUE	1
MI14PP	1	0	[c] : h2o + mi14p --> mi4p-D + pi	inositol-1,4-bisphosphate 1-phosphatase	-3628.1	3.1.3.57	0	0	TRUE	1
DNDPt45m	0	0	adp[m] + dttp[c] --> adp[c] + dttp[m]	dTTP transport via ADP antiport	-60386.1		0	0	TRUE	1
L-LACtm	0	0	h[c] + lac-L[c] <==> h[m] + lac-L[m]				0	0	TRUE	1
ARGtm	2	0	arg-L[c] + h[m] <==> arg-L[m] + h[c]	arginine mitochondrial transport via ornithine carrier	(83884.1) or (10166.1)		0	0	TRUE	1
HPYRR2x	2	0	[c] : h + hpyr + nadh --> glyc-S + nad	hydroxypyruvate reductase (NADH)	(3948.1) or (197257.1) or (3945.1) or (160287.1) or (3945.1 and 3939.1) or (92483.1) or (3939.1) or (197257.2) or (3948.2)		1	0	FALSE
AKR1C41	23	0	[c] : h + nadh + xol7ah --> nad + xol7ah2	aldo-keto reductase family 1, member C4 (chlordecone reductase; 3-alpha hydroxysteroid dehydrogenase, type I; dihydrodiol dehydrogenase 4)	-1109.1	1.1.1.50	3	0	FALSE
DRBK	4	0	[c] : atp + drib --> 2dr5p + adp + h	Deoxyribokinase	-64080.1	2.7.1.15	1	0	FALSE
BTNt4i	0	0	btn[e] + h[c] --> btn[c] + h[e]	Biotin uptake (antiport)	-80704.1		0	0	TRUE	1
CLHCO3tex2	0	0	(2) cl[e] + hco3[c] --> (2) cl[c] + hco3[e]	chloride transport via bicarbonate countertransport (2:1)	(65010.1) or (65010.3) or (65010.2)		0	0	TRUE	1
MMSAD1m	0	0	[m] : 2mop + coa + nad --> co2 + nadh + ppcoa	methylmalonate-semialdehyde dehydrogenase	-4329.1	1.2.1.27	0	0	TRUE	1
VITD3t2	0	0	vitd3[e] --> vitd3[c]	Vitamin D3 uptake			0	0	TRUE	1
H2O2tm	0	0	h2o2[c] <==> h2o2[m]	hydrogen peroxide mitochondrial transport			0	0	TRUE	1
PHETHPTOX2	0	0	[c] : o2 + phe-L + thbpt --> thbpt4acam + tyr-L	L-Phenylalanine,tetrahydrobiopterin:oxygen oxidoreductase (4-hydroxylating)	-5053.1	1.14.16.1	0	0	FALSE
PI4P3Kn	0	0	[n] : atp + pail4p_hs --> adp + h + pail34p_hs	phosphatidylinositol 4-phosphate 3-kinase, nuclear			0	0	TRUE	1
H2O2syn	0	0	[c] : h + nadph + o2 --> h2o2 + nadp	Hydrogen peroxide synthesis (NADPH dependent)	(53905.1) or (50506.1) or (53905.2)		0	0	TRUE	1
CRMPte	2	0	crmp_hs[c] <==> crmp_hs[e]	crmp hs transport			1	0	FALSE
LRAT1	1	0	[c] : pchol_hs + retinol-cis-11 --> 11-cis-retfa + lpchol_hs	Lecithin retinol acyltransferase (11-cis)			0	0	TRUE	1
DNDPt58m	0	0	adp[m] + dgtp[c] --> adp[c] + dgtp[m]	dGTP transport via ADP antiport	-60386.1		0	0	TRUE	1
G3PD2m	0	0.00231481	fad[m] + glyc3p[c] --> dhap[c] + fadh2[m]	glycerol-3-phosphate dehydrogenase (FAD), mitochondrial	-2820.1	1.1.99.5	0	0	TRUE	0.166667
ACACT1	0	0	[c] : (2) accoa --> aacoa + coa	acetyl-CoA C-acetyltransferase	-39.1	2.3.1.9	0	0	TRUE	1
O2t	0	0	o2[e] <==> o2[c]	o2 transport (diffusion)			0	0	TRUE	1
NCNt	0	0	ca2[e] + (4) na1[c] + nh4[e] <==> ca2[c] + (4) na1[e] + nh4[c]	Na+/Ca2+-NH4+ exchange	(9187.1) or (25769.1)		0	0	TRUE	1
MI34PP	2	0	[c] : h2o + mi34p --> mi3p-D + pi	inositol-3,4-bisphosphate 4-phosphatase	(3631.1) or (8821.1) or (3631.2)	3.1.3.66	0	0	TRUE	1
ARTCOAL3	2	0.00464037	[c] : Rtotal3 + coa <==> Rtotal3coa	R group coenzyme a ligase			0	0	TRUE	0.158841
BAAT1x	3	0	[x] : cholcoa + gly --> coa + gchola	bile acid Coenzyme A: amino acid N-acyltransferase	-570.1	2.3.1.65	1	0	FALSE
DNDPt62m	0	0	dgdp[m] + dgtp[c] --> dgdp[c] + dgtp[m]	dGTP transport via dGDP antiport	-60386.1		0	0	TRUE	1
URIt4	0	0	na1[e] + uri[e] --> na1[c] + uri[c]	uridine transport in via sodium symport	(9154.2) or (9154.1) or (64078.1) or (9153.1)		0	0	TRUE	1
PMEVKx	108	0.00132275	[x] : 5pmev + atp --> 5dpmev + adp	phosphomevalonate kinase	-10654.1	2.7.4.2	14	0	FALSE
DHCRD1	0	0	[c] : dhcrm_hs + nadp --> crm_hs + h + nadph	dihydroceramide desaturase	(8560.1) or (8560.2)		0	0	TRUE	1
PPM	0	0.251157	[c] : r1p <==> r5p	phosphopentomutase	-5236.1	5.4.2.7	0	0.0661157	TRUE	0.0638723
CH25H	4	0	[r] : chsterol + h + nadph + o2 --> h2o + nadp + xol25oh	cholesterol 25-hydroxylase	-9023.1		1	0	FALSE
CLOXAtex2	0	0	(2) cl[e] + oxa[c] --> (2) cl[c] + oxa[e]	chloride transport via oxalate countertransport (2:1)	(65010.1) or (65010.3) or (65010.2)		0	0	TRUE	1
ALAASNNaEx	0	0	ala-L[e] + asn-L[c] + na1[e] --> ala-L[c] + asn-L[e] + na1[c]	L-alanine/L-asparagine Na-dependent exchange (Ala-L in)	-6510.1		0	0	TRUE	1
AATAi	17	0	[c] : L2aadp + akg --> 2oxoadp + glu-L	2-aminoadipate transaminase, irreversible	(51166.1) or (51166.2)	2.6.1.39	1	0	FALSE
DADAe	0	0	[e] : dad-2 + h + h2o --> din + nh4	Deoxyadenosine deaminase, extracellular	-100.1		0	0	TRUE	1
FPGS6	0	0.00462963	[c] : 6dhf + atp + glu-L --> 7dhf + adp + h + pi	folylpolyglutamate synthetase (DHF)	-2356.1	6.3.2.17	0	0	TRUE	0.353293
PCHOLP_hs	0	0.00115741	[c] : h2o + pchol_hs --> chol + h + pa_hs	choline phosphatase	-5338.1	3.1.4.4	0	0	TRUE	0.166667
THCHOLSTOICtm	20	0	thcholstoic[m] <==> thcholstoic[x]	lipid, flip-flop intracellular transport			2	0	FALSE
CRNtim	88	0.0141753	crn[m] --> crn[c]	L-carnitine transport out of mitochondria via diffusion	-788.1		5	0.0258621	FALSE
3AIBt	0	0	3aib[c] --> 3aib[e]	3-amino-isobutyrate transport			0	0	FALSE
APOC-LYS-BTNP	0	0	[c] : apoC-Lys_btn + h2o --> apoC + biocyt				0	0	FALSE
ESTRADIOLGLCt2	0	0	atp[c] + estradiolglc[c] + h2o[c] --> adp[c] + estradiolglc[e] + h[c] + pi[c]	17-beta-D-glucuronide transport (ATP-dependent)	-10257.1		0	0	TRUE	1
3DSPHR	24	0.0238095	[c] : 3dsphgn + h + nadph --> nadp + sphgn	3-Dehydrosphinganine reductase	-2531.1	1.1.1.102	5	0.00862069	FALSE
GALt4_2	0	0	gal[e] + (2) na1[e] <==> gal[c] + (2) na1[c]	galactose transport via sodium symport	-6523.1		0	0	TRUE	1
DNDPt36m	0	0	dcdp[m] + dgdp[c] --> dcdp[c] + dgdp[m]	dGDP transport via dCDP antiport	-60386.1		0	0	TRUE	1
ARTFR44	0	0	(2) fadh2[m] + lneldccoa[c] --> (1.125) R4coa_hs[c] + (2) fad[m]	R group artificial flux			0	0	TRUE	1
HIStN1	0	0	h[c] + his-L[e] + (2) na1[e] <==> h[e] + his-L[c] + (2) na1[c]	Histidine transport (Na, H coupled)	-10991.1		0	0	TRUE	1
HEX1	0	0	[c] : atp + glc-D --> adp + g6p + h	hexokinase (D-glucose:ATP)	(3098.3) or (80201.1) or (2645.3) or (3098.4) or (3099.1) or (2645.2) or (3098.5) or (2645.1) or (3098.1) or (3101.1) or (3098.2)	2.7.1.1	0	0	TRUE	1
SMS	15	0.0141343	[c] : crm_hs + pchol_hs --> dag_hs + sphmyln_hs	Sphingomyelin synthase (homo sapiens)	-259230		3	0.00847458	FALSE
AMCOXO	0	0	[c] : amuco + h + h2o + nadph --> 2oxoadp + nadp + nh4	2-aminomuconate reductase			0	0	TRUE	1
CREATtmdiffir	3	0	creat[c] --> creat[m]	Creatine transport to/from mitochondria via diffusion			0	0	TRUE	1
LEUTA	0	0	[c] : akg + leu-L <==> 4mop + glu-L	leucine transaminase	-586.1	2.6.1.6	0	0	TRUE	1
HMGLx	1	0	[x] : hmgcoa --> acac + accoa	hydroxymethylglutaryl-CoA lyase	-3155.1	4.1.3.4	0	0	TRUE	1
NH4t3r	0	0	h[e] + nh4[c] <==> h[c] + nh4[e]	ammonia transport via proton antiport	(6005.1) or (57127.1)		0	0	TRUE	1
PPAer	0	0	[r] : h2o + ppi --> h + (2) pi	inorganic diphosphatase, endoplasmic reticulum	(2538.1) or (92579.1) or (57818.1)	3.6.1.1	0	0	TRUE	1
SPODMx	0	0	[x] : (2) h + (2) o2s --> h2o2 + o2	superoxide dismutase, peroxisome	-6647.1	1.15.1.1	0	0	TRUE	1
SERGLNexR	0	0	gln-L[c] + ser-L[e] <==> gln-L[e] + ser-L[c]	L-Serine/Glutamine reversible exchange	(56301.1) and (6520.1)		0	0	TRUE	1
SO4t4_2	0	0	(2) na1[e] + so4[e] <==> (2) na1[c] + so4[c]	sulfate transport via sodium symport	-26266.1		0	0	TRUE	1
FAEL205	5	0	[c] : (5) h + malcoa + (4) nadph + o2 + tmndnccoa --> clpndcoa + co2 + coa + (3) h2o + (4) nadp	fatty-acyl-CoA elongation (n-C20:5CoA)	-6785.1	2.3.1.86	0	0	TRUE	1
HSD17B4x	20	0	[x] : cholcoads + h + nadph + o2 --> cholcoaone + h2o + nadp	hydroxysteroid (17-beta) dehydrogenase 4	-3295.1		2	0	FALSE
BTNPL	0	0	[c] : apoC-Lys + btamp --> amp + apoC-Lys_btn + h	holocarboxylase synthestase (biotin protein ligase)	-3141.1		0	0	FALSE
SERtp	7	0.00933489	ser-L[c] <==> ser-L[x]	L-serine transport, peroxisomal			1	0	FALSE
7THFtl	3	0	7thf[c] --> 7thf[l]	7-glutamyl-THF transport, lysosomal			0	0	TRUE	1
GLDBRAN	6	0	[c] : dxtrn + h2o --> glc-D + glygn3	glycogen debranching enzyme	(178.4) or (178.5) or (178.1) or (178.3) or (178.2) or (178.6)	3.2.1.33	0	0	TRUE	1
GLYt7(211)r	0	0	cl[e] + gly[e] + (2) na1[e] <==> cl[c] + gly[c] + (2) na1[c]	glycine reversible transport via sodium and chloride symport (2:1:1)	(6536.1) or (6536.2)		0	0	TRUE	1
ADPRDP	17	0	[c] : adprib + h2o --> amp + (2) h + r5p	ADPribose diphosphatase	-11164.1	3.6.1.13	0	0	FALSE
PRISTtx	0	0	prist[x] <==> prist[c]	prist peroxisomal transport			0	0	TRUE	1
DOLGPP_Uer	6	0	[r] : (0.1) dolglcp_U + h2o --> (0.1) dolp_U + glc-D + h	Dolichyl-beta-D-glucosyl-phosphate dolichylphosphohydrolase (uterus)		3.1.4.48	0	0	TRUE	1
3MOX4HOXPGALDOX	0	0	[c] : 3m4hpga + h2o + nad --> 3mox4hoxm + (2) h + nadh	3-Methoxy-4-hydroxyphenylglycolaldehyde:NAD+ oxidoreductase	(222.1) or (220.1) or (221.1) or (218.1)	1.2.1.5	0	0	TRUE	1
PI35P3P	1	0	[c] : h2o + pail35p_hs --> pail5p_hs + pi	phosphatidylinositol-3,5-bisphosphate 3-phosphatase	(8897.1) or (8897.3) or (8897.2)		0	0	TRUE	1
RTOT3	1	0	[c] : R3coa_hs --> Rtotalcoa	R total flux			0	0	TRUE	1
NDPK3	0	0	[c] : atp + cdp <==> adp + ctp	nucleoside-diphosphate kinase (ATP:CDP)	(4830.2 and 4831.1) or (29922.2) or (4831.1 and 4830.1) or (29922.1) or (10201.1) or (4832.1)	2.7.4.6	0	0	TRUE	1
NaKt	0	0	atp[c] + h2o[c] + (2) k[e] + (3) na1[c] --> adp[c] + h[c] + (2) k[c] + (3) na1[e] + pi[c]	Na+/K+ exchanging ATPase	(481.1 and 478.1) or (477.1 and 23439.1) or (483.1 and 476.1) or (481.1 and 480.1) or (482.1 and 478.1) or (482.1 and 476.1) or (482.1 and 477.1) or (481.1 and 476.1) or (23439.1 and 476.1) or (480.1 and 23439.1) or (481.1 and 477.1)	3.6.3.9	0	0	TRUE	1
HSD17B42x	7	0	[x] : h + nadph + o2 + thcholoylcoa --> dhocholoylcoa + (2) h2o + nadp	hydroxysteroid (17-beta) dehydrogenase 4	-3295.1		1	0	FALSE
2OXOADOXm	17	0	[m] : 2oxoadp + coa + nad --> co2 + glutcoa + nadh	2-Oxoadipate:lipoamde 2-oxidoreductase(decarboxylating and acceptor-succinylating) (mitochondria)	(4967.1) and (1738.1 and 8050.1) and (1743.1) or (4967.2) and (1738.1 and 8050.1) and (1743.1)	1.2.4.2	1	0	FALSE
ARTFR13	1	0	[c] : tdcoa --> (0.875) R1coa_hs	R group artificial flux			0	0	FALSE
BPNT	1	0	[c] : h2o + pap --> amp + pi	3',5'-bisphosphate nucleotidase	-10380.1	3.1.3.7	0	0	FALSE
ABTti	2	0	abt[c] --> abt[e]	L-arabinitol transport via passive diffusion			1	0	FALSE
DTDPtn	1	0	dtdp[c] <==> dtdp[n]	dTDP nuclear transport			0	0	TRUE	1
ADSS	11	0.104338	[c] : asp-L + gtp + imp --> dcamp + gdp + (2) h + pi	adenylosuccinate synthase	(159.1) or (122622.1) or (122622.2)	6.3.4.4	4	0.239316	FALSE
FPGS5	0	0.00347222	[c] : 5dhf + atp + glu-L --> 6dhf + adp + h + pi	folylpolyglutamate synthetase (DHF)	-2356.1	6.3.2.17	0	0	TRUE	0.349301
DNDPt23m	0	0	dgdp[m] + dtdp[c] --> dgdp[c] + dtdp[m]	dTDP transport via dGTP antiport	-60386.1		0	0	TRUE	1
DITPtn	0	0	ditp[c] <==> ditp[n]	dITP nuclear transport			0	0	TRUE	1
PNTOt5	0	0	atp[c] + h2o[c] + (2) na1[e] + pnto-R[e] --> adp[c] + h[c] + (2) na1[c] + pi[c] + pnto-R[c]	Pantothenate sodium symporter II	-8884.1		0	0	FALSE
GGH-5THFl	10	0	[l] : 5thf + (4) h2o --> (4) glu-L + thf				0	0	TRUE	1
10FTHF7GLUtl	3	0	10fthf7glu[c] --> 10fthf7glu[l]	7-glutamyl-10FTHF transport, lysosomal			0	0	TRUE	1
O2Stn	0	0	o2s[c] <==> o2s[n]	superoxide anion transport via diffusion (nucleus)			0	0	TRUE	1
UMPK2n	0	0	[n] : ctp + ump <==> cdp + udp	UMP kinase (CTP),nuclear	-51727.1	2.7.4.14	0	0	TRUE	1
ARTFR32	0	0	fadh2[m] + odecoa[c] --> (1.125) R3coa_hs[c] + fad[m]	R group artificial flux			0	0	TRUE	1
PCFLOPm	0	0.291667	atp[c] + h2o[c] + pchol_hs[m] --> adp[c] + h[c] + pchol_hs[c] + pi[c]	phosphatidylcholine flippase	-57194.1		0	0.256198	TRUE	0.010978
PI4PLC	0	0.00462963	[c] : h2o + pail4p_hs --> dag_hs + h + mi14p	phosphatidylinositol 4-phosphate phospholipase C	(23236.1) or (51196.1) or (9651.1) or (113026.1) or (89869.1) or (23007.1) or (5334.1) or (5331.1) or (5333.1) or (257068.1) or (5332.1) or (23236.2) or (5335.1) or (5335.2) or (5336.1) or (5330.1) or (5332.2) or (84812.1)		0	0	TRUE	0.635729
AKGMALtm	0	0	akg[m] + mal-L[c] <==> akg[c] + mal-L[m]	alpha-ketoglutarate/malate transporter	-8402.1		0	0	TRUE	1
DNDPt26m	0	0	dcdp[c] + dudp[m] --> dcdp[m] + dudp[c]	dCDP transport via dUDP antiport	-60386.1		0	0	TRUE	1
HEX7	0	0	[c] : atp + fru --> adp + f6p + h	hexokinase (D-fructose:ATP)	(2645.2) or (2645.3) or (3098.3) or (3098.1) or (3101.1) or (3098.2) or (3099.1) or (2645.1) or (3098.4) or (80201.1) or (3098.5)	2.7.1.1	0	0	TRUE	1
UMPK3n	0	0	[n] : ump + utp <==> (2) udp	UMP kinase (UTP),nuclear	-51727.1	2.7.4.14	0	0	TRUE	1
HSD3A1r	0	0	[r] : andrstandn + h + nadh <==> andrstrn + nad	3 alpha-hydroxysteroid dehydrogenase (type 3)	-1109.1		0	0	TRUE	1
ASNNm	1	0	[m] : asn-L + h2o --> asp-L + nh4	L-asparaginase (mitochondrial)	-80150.1	3.5.1.1	0	0	TRUE	1
MEOHtly	2	0	meoh[c] <==> meoh[l]	Methanol transporter, lysosome			0	0	TRUE	1
VLCS2p	23	0	[x] : atp + coa + dhcholestanate --> amp + dhcholestancoa + ppi	Very-long-chain-fatty-acid-CoA ligase	-11001.1	6.2.1.7	3	0	FALSE
DHPM2	4	0	[c] : 56dthm + h2o --> 3uib + h	dihydropyrimidinase (dihydrothymine)		3.5.2.2	1	0	FALSE
FAOXC226205x	5	0	[x] : c226coa + coa + h2o + nad --> accoa + h + nadh + tmndnccoa	Beta oxidation of long chain fatty acid	(3295.1 and 51.2 and 30.1) or (51.1 and 3295.1 and 30.1) or (51.2 and 30.1 and 1962.1) or (51.1 and 30.1 and 1962.1)	1.3.99.3	0	0	TRUE	1
FADH2tx	27	0	fadh2[c] <==> fadh2[x]	FADH2 transporter, peroxisomal			3	0	FALSE
LYStiDF	0	0	lys-L[e] --> lys-L[c]	L-lysine transport via diffusion (extracellular to cytosol)	(84889.1) or (55089.1) or (6542.1) or (6541.1)		0	0	TRUE	1
41R2A1H12BOOX	0	0	[c] : h2o + nrpphr + o2 --> 34dhmald + h2o2 + nh4	4-[(1R)-2-Amino-1-hydroxyethyl]-1,2-benzenediol:oxygen oxidoreductase(deaminating)(flavin-containing)	(4128.1) or (4129.1)	1.4.3.4	0	0	TRUE	1
RDH1a	0	0	[c] : nadp + retinol <==> h + nadph + retinal	retinol dehydrogenase (all-trans,NADPH)	(157506.1) or (112724.1) or (145226.1) or (51109.1) or (195814.1) or (57665.1) or (50700.1)	1.1.1.105	0	0	TRUE	1
DIDPtn	0	0	didp[c] <==> didp[n]	dIDP nuclear transport			0	0	TRUE	1
ASNSERNaEx	0	0	asn-L[e] + na1[e] + ser-L[c] --> asn-L[c] + na1[c] + ser-L[e]	L-serine/L-asparagine Na-dependent exchange (Asn-L in)	-6510.1		0	0	TRUE	1
HKYNH	5	0	[c] : h2o + hLkynr --> 3hanthrn + ala-L	3-Hydroxy-L-kynurenine hydrolase	-8942.1	3.7.1.3	0	0	TRUE	1
FATP5t	1	0	arachd[c] + na1[c] <==> arachd[e] + na1[e]	fatty acid electroneutral transport	-10998.1		1	0	FALSE
[truncated: 1,165 more rows]
